# Supplementary material for: Community composition of black flies during and after the 2020 vesicular stomatitis virus outbreak in Southern New Mexico, USA
Source: Parasit Vectors. 2024 Feb 27;17:93. doi: 10.1186/s13071-024-06127-6 (PMC10900647; doi:10.1186/s13071-024-06127-6)
Supplement: Supplementary file 1 — Additional file 1. NM black fly barcoding metadata. Excel spreadsheet with associated sampling metadata, Geneious Accession Numbers and percentage identity to black fly voucher specimens for all black fly samples used in this project. [file 13071_2024_6127_MOESM1_ESM.xlsx]

## Sheet: Black Fly Barcode Metadata
Genbank Accession Number	Specimen-Voucher (Genbank)	Sample ID	Specimen-Voucher (Genbank)	Phylum	Class	Order	Family	Genus	Species	Identification Method	% Identity to Voucher Sequence	Life Stage	Collectors	Collection Date	Country/Ocean	State/Province	Region	Exact Site	Lon	Lat
OR459467	AAZ_NM	NM_FL_AAZ	AAZ_NM	Arthropoda	Insecta	Diptera	Simuliidae	Simulium	meridionale	COI Barcode	98.226	Adult	M. Whelpley, L. Zhou, B. Payne, B. Moehn, J. Rascon	2022-06-22	USA	NM	Dona Ana	Farm	Confidential	Confidential
OR459455	ABD1_NM	NM_FL_ABD1	ABD1_NM	Arthropoda	Insecta	Diptera	Simuliidae	Simulium	meridionale	COI Barcode	98.226	Adult	M. Whelpley, L. Zhou, B. Payne, B. Moehn, J. Rascon	2022-06-23	USA	NM	Dona Ana	Farm	Confidential	Confidential
OR459180	ABD2_NM	NM_FL_ABD2	ABD2_NM	Arthropoda	Insecta	Diptera	Simuliidae	Simulium	meridionale	COI Barcode	97.742	Adult	M. Whelpley, L. Zhou, B. Payne, B. Moehn, J. Rascon	2022-06-23	USA	NM	Dona Ana	Farm	Confidential	Confidential
OR459146	ABD3_NM	NM_FL_ABD3	ABD3_NM	Arthropoda	Insecta	Diptera	Simuliidae	Simulium	meridionale	COI Barcode	97.903	Adult	M. Whelpley, L. Zhou, B. Payne, B. Moehn, J. Rascon	2022-06-23	USA	NM	Dona Ana	Farm	Confidential	Confidential
OR459349	ABD4_NM	NM_FL_ABD4	ABD4_NM	Arthropoda	Insecta	Diptera	Simuliidae	Simulium	meridionale	COI Barcode	96.774	Adult	M. Whelpley, L. Zhou, B. Payne, B. Moehn, J. Rascon	2022-06-23	USA	NM	Dona Ana	Farm	Confidential	Confidential
OR458993	ABD5_NM	NM_FL_ABD5	ABD5_NM	Arthropoda	Insecta	Diptera	Simuliidae	Simulium	robynae	COI Barcode	95.727	Adult	M. Whelpley, L. Zhou, B. Payne, B. Moehn, J. Rascon	2022-06-23	USA	NM	Dona Ana	Farm	Confidential	Confidential
OR459424	ABD6_NM	NM_FL_ABD6	ABD6_NM	Arthropoda	Insecta	Diptera	Simuliidae	Simulium	meridionale	COI Barcode	98.065	Adult	M. Whelpley, L. Zhou, B. Payne, B. Moehn, J. Rascon	2022-06-23	USA	NM	Dona Ana	Farm	Confidential	Confidential
OR459326	ABD7_NM	NM_FL_ABD7	ABD7_NM	Arthropoda	Insecta	Diptera	Simuliidae	Simulium	meridionale	COI Barcode	96.935	Adult	M. Whelpley, L. Zhou, B. Payne, B. Moehn, J. Rascon	2022-06-23	USA	NM	Dona Ana	Farm	Confidential	Confidential
OR459473	ABJ1_NM	NM_FL_ABJ1	ABJ1_NM	Arthropoda	Insecta	Diptera	Simuliidae	Simulium	meridionale	COI Barcode	98.544	Adult	M. Whelpley, L. Zhou, B. Payne, B. Moehn, J. Rascon	2022-06-24	USA	NM	Dona Ana	Lateral	Confidential	Confidential
OR459139	ABJ2_NM	NM_FL_ABJ2	ABJ2_NM	Arthropoda	Insecta	Diptera	Simuliidae	Simulium	meridionale	COI Barcode	94.64	Adult	M. Whelpley, L. Zhou, B. Payne, B. Moehn, J. Rascon	2022-06-24	USA	NM	Dona Ana	Lateral	Confidential	Confidential
OR459488	ABJ3_NM	NM_FL_ABJ3	ABJ3_NM	Arthropoda	Insecta	Diptera	Simuliidae	Simulium	meridionale	COI Barcode	97.419	Adult	M. Whelpley, L. Zhou, B. Payne, B. Moehn, J. Rascon	2022-06-24	USA	NM	Dona Ana	Lateral	Confidential	Confidential
OR459176	ABJ4_NM	NM_FL_ABJ4	ABJ4_NM	Arthropoda	Insecta	Diptera	Simuliidae	Simulium	meridionale	COI Barcode	97.742	Adult	M. Whelpley, L. Zhou, B. Payne, B. Moehn, J. Rascon	2022-06-24	USA	NM	Dona Ana	Lateral	Confidential	Confidential
OR459197	ABJ5_NM	NM_FL_ABJ5	ABJ5_NM	Arthropoda	Insecta	Diptera	Simuliidae	Simulium	meridionale	COI Barcode	97.585	Adult	M. Whelpley, L. Zhou, B. Payne, B. Moehn, J. Rascon	2022-06-24	USA	NM	Dona Ana	Lateral	Confidential	Confidential
OR459232	ABJ6_NM	NM_FL_ABJ6	ABJ6_NM	Arthropoda	Insecta	Diptera	Simuliidae	Simulium	meridionale	COI Barcode	97.903	Adult	M. Whelpley, L. Zhou, B. Payne, B. Moehn, J. Rascon	2022-06-24	USA	NM	Dona Ana	Lateral	Confidential	Confidential
OR459426	ABR1_NM	NM_FL_ABR1	ABR1_NM	Arthropoda	Insecta	Diptera	Simuliidae	Simulium	meridionale	COI Barcode	98.548	Adult	M. Whelpley, L. Zhou, B. Payne, B. Moehn, J. Rascon	2022-06-23	USA	NM	Dona Ana	Farm	Confidential	Confidential
OR458996	ABR2_NM	NM_FL_ABR2	ABR2_NM	Arthropoda	Insecta	Diptera	Simuliidae	Simulium	robynae	COI Barcode	95.96	Adult	M. Whelpley, L. Zhou, B. Payne, B. Moehn, J. Rascon	2022-06-23	USA	NM	Dona Ana	Farm	Confidential	Confidential
OR459325	ABR3_NM	NM_FL_ABR3	ABR3_NM	Arthropoda	Insecta	Diptera	Simuliidae	Simulium	meridionale	COI Barcode	97.097	Adult	M. Whelpley, L. Zhou, B. Payne, B. Moehn, J. Rascon	2022-06-23	USA	NM	Dona Ana	Farm	Confidential	Confidential
OR459338	ABR4_NM	NM_FL_ABR4	ABR4_NM	Arthropoda	Insecta	Diptera	Simuliidae	Simulium	meridionale	COI Barcode	98.642	Adult	M. Whelpley, L. Zhou, B. Payne, B. Moehn, J. Rascon	2022-06-23	USA	NM	Dona Ana	Farm	Confidential	Confidential
OR459482	ABR5_NM	NM_FL_ABR5	ABR5_NM	Arthropoda	Insecta	Diptera	Simuliidae	Simulium	meridionale	COI Barcode	97.581	Adult	M. Whelpley, L. Zhou, B. Payne, B. Moehn, J. Rascon	2022-06-23	USA	NM	Dona Ana	Farm	Confidential	Confidential
OR459260	ABR6_NM	NM_FL_ABR6	ABR6_NM	Arthropoda	Insecta	Diptera	Simuliidae	Simulium	meridionale	COI Barcode	97.742	Adult	M. Whelpley, L. Zhou, B. Payne, B. Moehn, J. Rascon	2022-06-23	USA	NM	Dona Ana	Farm	Confidential	Confidential
OR459302	ABU_NM	NM_FL_ABU	ABU_NM	Arthropoda	Insecta	Diptera	Simuliidae	Simulium	meridionale	COI Barcode	97.097	Adult	M. Whelpley, L. Zhou, B. Payne, B. Moehn, J. Rascon	2022-06-23	USA	NM	Dona Ana	Farm	Confidential	Confidential
OR459352	ABY1_NM	NM_FL_ABY1	ABY1_NM	Arthropoda	Insecta	Diptera	Simuliidae	Simulium	meridionale	COI Barcode	96.29	Adult	M. Whelpley, L. Zhou, B. Payne, B. Moehn, J. Rascon	2022-06-24	USA	NM	Dona Ana	Lateral	Confidential	Confidential
OR459453	ABY10_NM	NM_FL_ABY10	ABY10_NM	Arthropoda	Insecta	Diptera	Simuliidae	Simulium	meridionale	COI Barcode	98.548	Adult	M. Whelpley, L. Zhou, B. Payne, B. Moehn, J. Rascon	2022-06-24	USA	NM	Dona Ana	Lateral	Confidential	Confidential
OR459418	ABY2_NM	NM_FL_ABY2	ABY2_NM	Arthropoda	Insecta	Diptera	Simuliidae	Simulium	meridionale	COI Barcode	97.581	Adult	M. Whelpley, L. Zhou, B. Payne, B. Moehn, J. Rascon	2022-06-24	USA	NM	Dona Ana	Lateral	Confidential	Confidential
OR459497	ABY3_NM	NM_FL_ABY3	ABY3_NM	Arthropoda	Insecta	Diptera	Simuliidae	Simulium	meridionale	COI Barcode	98.291	Adult	M. Whelpley, L. Zhou, B. Payne, B. Moehn, J. Rascon	2022-06-24	USA	NM	Dona Ana	Lateral	Confidential	Confidential
OR459181	ABY4_NM	NM_FL_ABY4	ABY4_NM	Arthropoda	Insecta	Diptera	Simuliidae	Simulium	meridionale	COI Barcode	97.742	Adult	M. Whelpley, L. Zhou, B. Payne, B. Moehn, J. Rascon	2022-06-24	USA	NM	Dona Ana	Lateral	Confidential	Confidential
OR459350	ABY5_NM	NM_FL_ABY5	ABY5_NM	Arthropoda	Insecta	Diptera	Simuliidae	Simulium	meridionale	COI Barcode	96.613	Adult	M. Whelpley, L. Zhou, B. Payne, B. Moehn, J. Rascon	2022-06-24	USA	NM	Dona Ana	Lateral	Confidential	Confidential
OR459172	ABY6_NM	NM_FL_ABY6	ABY6_NM	Arthropoda	Insecta	Diptera	Simuliidae	Simulium	meridionale	COI Barcode	97.742	Adult	M. Whelpley, L. Zhou, B. Payne, B. Moehn, J. Rascon	2022-06-24	USA	NM	Dona Ana	Lateral	Confidential	Confidential
OR459215	ABY7_NM	NM_FL_ABY7	ABY7_NM	Arthropoda	Insecta	Diptera	Simuliidae	Simulium	meridionale	COI Barcode	97.823	Adult	M. Whelpley, L. Zhou, B. Payne, B. Moehn, J. Rascon	2022-06-24	USA	NM	Dona Ana	Lateral	Confidential	Confidential
OR459240	ABY8_NM	NM_FL_ABY8	ABY8_NM	Arthropoda	Insecta	Diptera	Simuliidae	Simulium	meridionale	COI Barcode	97.903	Adult	M. Whelpley, L. Zhou, B. Payne, B. Moehn, J. Rascon	2022-06-24	USA	NM	Dona Ana	Lateral	Confidential	Confidential
OR459420	ABY9_NM	NM_FL_ABY9	ABY9_NM	Arthropoda	Insecta	Diptera	Simuliidae	Simulium	meridionale	COI Barcode	97.46	Adult	M. Whelpley, L. Zhou, B. Payne, B. Moehn, J. Rascon	2022-06-24	USA	NM	Dona Ana	Lateral	Confidential	Confidential
OR459447	ACC1_NM	NM_FL_ACC1	ACC1_NM	Arthropoda	Insecta	Diptera	Simuliidae	Simulium	meridionale	COI Barcode	98.546	Adult	M. Whelpley, L. Zhou, B. Payne, B. Moehn, J. Rascon	2022-06-22	USA	NM	Dona Ana	Farm	Confidential	Confidential
OR459206	ACC2_NM	NM_FL_ACC2	ACC2_NM	Arthropoda	Insecta	Diptera	Simuliidae	Simulium	meridionale	COI Barcode	97.903	Adult	M. Whelpley, L. Zhou, B. Payne, B. Moehn, J. Rascon	2022-06-22	USA	NM	Dona Ana	Farm	Confidential	Confidential
OR459175	ACC3_NM	NM_FL_ACC3	ACC3_NM	Arthropoda	Insecta	Diptera	Simuliidae	Simulium	meridionale	COI Barcode	97.742	Adult	M. Whelpley, L. Zhou, B. Payne, B. Moehn, J. Rascon	2022-06-22	USA	NM	Dona Ana	Farm	Confidential	Confidential
OR459469	ACC4_NM	NM_FL_ACC4	ACC4_NM	Arthropoda	Insecta	Diptera	Simuliidae	Simulium	meridionale	COI Barcode	98.548	Adult	M. Whelpley, L. Zhou, B. Payne, B. Moehn, J. Rascon	2022-06-22	USA	NM	Dona Ana	Farm	Confidential	Confidential
OR459387	ACC5_NM	NM_FL_ACC5	ACC5_NM	Arthropoda	Insecta	Diptera	Simuliidae	Simulium	meridionale	COI Barcode	97.592	Adult	M. Whelpley, L. Zhou, B. Payne, B. Moehn, J. Rascon	2022-06-22	USA	NM	Dona Ana	Farm	Confidential	Confidential
OR459371	ACC6_NM	NM_FL_ACC6	ACC6_NM	Arthropoda	Insecta	Diptera	Simuliidae	Simulium	meridionale	COI Barcode	95.82	Adult	M. Whelpley, L. Zhou, B. Payne, B. Moehn, J. Rascon	2022-06-22	USA	NM	Dona Ana	Farm	Confidential	Confidential
OR459479	ACF1_NM	NM_FL_ACF1	ACF1_NM	Arthropoda	Insecta	Diptera	Simuliidae	Simulium	meridionale	COI Barcode	98.642	Adult	M. Whelpley, L. Zhou, B. Payne, B. Moehn, J. Rascon	2022-06-22	USA	NM	Dona Ana	Farm	Confidential	Confidential
OR459280	ACF2_NM	NM_FL_ACF2	ACF2_NM	Arthropoda	Insecta	Diptera	Simuliidae	Simulium	meridionale	COI Barcode	97.258	Adult	M. Whelpley, L. Zhou, B. Payne, B. Moehn, J. Rascon	2022-06-22	USA	NM	Dona Ana	Farm	Confidential	Confidential
OR459362	ACF3_NM	NM_FL_ACF3	ACF3_NM	Arthropoda	Insecta	Diptera	Simuliidae	Simulium	meridionale	COI Barcode	97.534	Adult	M. Whelpley, L. Zhou, B. Payne, B. Moehn, J. Rascon	2022-06-22	USA	NM	Dona Ana	Farm	Confidential	Confidential
OR459340	ACF5_NM	NM_FL_ACF5	ACF5_NM	Arthropoda	Insecta	Diptera	Simuliidae	Simulium	meridionale	COI Barcode	98.475	Adult	M. Whelpley, L. Zhou, B. Payne, B. Moehn, J. Rascon	2022-06-22	USA	NM	Dona Ana	Farm	Confidential	Confidential
OR459173	ACH1_NM	NM_FL_ACH1	ACH1_NM	Arthropoda	Insecta	Diptera	Simuliidae	Simulium	meridionale	COI Barcode	97.742	Adult	M. Whelpley, L. Zhou, B. Payne, B. Moehn, J. Rascon	2022-06-24	USA	NM	Dona Ana	Farm	Confidential	Confidential
OR459268	ACH10_NM	NM_FL_ACH10	ACH10_NM	Arthropoda	Insecta	Diptera	Simuliidae	Simulium	meridionale	COI Barcode	97.903	Adult	M. Whelpley, L. Zhou, B. Payne, B. Moehn, J. Rascon	2022-06-24	USA	NM	Dona Ana	Farm	Confidential	Confidential
OR459147	ACH2_NM	NM_FL_ACH2	ACH2_NM	Arthropoda	Insecta	Diptera	Simuliidae	Simulium	meridionale	COI Barcode	97.903	Adult	M. Whelpley, L. Zhou, B. Payne, B. Moehn, J. Rascon	2022-06-24	USA	NM	Dona Ana	Farm	Confidential	Confidential
OR459005	ACH3_NM	NM_FL_ACH3	ACH3_NM	Arthropoda	Insecta	Diptera	Simuliidae	Simulium	robynae	COI Barcode	95.567	Adult	M. Whelpley, L. Zhou, B. Payne, B. Moehn, J. Rascon	2022-06-24	USA	NM	Dona Ana	Farm	Confidential	Confidential
OR459499	ACH4_NM	NM_FL_ACH4	ACH4_NM	Arthropoda	Insecta	Diptera	Simuliidae	Simulium	meridionale	COI Barcode	94.919	Adult	M. Whelpley, L. Zhou, B. Payne, B. Moehn, J. Rascon	2022-06-24	USA	NM	Dona Ana	Farm	Confidential	Confidential
OR459461	ACH5_NM	NM_FL_ACH5	ACH5_NM	Arthropoda	Insecta	Diptera	Simuliidae	Simulium	meridionale	COI Barcode	98.384	Adult	M. Whelpley, L. Zhou, B. Payne, B. Moehn, J. Rascon	2022-06-24	USA	NM	Dona Ana	Farm	Confidential	Confidential
OR459319	ACH7_NM	NM_FL_ACH7	ACH7_NM	Arthropoda	Insecta	Diptera	Simuliidae	Simulium	meridionale	COI Barcode	96.613	Adult	M. Whelpley, L. Zhou, B. Payne, B. Moehn, J. Rascon	2022-06-24	USA	NM	Dona Ana	Farm	Confidential	Confidential
OR459390	ACH8_NM	NM_FL_ACH8	ACH8_NM	Arthropoda	Insecta	Diptera	Simuliidae	Simulium	meridionale	COI Barcode	97.658	Adult	M. Whelpley, L. Zhou, B. Payne, B. Moehn, J. Rascon	2022-06-24	USA	NM	Dona Ana	Farm	Confidential	Confidential
OR459317	ACH9_NM	NM_FL_ACH9	ACH9_NM	Arthropoda	Insecta	Diptera	Simuliidae	Simulium	meridionale	COI Barcode	96.774	Adult	M. Whelpley, L. Zhou, B. Payne, B. Moehn, J. Rascon	2022-06-24	USA	NM	Dona Ana	Farm	Confidential	Confidential
OR459462	ACR1_NM	NM_FL_ACR1	ACR1_NM	Arthropoda	Insecta	Diptera	Simuliidae	Simulium	meridionale	COI Barcode	98.548	Adult	M. Whelpley, L. Zhou, B. Payne, B. Moehn, J. Rascon	2022-06-22	USA	NM	Dona Ana	Lateral	Confidential	Confidential
OR459357	ACR10_NM	NM_FL_ACR10	ACR10_NM	Arthropoda	Insecta	Diptera	Simuliidae	Simulium	meridionale	COI Barcode	96.815	Adult	M. Whelpley, L. Zhou, B. Payne, B. Moehn, J. Rascon	2022-06-22	USA	NM	Dona Ana	Lateral	Confidential	Confidential
OR459500	ACR2_NM	NM_FL_ACR2	ACR2_NM	Arthropoda	Insecta	Diptera	Simuliidae	Simulium	meridionale	COI Barcode	95.616	Adult	M. Whelpley, L. Zhou, B. Payne, B. Moehn, J. Rascon	2022-06-22	USA	NM	Dona Ana	Lateral	Confidential	Confidential
OR459389	ACR3_NM	NM_FL_ACR3	ACR3_NM	Arthropoda	Insecta	Diptera	Simuliidae	Simulium	meridionale	COI Barcode	98.058	Adult	M. Whelpley, L. Zhou, B. Payne, B. Moehn, J. Rascon	2022-06-22	USA	NM	Dona Ana	Lateral	Confidential	Confidential
OR459493	ACR4_NM	NM_FL_ACR4	ACR4_NM	Arthropoda	Insecta	Diptera	Simuliidae	Simulium	meridionale	COI Barcode	98.419	Adult	M. Whelpley, L. Zhou, B. Payne, B. Moehn, J. Rascon	2022-06-22	USA	NM	Dona Ana	Lateral	Confidential	Confidential
OR459277	ACR5_NM	NM_FL_ACR5	ACR5_NM	Arthropoda	Insecta	Diptera	Simuliidae	Simulium	meridionale	COI Barcode	96.935	Adult	M. Whelpley, L. Zhou, B. Payne, B. Moehn, J. Rascon	2022-06-22	USA	NM	Dona Ana	Lateral	Confidential	Confidential
OR459269	ACR6_NM	NM_FL_ACR6	ACR6_NM	Arthropoda	Insecta	Diptera	Simuliidae	Simulium	meridionale	COI Barcode	97.903	Adult	M. Whelpley, L. Zhou, B. Payne, B. Moehn, J. Rascon	2022-06-22	USA	NM	Dona Ana	Lateral	Confidential	Confidential
OR459419	ACR7_NM	NM_FL_ACR7	ACR7_NM	Arthropoda	Insecta	Diptera	Simuliidae	Simulium	meridionale	COI Barcode	97.581	Adult	M. Whelpley, L. Zhou, B. Payne, B. Moehn, J. Rascon	2022-06-22	USA	NM	Dona Ana	Lateral	Confidential	Confidential
OR459472	ACR8_NM	NM_FL_ACR8	ACR8_NM	Arthropoda	Insecta	Diptera	Simuliidae	Simulium	meridionale	COI Barcode	98.065	Adult	M. Whelpley, L. Zhou, B. Payne, B. Moehn, J. Rascon	2022-06-22	USA	NM	Dona Ana	Lateral	Confidential	Confidential
OR459140	ACU1_NM	NM_FL_ACU1	ACU1_NM	Arthropoda	Insecta	Diptera	Simuliidae	Simulium	meridionale	COI Barcode	95.146	Adult	M. Whelpley, L. Zhou, B. Payne, B. Moehn, J. Rascon	2022-06-28	USA	NM	Dona Ana	Farm	Confidential	Confidential
OR459291	ACU2_NM	NM_FL_ACU2	ACU2_NM	Arthropoda	Insecta	Diptera	Simuliidae	Simulium	meridionale	COI Barcode	97.415	Adult	M. Whelpley, L. Zhou, B. Payne, B. Moehn, J. Rascon	2022-06-28	USA	NM	Dona Ana	Farm	Confidential	Confidential
OR459490	ACU3_NM	NM_FL_ACU3	ACU3_NM	Arthropoda	Insecta	Diptera	Simuliidae	Simulium	meridionale	COI Barcode	97.016	Adult	M. Whelpley, L. Zhou, B. Payne, B. Moehn, J. Rascon	2022-06-28	USA	NM	Dona Ana	Farm	Confidential	Confidential
OR459192	ACU4_NM	NM_FL_ACU4	ACU4_NM	Arthropoda	Insecta	Diptera	Simuliidae	Simulium	meridionale	COI Barcode	97.903	Adult	M. Whelpley, L. Zhou, B. Payne, B. Moehn, J. Rascon	2022-06-28	USA	NM	Dona Ana	Farm	Confidential	Confidential
OR459452	ACU5_NM	NM_FL_ACU5	ACU5_NM	Arthropoda	Insecta	Diptera	Simuliidae	Simulium	meridionale	COI Barcode	98.548	Adult	M. Whelpley, L. Zhou, B. Payne, B. Moehn, J. Rascon	2022-06-28	USA	NM	Dona Ana	Farm	Confidential	Confidential
OR459222	ACU6_NM	NM_FL_ACU6	ACU6_NM	Arthropoda	Insecta	Diptera	Simuliidae	Simulium	meridionale	COI Barcode	98.065	Adult	M. Whelpley, L. Zhou, B. Payne, B. Moehn, J. Rascon	2022-06-28	USA	NM	Dona Ana	Farm	Confidential	Confidential
OR459250	ACU7_NM	NM_FL_ACU7	ACU7_NM	Arthropoda	Insecta	Diptera	Simuliidae	Simulium	meridionale	COI Barcode	97.742	Adult	M. Whelpley, L. Zhou, B. Payne, B. Moehn, J. Rascon	2022-06-28	USA	NM	Dona Ana	Farm	Confidential	Confidential
OR459245	ACU8_NM	NM_FL_ACU8	ACU8_NM	Arthropoda	Insecta	Diptera	Simuliidae	Simulium	meridionale	COI Barcode	98.065	Adult	M. Whelpley, L. Zhou, B. Payne, B. Moehn, J. Rascon	2022-06-28	USA	NM	Dona Ana	Farm	Confidential	Confidential
OR459321	ADC1_NM	NM_FL_ADC1	ADC1_NM	Arthropoda	Insecta	Diptera	Simuliidae	Simulium	meridionale	COI Barcode	97.258	Adult	M. Whelpley, L. Zhou, B. Payne, B. Moehn, J. Rascon	2022-06-29	USA	NM	Dona Ana	Lateral	Confidential	Confidential
OR459476	ADC10_NM	NM_FL_ADC10	ADC10_NM	Arthropoda	Insecta	Diptera	Simuliidae	Simulium	meridionale	COI Barcode	99.155	Adult	M. Whelpley, L. Zhou, B. Payne, B. Moehn, J. Rascon	2022-06-29	USA	NM	Dona Ana	Lateral	Confidential	Confidential
OR459289	ADC2_NM	NM_FL_ADC2	ADC2_NM	Arthropoda	Insecta	Diptera	Simuliidae	Simulium	meridionale	COI Barcode	97.258	Adult	M. Whelpley, L. Zhou, B. Payne, B. Moehn, J. Rascon	2022-06-29	USA	NM	Dona Ana	Lateral	Confidential	Confidential
OR459174	ADC3_NM	NM_FL_ADC3	ADC3_NM	Arthropoda	Insecta	Diptera	Simuliidae	Simulium	meridionale	COI Barcode	97.742	Adult	M. Whelpley, L. Zhou, B. Payne, B. Moehn, J. Rascon	2022-06-29	USA	NM	Dona Ana	Lateral	Confidential	Confidential
OR459249	ADC4_NM	NM_FL_ADC4	ADC4_NM	Arthropoda	Insecta	Diptera	Simuliidae	Simulium	meridionale	COI Barcode	97.742	Adult	M. Whelpley, L. Zhou, B. Payne, B. Moehn, J. Rascon	2022-06-29	USA	NM	Dona Ana	Lateral	Confidential	Confidential
OR459409	ADC5_NM	NM_FL_ADC5	ADC5_NM	Arthropoda	Insecta	Diptera	Simuliidae	Simulium	meridionale	COI Barcode	98.065	Adult	M. Whelpley, L. Zhou, B. Payne, B. Moehn, J. Rascon	2022-06-29	USA	NM	Dona Ana	Lateral	Confidential	Confidential
OR459398	ADC6_NM	NM_FL_ADC6	ADC6_NM	Arthropoda	Insecta	Diptera	Simuliidae	Simulium	meridionale	COI Barcode	96.935	Adult	M. Whelpley, L. Zhou, B. Payne, B. Moehn, J. Rascon	2022-06-29	USA	NM	Dona Ana	Lateral	Confidential	Confidential
OR459200	ADC7_NM	NM_FL_ADC7	ADC7_NM	Arthropoda	Insecta	Diptera	Simuliidae	Simulium	meridionale	COI Barcode	97.581	Adult	M. Whelpley, L. Zhou, B. Payne, B. Moehn, J. Rascon	2022-06-29	USA	NM	Dona Ana	Lateral	Confidential	Confidential
OR459256	ADC8_NM	NM_FL_ADC8	ADC8_NM	Arthropoda	Insecta	Diptera	Simuliidae	Simulium	meridionale	COI Barcode	98.061	Adult	M. Whelpley, L. Zhou, B. Payne, B. Moehn, J. Rascon	2022-06-29	USA	NM	Dona Ana	Lateral	Confidential	Confidential
OR459384	ADC9_NM	NM_FL_ADC9	ADC9_NM	Arthropoda	Insecta	Diptera	Simuliidae	Simulium	meridionale	COI Barcode	96.463	Adult	M. Whelpley, L. Zhou, B. Payne, B. Moehn, J. Rascon	2022-06-29	USA	NM	Dona Ana	Lateral	Confidential	Confidential
OR459430	ADH1_NM	NM_FL_ADH1	ADH1_NM	Arthropoda	Insecta	Diptera	Simuliidae	Simulium	meridionale	COI Barcode	98.71	Adult	M. Whelpley, L. Zhou, B. Payne, B. Moehn, J. Rascon	2022-06-28	USA	NM	Dona Ana	Lateral	Confidential	Confidential
OR459323	ADH2_NM	NM_FL_ADH2	ADH2_NM	Arthropoda	Insecta	Diptera	Simuliidae	Simulium	meridionale	COI Barcode	97.097	Adult	M. Whelpley, L. Zhou, B. Payne, B. Moehn, J. Rascon	2022-06-28	USA	NM	Dona Ana	Lateral	Confidential	Confidential
OR459327	ADH3_NM	NM_FL_ADH3	ADH3_NM	Arthropoda	Insecta	Diptera	Simuliidae	Simulium	meridionale	COI Barcode	96.935	Adult	M. Whelpley, L. Zhou, B. Payne, B. Moehn, J. Rascon	2022-06-28	USA	NM	Dona Ana	Lateral	Confidential	Confidential
OR459459	ADY1_NM	NM_FL_ADY1	ADY1_NM	Arthropoda	Insecta	Diptera	Simuliidae	Simulium	meridionale	COI Barcode	98.226	Adult	M. Whelpley, L. Zhou, B. Payne, B. Moehn, J. Rascon	2022-06-28	USA	NM	Dona Ana	Lateral	Confidential	Confidential
OR459439	ADY2_NM	NM_FL_ADY2	ADY2_NM	Arthropoda	Insecta	Diptera	Simuliidae	Simulium	meridionale	COI Barcode	98.627	Adult	M. Whelpley, L. Zhou, B. Payne, B. Moehn, J. Rascon	2022-06-28	USA	NM	Dona Ana	Lateral	Confidential	Confidential
OR459303	ADY3_NM	NM_FL_ADY3	ADY3_NM	Arthropoda	Insecta	Diptera	Simuliidae	Simulium	meridionale	COI Barcode	97.097	Adult	M. Whelpley, L. Zhou, B. Payne, B. Moehn, J. Rascon	2022-06-28	USA	NM	Dona Ana	Lateral	Confidential	Confidential
OR459241	ADY4_NM	NM_FL_ADY4	ADY4_NM	Arthropoda	Insecta	Diptera	Simuliidae	Simulium	meridionale	COI Barcode	97.903	Adult	M. Whelpley, L. Zhou, B. Payne, B. Moehn, J. Rascon	2022-06-28	USA	NM	Dona Ana	Lateral	Confidential	Confidential
OR459225	ADY6_NM	NM_FL_ADY6	ADY6_NM	Arthropoda	Insecta	Diptera	Simuliidae	Simulium	meridionale	COI Barcode	98.065	Adult	M. Whelpley, L. Zhou, B. Payne, B. Moehn, J. Rascon	2022-06-28	USA	NM	Dona Ana	Lateral	Confidential	Confidential
OR459358	ADY7_NM	NM_FL_ADY7	ADY7_NM	Arthropoda	Insecta	Diptera	Simuliidae	Simulium	meridionale	COI Barcode	97.097	Adult	M. Whelpley, L. Zhou, B. Payne, B. Moehn, J. Rascon	2022-06-28	USA	NM	Dona Ana	Lateral	Confidential	Confidential
OR459457	ADY8_NM	NM_FL_ADY8	ADY8_NM	Arthropoda	Insecta	Diptera	Simuliidae	Simulium	meridionale	COI Barcode	98.226	Adult	M. Whelpley, L. Zhou, B. Payne, B. Moehn, J. Rascon	2022-06-28	USA	NM	Dona Ana	Lateral	Confidential	Confidential
OR459468	ADY9_NM	NM_FL_ADY9	ADY9_NM	Arthropoda	Insecta	Diptera	Simuliidae	Simulium	meridionale	COI Barcode	98.548	Adult	M. Whelpley, L. Zhou, B. Payne, B. Moehn, J. Rascon	2022-06-28	USA	NM	Dona Ana	Lateral	Confidential	Confidential
OR459266	AFA1_NM	NM_FL_AFA1	AFA1_NM	Arthropoda	Insecta	Diptera	Simuliidae	Simulium	meridionale	COI Barcode	97.419	Adult	M. Whelpley, L. Zhou, B. Payne, B. Moehn, J. Rascon	2022-06-29	USA	NM	Dona Ana	Lateral	Confidential	Confidential
OR459188	AFA2_NM	NM_FL_AFA2	AFA2_NM	Arthropoda	Insecta	Diptera	Simuliidae	Simulium	meridionale	COI Barcode	98.142	Adult	M. Whelpley, L. Zhou, B. Payne, B. Moehn, J. Rascon	2022-06-29	USA	NM	Dona Ana	Lateral	Confidential	Confidential
OR459244	AFA3_NM	NM_FL_AFA3	AFA3_NM	Arthropoda	Insecta	Diptera	Simuliidae	Simulium	meridionale	COI Barcode	97.742	Adult	M. Whelpley, L. Zhou, B. Payne, B. Moehn, J. Rascon	2022-06-29	USA	NM	Dona Ana	Lateral	Confidential	Confidential
OR459283	AFA4_NM	NM_FL_AFA4	AFA4_NM	Arthropoda	Insecta	Diptera	Simuliidae	Simulium	meridionale	COI Barcode	97.415	Adult	M. Whelpley, L. Zhou, B. Payne, B. Moehn, J. Rascon	2022-06-29	USA	NM	Dona Ana	Lateral	Confidential	Confidential
OR459354	AFA5_NM	NM_FL_AFA5	AFA5_NM	Arthropoda	Insecta	Diptera	Simuliidae	Simulium	meridionale	COI Barcode	96.607	Adult	M. Whelpley, L. Zhou, B. Payne, B. Moehn, J. Rascon	2022-06-29	USA	NM	Dona Ana	Lateral	Confidential	Confidential
OR459431	AFA6_NM	NM_FL_AFA6	AFA6_NM	Arthropoda	Insecta	Diptera	Simuliidae	Simulium	meridionale	COI Barcode	98.71	Adult	M. Whelpley, L. Zhou, B. Payne, B. Moehn, J. Rascon	2022-06-29	USA	NM	Dona Ana	Lateral	Confidential	Confidential
OR459408	AFA7_NM	NM_FL_AFA7	AFA7_NM	Arthropoda	Insecta	Diptera	Simuliidae	Simulium	meridionale	COI Barcode	98.065	Adult	M. Whelpley, L. Zhou, B. Payne, B. Moehn, J. Rascon	2022-06-29	USA	NM	Dona Ana	Lateral	Confidential	Confidential
OR459178	AFA8_NM	NM_FL_AFA8	AFA8_NM	Arthropoda	Insecta	Diptera	Simuliidae	Simulium	meridionale	COI Barcode	97.742	Adult	M. Whelpley, L. Zhou, B. Payne, B. Moehn, J. Rascon	2022-06-29	USA	NM	Dona Ana	Lateral	Confidential	Confidential
OR459224	AFM2_NM	NM_FL_AFM2	AFM2_NM	Arthropoda	Insecta	Diptera	Simuliidae	Simulium	meridionale	COI Barcode	97.903	Adult	M. Whelpley, L. Zhou, B. Payne, B. Moehn, J. Rascon	2022-08-03	USA	NM	Dona Ana	Lateral	Confidential	Confidential
OR459267	AFU1_NM	NM_FL_AFU1	AFU1_NM	Arthropoda	Insecta	Diptera	Simuliidae	Simulium	meridionale	COI Barcode	97.823	Adult	M. Whelpley, L. Zhou, B. Payne, B. Moehn, J. Rascon	2022-08-02	USA	NM	Dona Ana	Lateral	Confidential	Confidential
OR459421	AFU2_NM	NM_FL_AFU2	AFU2_NM	Arthropoda	Insecta	Diptera	Simuliidae	Simulium	meridionale	COI Barcode	97.738	Adult	M. Whelpley, L. Zhou, B. Payne, B. Moehn, J. Rascon	2022-08-02	USA	NM	Dona Ana	Lateral	Confidential	Confidential
OR459159	AGF_NM	NM_FL_AGF	AGF_NM	Arthropoda	Insecta	Diptera	Simuliidae	Simulium	meridionale	COI Barcode	97.903	Adult	M. Whelpley, L. Zhou, B. Payne, B. Moehn, J. Rascon	2022-08-04	USA	NM	Dona Ana	Farm	Confidential	Confidential
OR459475	AGN1_NM	NM_FL_AGN1	AGN1_NM	Arthropoda	Insecta	Diptera	Simuliidae	Simulium	meridionale	COI Barcode	97.742	Adult	M. Whelpley, L. Zhou, B. Payne, B. Moehn, J. Rascon	2022-08-09	USA	NM	Dona Ana	Lateral	Confidential	Confidential
OR459233	AGN10_NM	NM_FL_AGN10	AGN10_NM	Arthropoda	Insecta	Diptera	Simuliidae	Simulium	meridionale	COI Barcode	97.903	Adult	M. Whelpley, L. Zhou, B. Payne, B. Moehn, J. Rascon	2022-08-09	USA	NM	Dona Ana	Lateral	Confidential	Confidential
OR459273	AGN2_NM	NM_FL_AGN2	AGN2_NM	Arthropoda	Insecta	Diptera	Simuliidae	Simulium	meridionale	COI Barcode	97.738	Adult	M. Whelpley, L. Zhou, B. Payne, B. Moehn, J. Rascon	2022-08-09	USA	NM	Dona Ana	Lateral	Confidential	Confidential
OR459342	AGN4_NM	NM_FL_AGN4	AGN4_NM	Arthropoda	Insecta	Diptera	Simuliidae	Simulium	meridionale	COI Barcode	98.482	Adult	M. Whelpley, L. Zhou, B. Payne, B. Moehn, J. Rascon	2022-08-09	USA	NM	Dona Ana	Lateral	Confidential	Confidential
OR459399	AGN6_NM	NM_FL_AGN6	AGN6_NM	Arthropoda	Insecta	Diptera	Simuliidae	Simulium	meridionale	COI Barcode	96.935	Adult	M. Whelpley, L. Zhou, B. Payne, B. Moehn, J. Rascon	2022-08-09	USA	NM	Dona Ana	Lateral	Confidential	Confidential
OR459353	AGN7_NM	NM_FL_AGN7	AGN7_NM	Arthropoda	Insecta	Diptera	Simuliidae	Simulium	meridionale	COI Barcode	96.452	Adult	M. Whelpley, L. Zhou, B. Payne, B. Moehn, J. Rascon	2022-08-09	USA	NM	Dona Ana	Lateral	Confidential	Confidential
OR459356	AGN8_NM	NM_FL_AGN8	AGN8_NM	Arthropoda	Insecta	Diptera	Simuliidae	Simulium	meridionale	COI Barcode	97.097	Adult	M. Whelpley, L. Zhou, B. Payne, B. Moehn, J. Rascon	2022-08-09	USA	NM	Dona Ana	Lateral	Confidential	Confidential
OR459487	AGN9_NM	NM_FL_AGN9	AGN9_NM	Arthropoda	Insecta	Diptera	Simuliidae	Simulium	meridionale	COI Barcode	97.097	Adult	M. Whelpley, L. Zhou, B. Payne, B. Moehn, J. Rascon	2022-08-09	USA	NM	Dona Ana	Lateral	Confidential	Confidential
OR459131	AGQ_NM	NM_FL_AGQ	AGQ_NM	Arthropoda	Insecta	Diptera	Simuliidae	Simulium	mediovittatum	COI Barcode	97.793	Adult	M. Whelpley, L. Zhou, B. Payne, B. Moehn, J. Rascon	2022-08-10	USA	NM	Dona Ana	Farm	Confidential	Confidential
OR459377	AHA3_NM	NM_FL_AHA3	AHA3_NM	Arthropoda	Insecta	Diptera	Simuliidae	Simulium	meridionale	COI Barcode	96.29	Adult	M. Whelpley, L. Zhou, B. Payne, B. Moehn, J. Rascon	2022-08-11	USA	NM	Dona Ana	Lateral	Confidential	Confidential
OR459118	AHA4_NM	NM_FL_AHA4	AHA4_NM	Arthropoda	Insecta	Diptera	Simuliidae	Simulium	mediovittatum	COI Barcode	96.452	Adult	M. Whelpley, L. Zhou, B. Payne, B. Moehn, J. Rascon	2022-08-11	USA	NM	Dona Ana	Lateral	Confidential	Confidential
OR459208	AHA5_NM	NM_FL_AHA5	AHA5_NM	Arthropoda	Insecta	Diptera	Simuliidae	Simulium	meridionale	COI Barcode	97.903	Adult	M. Whelpley, L. Zhou, B. Payne, B. Moehn, J. Rascon	2022-08-11	USA	NM	Dona Ana	Lateral	Confidential	Confidential
OR459191	AHA6_NM	NM_FL_AHA6	AHA6_NM	Arthropoda	Insecta	Diptera	Simuliidae	Simulium	meridionale	COI Barcode	97.581	Adult	M. Whelpley, L. Zhou, B. Payne, B. Moehn, J. Rascon	2022-08-11	USA	NM	Dona Ana	Lateral	Confidential	Confidential
OR459460	AHA7_NM	NM_FL_AHA7	AHA7_NM	Arthropoda	Insecta	Diptera	Simuliidae	Simulium	meridionale	COI Barcode	98.226	Adult	M. Whelpley, L. Zhou, B. Payne, B. Moehn, J. Rascon	2022-08-11	USA	NM	Dona Ana	Lateral	Confidential	Confidential
OR459263	AHA8_NM	NM_FL_AHA8	AHA8_NM	Arthropoda	Insecta	Diptera	Simuliidae	Simulium	meridionale	COI Barcode	97.742	Adult	M. Whelpley, L. Zhou, B. Payne, B. Moehn, J. Rascon	2022-08-11	USA	NM	Dona Ana	Lateral	Confidential	Confidential
OR459217	AHB1_NM	NM_FL_AHB1	AHB1_NM	Arthropoda	Insecta	Diptera	Simuliidae	Simulium	meridionale	COI Barcode	98.065	Adult	M. Whelpley, L. Zhou, B. Payne, B. Moehn, J. Rascon	2022-08-10	USA	NM	Dona Ana	Farm	Confidential	Confidential
OR459187	AHB10_NM	NM_FL_AHB10	AHB10_NM	Arthropoda	Insecta	Diptera	Simuliidae	Simulium	meridionale	COI Barcode	97.903	Adult	M. Whelpley, L. Zhou, B. Payne, B. Moehn, J. Rascon	2022-08-10	USA	NM	Dona Ana	Farm	Confidential	Confidential
OR459034	AHB2_NM	NM_FL_AHB2	AHB2_NM	Arthropoda	Insecta	Diptera	Simuliidae	Simulium	mediovittatum	COI Barcode	96.774	Adult	M. Whelpley, L. Zhou, B. Payne, B. Moehn, J. Rascon	2022-08-10	USA	NM	Dona Ana	Farm	Confidential	Confidential
OR459316	AHB3_NM	NM_FL_AHB3	AHB3_NM	Arthropoda	Insecta	Diptera	Simuliidae	Simulium	meridionale	COI Barcode	96.774	Adult	M. Whelpley, L. Zhou, B. Payne, B. Moehn, J. Rascon	2022-08-10	USA	NM	Dona Ana	Farm	Confidential	Confidential
OR459169	AHB4_NM	NM_FL_AHB4	AHB4_NM	Arthropoda	Insecta	Diptera	Simuliidae	Simulium	meridionale	COI Barcode	97.581	Adult	M. Whelpley, L. Zhou, B. Payne, B. Moehn, J. Rascon	2022-08-10	USA	NM	Dona Ana	Farm	Confidential	Confidential
OR459484	AHB5_NM	NM_FL_AHB5	AHB5_NM	Arthropoda	Insecta	Diptera	Simuliidae	Simulium	meridionale	COI Barcode	97.581	Adult	M. Whelpley, L. Zhou, B. Payne, B. Moehn, J. Rascon	2022-08-10	USA	NM	Dona Ana	Farm	Confidential	Confidential
OR459009	AHB6_NM	NM_FL_AHB6	AHB6_NM	Arthropoda	Insecta	Diptera	Simuliidae	Simulium	robynae	COI Barcode	95.248	Adult	M. Whelpley, L. Zhou, B. Payne, B. Moehn, J. Rascon	2022-08-10	USA	NM	Dona Ana	Farm	Confidential	Confidential
OR459257	AHB7_NM	NM_FL_AHB7	AHB7_NM	Arthropoda	Insecta	Diptera	Simuliidae	Simulium	meridionale	COI Barcode	97.742	Adult	M. Whelpley, L. Zhou, B. Payne, B. Moehn, J. Rascon	2022-08-10	USA	NM	Dona Ana	Farm	Confidential	Confidential
OR459213	AHB8_NM	NM_FL_AHB8	AHB8_NM	Arthropoda	Insecta	Diptera	Simuliidae	Simulium	meridionale	COI Barcode	97.903	Adult	M. Whelpley, L. Zhou, B. Payne, B. Moehn, J. Rascon	2022-08-10	USA	NM	Dona Ana	Farm	Confidential	Confidential
OR459425	AHB9_NM	NM_FL_AHB9	AHB9_NM	Arthropoda	Insecta	Diptera	Simuliidae	Simulium	meridionale	COI Barcode	98.548	Adult	M. Whelpley, L. Zhou, B. Payne, B. Moehn, J. Rascon	2022-08-10	USA	NM	Dona Ana	Farm	Confidential	Confidential
OR459058	AHF_NM	NM_FL_AHF	AHF_NM	Arthropoda	Insecta	Diptera	Simuliidae	Simulium	mediovittatum	COI Barcode	96.613	Adult	M. Whelpley, L. Zhou, B. Payne, B. Moehn, J. Rascon	2022-08-10	USA	NM	Dona Ana	Farm	Confidential	Confidential
OR459092	AHX2_NM	NM_FL_AHX2	AHX2_NM	Arthropoda	Insecta	Diptera	Simuliidae	Simulium	mediovittatum	COI Barcode	96.774	Adult	M. Whelpley, L. Zhou, B. Payne, B. Moehn, J. Rascon	2022-08-09	USA	NM	Dona Ana	Farm	Confidential	Confidential
OR459294	AHX3_NM	NM_FL_AHX3	AHX3_NM	Arthropoda	Insecta	Diptera	Simuliidae	Simulium	meridionale	COI Barcode	96.935	Adult	M. Whelpley, L. Zhou, B. Payne, B. Moehn, J. Rascon	2022-08-09	USA	NM	Dona Ana	Farm	Confidential	Confidential
OR459441	AHX4_NM	NM_FL_AHX4	AHX4_NM	Arthropoda	Insecta	Diptera	Simuliidae	Simulium	meridionale	COI Barcode	96.206	Adult	M. Whelpley, L. Zhou, B. Payne, B. Moehn, J. Rascon	2022-08-09	USA	NM	Dona Ana	Farm	Confidential	Confidential
OR459297	AHX5_NM	NM_FL_AHX5	AHX5_NM	Arthropoda	Insecta	Diptera	Simuliidae	Simulium	meridionale	COI Barcode	97.097	Adult	M. Whelpley, L. Zhou, B. Payne, B. Moehn, J. Rascon	2022-08-09	USA	NM	Dona Ana	Farm	Confidential	Confidential
OR459328	AHX6_NM	NM_FL_AHX6	AHX6_NM	Arthropoda	Insecta	Diptera	Simuliidae	Simulium	meridionale	COI Barcode	96.935	Adult	M. Whelpley, L. Zhou, B. Payne, B. Moehn, J. Rascon	2022-08-09	USA	NM	Dona Ana	Farm	Confidential	Confidential
OR459157	AID1_NM	NM_FL_AID1	AID1_NM	Arthropoda	Insecta	Diptera	Simuliidae	Simulium	meridionale	COI Barcode	97.903	Adult	M. Whelpley, L. Zhou, B. Payne, B. Moehn, J. Rascon	2022-08-09	USA	NM	Dona Ana	Farm	Confidential	Confidential
OR459478	AID10_NM	NM_FL_AID10	AID10_NM	Arthropoda	Insecta	Diptera	Simuliidae	Simulium	meridionale	COI Barcode	97.903	Adult	M. Whelpley, L. Zhou, B. Payne, B. Moehn, J. Rascon	2022-08-09	USA	NM	Dona Ana	Farm	Confidential	Confidential
OR459087	AID2_NM	NM_FL_AID2	AID2_NM	Arthropoda	Insecta	Diptera	Simuliidae	Simulium	mediovittatum	COI Barcode	96.935	Adult	M. Whelpley, L. Zhou, B. Payne, B. Moehn, J. Rascon	2022-08-09	USA	NM	Dona Ana	Farm	Confidential	Confidential
OR459047	AID3_NM	NM_FL_AID3	AID3_NM	Arthropoda	Insecta	Diptera	Simuliidae	Simulium	mediovittatum	COI Barcode	96.613	Adult	M. Whelpley, L. Zhou, B. Payne, B. Moehn, J. Rascon	2022-08-09	USA	NM	Dona Ana	Farm	Confidential	Confidential
OR459152	AID4_NM	NM_FL_AID4	AID4_NM	Arthropoda	Insecta	Diptera	Simuliidae	Simulium	meridionale	COI Barcode	97.903	Adult	M. Whelpley, L. Zhou, B. Payne, B. Moehn, J. Rascon	2022-08-09	USA	NM	Dona Ana	Farm	Confidential	Confidential
OR459369	AID5_NM	NM_FL_AID5	AID5_NM	Arthropoda	Insecta	Diptera	Simuliidae	Simulium	meridionale	COI Barcode	97.581	Adult	M. Whelpley, L. Zhou, B. Payne, B. Moehn, J. Rascon	2022-08-09	USA	NM	Dona Ana	Farm	Confidential	Confidential
OR459162	AID6_NM	NM_FL_AID6	AID6_NM	Arthropoda	Insecta	Diptera	Simuliidae	Simulium	meridionale	COI Barcode	98.065	Adult	M. Whelpley, L. Zhou, B. Payne, B. Moehn, J. Rascon	2022-08-09	USA	NM	Dona Ana	Farm	Confidential	Confidential
OR459106	AID7_NM	NM_FL_AID7	AID7_NM	Arthropoda	Insecta	Diptera	Simuliidae	Simulium	mediovittatum	COI Barcode	96.613	Adult	M. Whelpley, L. Zhou, B. Payne, B. Moehn, J. Rascon	2022-08-09	USA	NM	Dona Ana	Farm	Confidential	Confidential
OR459209	AID8_NM	NM_FL_AID8	AID8_NM	Arthropoda	Insecta	Diptera	Simuliidae	Simulium	meridionale	COI Barcode	97.903	Adult	M. Whelpley, L. Zhou, B. Payne, B. Moehn, J. Rascon	2022-08-09	USA	NM	Dona Ana	Farm	Confidential	Confidential
OR459083	AID9_NM	NM_FL_AID9	AID9_NM	Arthropoda	Insecta	Diptera	Simuliidae	Simulium	mediovittatum	COI Barcode	96.29	Adult	M. Whelpley, L. Zhou, B. Payne, B. Moehn, J. Rascon	2022-08-09	USA	NM	Dona Ana	Farm	Confidential	Confidential
OR458994	AIJ_NM	NM_FL_AIJ	AIJ_NM	Arthropoda	Insecta	Diptera	Simuliidae	Simulium	robynae	COI Barcode	95.887	Adult	M. Whelpley, L. Zhou, B. Payne, B. Moehn, J. Rascon	2022-08-11	USA	NM	Dona Ana	Lateral	Confidential	Confidential
OR459033	AIN1_NM	NM_FL_AIN1	AIN1_NM	Arthropoda	Insecta	Diptera	Simuliidae	Simulium	mediovittatum	COI Barcode	96.613	Adult	M. Whelpley, L. Zhou, B. Payne, B. Moehn, J. Rascon	2022-08-11	USA	NM	Dona Ana	Lateral	Confidential	Confidential
OR459332	AIN2_NM	NM_FL_AIN2	AIN2_NM	Arthropoda	Insecta	Diptera	Simuliidae	Simulium	meridionale	COI Barcode	97.577	Adult	M. Whelpley, L. Zhou, B. Payne, B. Moehn, J. Rascon	2022-08-11	USA	NM	Dona Ana	Lateral	Confidential	Confidential
OR459044	AIN3_NM	NM_FL_AIN3	AIN3_NM	Arthropoda	Insecta	Diptera	Simuliidae	Simulium	mediovittatum	COI Barcode	96.774	Adult	M. Whelpley, L. Zhou, B. Payne, B. Moehn, J. Rascon	2022-08-11	USA	NM	Dona Ana	Lateral	Confidential	Confidential
OR459379	AJT2_NM	NM_FL_AJT2	AJT2_NM	Arthropoda	Insecta	Diptera	Simuliidae	Simulium	meridionale	COI Barcode	96.284	Adult	M. Whelpley, L. Zhou, B. Payne, B. Moehn, J. Rascon	2022-10-11	USA	NM	Dona Ana	Farm	Confidential	Confidential
OR459135	AKE_NM	NM_FL_AKE	AKE_NM	Arthropoda	Insecta	Diptera	Simuliidae	Simulium	mediovittatum	COI Barcode	96.457	Adult	M. Whelpley, L. Zhou, B. Payne, B. Moehn, J. Rascon	2022-10-20	USA	NM	Dona Ana	Farm	Confidential	Confidential
OR459134	AKK_NM	NM_FL_AKK	AKK_NM	Arthropoda	Insecta	Diptera	Simuliidae	Simulium	mediovittatum	COI Barcode	95.813	Adult	M. Whelpley, L. Zhou, B. Payne, B. Moehn, J. Rascon	2022-10-20	USA	NM	Dona Ana	Farm	Confidential	Confidential
OR459445	AR2_NM	NM_RG_AR2	AR2_NM	Arthropoda	Insecta	Diptera	Simuliidae	Simulium	meridionale	COI Barcode	97.097	Adult	M. Whelpley, L. Zhou, B. Payne, B. Moehn, J. Rascon	2020-04-17	USA	NM	Dona Ana	River	N32.15353°	W106.70342°
OR459252	AR3_NM	NM_RG_AR3	AR3_NM	Arthropoda	Insecta	Diptera	Simuliidae	Simulium	meridionale	COI Barcode	98.384	Adult	M. Whelpley, L. Zhou, B. Payne, B. Moehn, J. Rascon	2020-04-17	USA	NM	Dona Ana	River	N32.15353°	W106.70342°
OR459351	AR4_NM	NM_RG_AR4	AR4_NM	Arthropoda	Insecta	Diptera	Simuliidae	Simulium	meridionale	COI Barcode	98.061	Adult	M. Whelpley, L. Zhou, B. Payne, B. Moehn, J. Rascon	2020-04-17	USA	NM	Dona Ana	River	N32.15353°	W106.70342°
OR459395	AR5_NM	NM_RG_AR5	AR5_NM	Arthropoda	Insecta	Diptera	Simuliidae	Simulium	meridionale	COI Barcode	96.935	Adult	M. Whelpley, L. Zhou, B. Payne, B. Moehn, J. Rascon	2020-04-17	USA	NM	Dona Ana	River	N32.15353°	W106.70342°
OR459400	AR6_NM	NM_RG_AR6	AR6_NM	Arthropoda	Insecta	Diptera	Simuliidae	Simulium	meridionale	COI Barcode	98.151	Adult	M. Whelpley, L. Zhou, B. Payne, B. Moehn, J. Rascon	2020-04-17	USA	NM	Dona Ana	River	N32.15353°	W106.70342°
OR459255	AR7_NM	NM_RG_AR7	AR7_NM	Arthropoda	Insecta	Diptera	Simuliidae	Simulium	meridionale	COI Barcode	97.016	Adult	M. Whelpley, L. Zhou, B. Payne, B. Moehn, J. Rascon	2020-04-17	USA	NM	Dona Ana	River	N32.15353°	W106.70342°
OR459432	AR8_NM	NM_RG_AR8	AR8_NM	Arthropoda	Insecta	Diptera	Simuliidae	Simulium	meridionale	COI Barcode	97.823	Adult	M. Whelpley, L. Zhou, B. Payne, B. Moehn, J. Rascon	2020-04-17	USA	NM	Dona Ana	River	N32.15353°	W106.70342°
OR459234	AS1.1_NM	NM_RG_AS1	AS1.1_NM	Arthropoda	Insecta	Diptera	Simuliidae	Simulium	meridionale	COI Barcode	98.548	Adult	M. Whelpley, L. Zhou, B. Payne, B. Moehn, J. Rascon	2020-04-17	USA	NM	Dona Ana	River	N32.15235°	W106.70247°
OR459228	AS2.1_NM	NM_RG_AS2	AS2.1_NM	Arthropoda	Insecta	Diptera	Simuliidae	Simulium	meridionale	COI Barcode	98.065	Adult	M. Whelpley, L. Zhou, B. Payne, B. Moehn, J. Rascon	2020-04-17	USA	NM	Dona Ana	River	N32.15235°	W106.70247°
OR459265	AS4.1_NM	NM_RG_AS4	AS4.1_NM	Arthropoda	Insecta	Diptera	Simuliidae	Simulium	meridionale	COI Barcode	98.226	Adult	M. Whelpley, L. Zhou, B. Payne, B. Moehn, J. Rascon	2020-04-17	USA	NM	Dona Ana	River	N32.15235°	W106.70247°
OR459393	AS5_NM	NM_RG_AS5	AS5_NM	Arthropoda	Insecta	Diptera	Simuliidae	Simulium	meridionale	COI Barcode	97.588	Adult	M. Whelpley, L. Zhou, B. Payne, B. Moehn, J. Rascon	2020-04-17	USA	NM	Dona Ana	River	N32.15235°	W106.70247°
OR459413	AS6_NM	NM_RG_AS6	AS6_NM	Arthropoda	Insecta	Diptera	Simuliidae	Simulium	meridionale	COI Barcode	96.725	Adult	M. Whelpley, L. Zhou, B. Payne, B. Moehn, J. Rascon	2020-04-17	USA	NM	Dona Ana	River	N32.15235°	W106.70247°
OR459261	AS7_NM	NM_RG_AS7	AS7_NM	Arthropoda	Insecta	Diptera	Simuliidae	Simulium	meridionale	COI Barcode	98.065	Adult	M. Whelpley, L. Zhou, B. Payne, B. Moehn, J. Rascon	2020-04-17	USA	NM	Dona Ana	River	N32.15235°	W106.70247°
OR459373	AS8_NM	NM_RG_AS8	AS8_NM	Arthropoda	Insecta	Diptera	Simuliidae	Simulium	meridionale	COI Barcode	97.742	Adult	M. Whelpley, L. Zhou, B. Payne, B. Moehn, J. Rascon	2020-04-17	USA	NM	Dona Ana	River	N32.15235°	W106.70247°
OR459450	AS9_NM	NM_RG_AS9	AS9_NM	Arthropoda	Insecta	Diptera	Simuliidae	Simulium	meridionale	COI Barcode	96.129	Adult	M. Whelpley, L. Zhou, B. Payne, B. Moehn, J. Rascon	2020-04-17	USA	NM	Dona Ana	River	N32.15235°	W106.70247°
OR459237	AZ_NM	NM_RG_AZ	AZ_NM	Arthropoda	Insecta	Diptera	Simuliidae	Simulium	meridionale	COI Barcode	98.306	Adult	M. Whelpley, L. Zhou, B. Payne, B. Moehn, J. Rascon	2020-04-24	USA	NM	Dona Ana	River	N32.98212°	W107.29025°
OR459185	AZ2_NM	NM_RG_AZ2	AZ2_NM	Arthropoda	Insecta	Diptera	Simuliidae	Simulium	meridionale	COI Barcode	98.065	Adult	M. Whelpley, L. Zhou, B. Payne, B. Moehn, J. Rascon	2020-04-24	USA	NM	Dona Ana	River	N32.98212°	W107.29025°
OR459166	BB_NM	NM_RG_BB	BB_NM	Arthropoda	Insecta	Diptera	Simuliidae	Simulium	meridionale	COI Barcode	98.065	Adult	M. Whelpley, L. Zhou, B. Payne, B. Moehn, J. Rascon	2020-04-24	USA	NM	Dona Ana	River	N32.97851°	W107.29176°
OR459483	BB2_NM	NM_RG_BB2	BB2_NM	Arthropoda	Insecta	Diptera	Simuliidae	Simulium	meridionale	COI Barcode	97.742	Adult	M. Whelpley, L. Zhou, B. Payne, B. Moehn, J. Rascon	2020-04-24	USA	NM	Dona Ana	River	N32.97851°	W107.29176°
OR459334	BB3_NM	NM_RG_BB3	BB3_NM	Arthropoda	Insecta	Diptera	Simuliidae	Simulium	meridionale	COI Barcode	97.581	Adult	M. Whelpley, L. Zhou, B. Payne, B. Moehn, J. Rascon	2020-04-24	USA	NM	Dona Ana	River	N32.97851°	W107.29176°
OR459314	BB4_NM	NM_RG_BB4	BB4_NM	Arthropoda	Insecta	Diptera	Simuliidae	Simulium	meridionale	COI Barcode	97.577	Adult	M. Whelpley, L. Zhou, B. Payne, B. Moehn, J. Rascon	2020-04-24	USA	NM	Dona Ana	River	N32.97851°	W107.29176°
OR459368	BC2_NM	NM_RG_BC2	BC2_NM	Arthropoda	Insecta	Diptera	Simuliidae	Simulium	meridionale	COI Barcode	97.097	Adult	M. Whelpley, L. Zhou, B. Payne, B. Moehn, J. Rascon	2020-04-24	USA	NM	Dona Ana	River	N32.89318°	W107.29239°
OR459381	BC3_NM	NM_RG_BC3	BC3_NM	Arthropoda	Insecta	Diptera	Simuliidae	Simulium	meridionale	COI Barcode	97.254	Adult	M. Whelpley, L. Zhou, B. Payne, B. Moehn, J. Rascon	2020-04-24	USA	NM	Dona Ana	River	N32.89318°	W107.29239°
OR459290	BC4_NM	NM_RG_BC4	BC4_NM	Arthropoda	Insecta	Diptera	Simuliidae	Simulium	meridionale	COI Barcode	97.419	Adult	M. Whelpley, L. Zhou, B. Payne, B. Moehn, J. Rascon	2020-04-24	USA	NM	Dona Ana	River	N32.89318°	W107.29239°
OR459259	BD1_NM	NM_RG_BD1	BD1_NM	Arthropoda	Insecta	Diptera	Simuliidae	Simulium	meridionale	COI Barcode	97.258	Adult	M. Whelpley, L. Zhou, B. Payne, B. Moehn, J. Rascon	2020-04-24	USA	NM	Dona Ana	River	N32.89318°	W107.29239°
OR459153	BD2_NM	NM_RG_BD2	BD2_NM	Arthropoda	Insecta	Diptera	Simuliidae	Simulium	meridionale	COI Barcode	97.742	Adult	M. Whelpley, L. Zhou, B. Payne, B. Moehn, J. Rascon	2020-04-24	USA	NM	Dona Ana	River	N32.89318°	W107.29239°
OR459123	BG1_NM	NM_RG_BG1	BG1_NM	Arthropoda	Insecta	Diptera	Simuliidae	Simulium	mediovittatum	COI Barcode	97.903	Adult	M. Whelpley, L. Zhou, B. Payne, B. Moehn, J. Rascon	2020-04-24	USA	NM	Dona Ana	River	N32.84798°	W107.29686°
OR459060	BG2_NM	NM_RG_BG2	BG2_NM	Arthropoda	Insecta	Diptera	Simuliidae	Simulium	mediovittatum	COI Barcode	96.29	Adult	M. Whelpley, L. Zhou, B. Payne, B. Moehn, J. Rascon	2020-04-24	USA	NM	Dona Ana	River	N32.84798°	W107.29686°
OR459094	BG3_NM	NM_RG_BG3	BG3_NM	Arthropoda	Insecta	Diptera	Simuliidae	Simulium	mediovittatum	COI Barcode	96.613	Adult	M. Whelpley, L. Zhou, B. Payne, B. Moehn, J. Rascon	2020-04-24	USA	NM	Dona Ana	River	N32.84798°	W107.29686°
OR459121	BG4_NM	NM_RG_BG4	BG4_NM	Arthropoda	Insecta	Diptera	Simuliidae	Simulium	mediovittatum	COI Barcode	96.774	Adult	M. Whelpley, L. Zhou, B. Payne, B. Moehn, J. Rascon	2020-04-24	USA	NM	Dona Ana	River	N32.84798°	W107.29686°
OR459246	BH1_NM	NM_RG_BH1	BH1_NM	Arthropoda	Insecta	Diptera	Simuliidae	Simulium	meridionale	COI Barcode	98.065	Adult	M. Whelpley, L. Zhou, B. Payne, B. Moehn, J. Rascon	2020-04-24	USA	NM	Dona Ana	River	N32.84609°	W107.29636°
OR459148	BH2_NM	NM_RG_BH2	BH2_NM	Arthropoda	Insecta	Diptera	Simuliidae	Simulium	meridionale	COI Barcode	97.903	Adult	M. Whelpley, L. Zhou, B. Payne, B. Moehn, J. Rascon	2020-04-24	USA	NM	Dona Ana	River	N32.84609°	W107.29636°
OR459304	BH3_NM	NM_RG_BH3	BH3_NM	Arthropoda	Insecta	Diptera	Simuliidae	Simulium	meridionale	COI Barcode	97.097	Adult	M. Whelpley, L. Zhou, B. Payne, B. Moehn, J. Rascon	2020-04-24	USA	NM	Dona Ana	River	N32.84609°	W107.29636°
OR459095	BH4_NM	NM_RG_BH4	BH4_NM	Arthropoda	Insecta	Diptera	Simuliidae	Simulium	mediovittatum	COI Barcode	96.774	Adult	M. Whelpley, L. Zhou, B. Payne, B. Moehn, J. Rascon	2020-04-24	USA	NM	Dona Ana	River	N32.84609°	W107.29636°
OR459463	BH5_NM	NM_RG_BH5	BH5_NM	Arthropoda	Insecta	Diptera	Simuliidae	Simulium	meridionale	COI Barcode	98.548	Adult	M. Whelpley, L. Zhou, B. Payne, B. Moehn, J. Rascon	2020-04-24	USA	NM	Dona Ana	River	N32.84609°	W107.29636°
OR459414	BH6_NM	NM_RG_BH6	BH6_NM	Arthropoda	Insecta	Diptera	Simuliidae	Simulium	meridionale	COI Barcode	97.903	Adult	M. Whelpley, L. Zhou, B. Payne, B. Moehn, J. Rascon	2020-04-24	USA	NM	Dona Ana	River	N32.84609°	W107.29636°
OR459372	BI1_NM	NM_RG_BI1	BI1_NM	Arthropoda	Insecta	Diptera	Simuliidae	Simulium	meridionale	COI Barcode	96.129	Adult	M. Whelpley, L. Zhou, B. Payne, B. Moehn, J. Rascon	2020-04-24	USA	NM	Dona Ana	River	N32.84373°	W107.29683°
OR459470	BI2_NM	NM_RG_BI2	BI2_NM	Arthropoda	Insecta	Diptera	Simuliidae	Simulium	meridionale	COI Barcode	98.548	Adult	M. Whelpley, L. Zhou, B. Payne, B. Moehn, J. Rascon	2020-04-24	USA	NM	Dona Ana	River	N32.84373°	W107.29683°
OR459210	BI3_NM	NM_RG_BI3	BI3_NM	Arthropoda	Insecta	Diptera	Simuliidae	Simulium	meridionale	COI Barcode	98.065	Adult	M. Whelpley, L. Zhou, B. Payne, B. Moehn, J. Rascon	2020-04-24	USA	NM	Dona Ana	River	N32.84373°	W107.29683°
OR459194	BI4_NM	NM_RG_BI4	BI4_NM	Arthropoda	Insecta	Diptera	Simuliidae	Simulium	meridionale	COI Barcode	97.419	Adult	M. Whelpley, L. Zhou, B. Payne, B. Moehn, J. Rascon	2020-04-24	USA	NM	Dona Ana	River	N32.84373°	W107.29683°
OR459451	BI5_NM	NM_RG_BI5	BI5_NM	Arthropoda	Insecta	Diptera	Simuliidae	Simulium	meridionale	COI Barcode	98.548	Adult	M. Whelpley, L. Zhou, B. Payne, B. Moehn, J. Rascon	2020-04-24	USA	NM	Dona Ana	River	N32.84373°	W107.29683°
OR459203	BI6_NM	NM_RG_BI6	BI6_NM	Arthropoda	Insecta	Diptera	Simuliidae	Simulium	meridionale	COI Barcode	97.581	Adult	M. Whelpley, L. Zhou, B. Payne, B. Moehn, J. Rascon	2020-04-24	USA	NM	Dona Ana	River	N32.84373°	W107.29683°
OR459272	BJ1_NM	NM_RG_BJ1	BJ1_NM	Arthropoda	Insecta	Diptera	Simuliidae	Simulium	meridionale	COI Barcode	97.823	Adult	M. Whelpley, L. Zhou, B. Payne, B. Moehn, J. Rascon	2020-04-24	USA	NM	Dona Ana	River	N32.27636°	W106.82695°
OR459329	BK1_NM	NM_RG_BK1	BK1_NM	Arthropoda	Insecta	Diptera	Simuliidae	Simulium	meridionale	COI Barcode	96.774	Adult	M. Whelpley, L. Zhou, B. Payne, B. Moehn, J. Rascon	2020-04-24	USA	NM	Dona Ana	River	N32.27636°	W106.82695°
OR459300	BK2_NM	NM_RG_BK2	BK2_NM	Arthropoda	Insecta	Diptera	Simuliidae	Simulium	meridionale	COI Barcode	97.016	Adult	M. Whelpley, L. Zhou, B. Payne, B. Moehn, J. Rascon	2020-04-24	USA	NM	Dona Ana	River	N32.27636°	W106.82695°
OR459186	BK3_NM	NM_RG_BK3	BK3_NM	Arthropoda	Insecta	Diptera	Simuliidae	Simulium	meridionale	COI Barcode	98.065	Adult	M. Whelpley, L. Zhou, B. Payne, B. Moehn, J. Rascon	2020-04-24	USA	NM	Dona Ana	River	N32.27636°	W106.82695°
OR459274	BK5_NM	NM_RG_BK5	BK5_NM	Arthropoda	Insecta	Diptera	Simuliidae	Simulium	meridionale	COI Barcode	97.146	Adult	M. Whelpley, L. Zhou, B. Payne, B. Moehn, J. Rascon	2020-04-24	USA	NM	Dona Ana	River	N32.27636°	W106.82695°
OR459360	BK6_NM	NM_RG_BK6	BK6_NM	Arthropoda	Insecta	Diptera	Simuliidae	Simulium	meridionale	COI Barcode	97.092	Adult	M. Whelpley, L. Zhou, B. Payne, B. Moehn, J. Rascon	2020-04-24	USA	NM	Dona Ana	River	N32.27636°	W106.82695°
OR459149	BK7_NM	NM_RG_BK7	BK7_NM	Arthropoda	Insecta	Diptera	Simuliidae	Simulium	meridionale	COI Barcode	97.903	Adult	M. Whelpley, L. Zhou, B. Payne, B. Moehn, J. Rascon	2020-04-24	USA	NM	Dona Ana	River	N32.27636°	W106.82695°
OR459193	BO1_NM	NM_RG_BO1	BO1_NM	Arthropoda	Insecta	Diptera	Simuliidae	Simulium	meridionale	COI Barcode	97.581	Adult	M. Whelpley, L. Zhou, B. Payne, B. Moehn, J. Rascon	2020-05-01	USA	NM	Dona Ana	River	N32.03186°	W106.65195°
OR459355	BO2_NM	NM_RG_BO2	BO2_NM	Arthropoda	Insecta	Diptera	Simuliidae	Simulium	meridionale	COI Barcode	96.935	Adult	M. Whelpley, L. Zhou, B. Payne, B. Moehn, J. Rascon	2020-05-01	USA	NM	Dona Ana	River	N32.03186°	W106.65195°
OR459480	BO3_NM	NM_RG_BO3	BO3_NM	Arthropoda	Insecta	Diptera	Simuliidae	Simulium	meridionale	COI Barcode	98.562	Adult	M. Whelpley, L. Zhou, B. Payne, B. Moehn, J. Rascon	2020-05-01	USA	NM	Dona Ana	River	N32.03186°	W106.65195°
OR459491	BO4_NM	NM_RG_BO4	BO4_NM	Arthropoda	Insecta	Diptera	Simuliidae	Simulium	meridionale	COI Barcode	97.826	Adult	M. Whelpley, L. Zhou, B. Payne, B. Moehn, J. Rascon	2020-05-01	USA	NM	Dona Ana	River	N32.03186°	W106.65195°
OR458997	BQ1.1_NM	NM_RG_BQ1	BQ1.1_NM	Arthropoda	Insecta	Diptera	Simuliidae	Simulium	robynae	COI Barcode	95.567	Adult	M. Whelpley, L. Zhou, B. Payne, B. Moehn, J. Rascon	2020-05-01	USA	NM	Dona Ana	River	N31.97219°	W106.60972°
OR459295	BQ2.1_NM	NM_RG_BQ2	BQ2.1_NM	Arthropoda	Insecta	Diptera	Simuliidae	Simulium	meridionale	COI Barcode	96.935	Adult	M. Whelpley, L. Zhou, B. Payne, B. Moehn, J. Rascon	2020-05-01	USA	NM	Dona Ana	River	N31.97219°	W106.60972°
OR459000	BQ3.1_NM	NM_RG_BQ3	BQ3.1_NM	Arthropoda	Insecta	Diptera	Simuliidae	Simulium	robynae	COI Barcode	95.727	Adult	M. Whelpley, L. Zhou, B. Payne, B. Moehn, J. Rascon	2020-05-01	USA	NM	Dona Ana	River	N31.97219°	W106.60972°
OR459001	BQ4_NM	NM_RG_BQ4	BQ4_NM	Arthropoda	Insecta	Diptera	Simuliidae	Simulium	robynae	COI Barcode	96.441	Adult	M. Whelpley, L. Zhou, B. Payne, B. Moehn, J. Rascon	2020-05-01	USA	NM	Dona Ana	River	N31.97219°	W106.60972°
OR459013	BQ5.1_NM	NM_RG_BQ5	BQ5.1_NM	Arthropoda	Insecta	Diptera	Simuliidae	Simulium	robynae	COI Barcode	95.931	Adult	M. Whelpley, L. Zhou, B. Payne, B. Moehn, J. Rascon	2020-05-01	USA	NM	Dona Ana	River	N31.97219°	W106.60972°
OR459177	BX1_NM	NM_RG_BX1	BX1_NM	Arthropoda	Insecta	Diptera	Simuliidae	Simulium	meridionale	COI Barcode	97.742	Adult	M. Whelpley, L. Zhou, B. Payne, B. Moehn, J. Rascon	2020-05-01	USA	NM	Dona Ana	River	N31.91231°	W106.60254°
OR459365	BX2_NM	NM_RG_BX2	BX2_NM	Arthropoda	Insecta	Diptera	Simuliidae	Simulium	meridionale	COI Barcode	97.097	Adult	M. Whelpley, L. Zhou, B. Payne, B. Moehn, J. Rascon	2020-05-01	USA	NM	Dona Ana	River	N31.91231°	W106.60254°
OR459407	BX3_NM	NM_RG_BX3	BX3_NM	Arthropoda	Insecta	Diptera	Simuliidae	Simulium	meridionale	COI Barcode	98.065	Adult	M. Whelpley, L. Zhou, B. Payne, B. Moehn, J. Rascon	2020-05-01	USA	NM	Dona Ana	River	N31.91231°	W106.60254°
OR459454	BX4_NM	NM_RG_BX4	BX4_NM	Arthropoda	Insecta	Diptera	Simuliidae	Simulium	meridionale	COI Barcode	98.708	Adult	M. Whelpley, L. Zhou, B. Payne, B. Moehn, J. Rascon	2020-05-01	USA	NM	Dona Ana	River	N31.91231°	W106.60254°
OR459154	BX5_NM	NM_RG_BX5	BX5_NM	Arthropoda	Insecta	Diptera	Simuliidae	Simulium	meridionale	COI Barcode	97.903	Adult	M. Whelpley, L. Zhou, B. Payne, B. Moehn, J. Rascon	2020-05-01	USA	NM	Dona Ana	River	N31.91231°	W106.60254°
OR459201	BX6_NM	NM_RG_BX6	BX6_NM	Arthropoda	Insecta	Diptera	Simuliidae	Simulium	meridionale	COI Barcode	97.581	Adult	M. Whelpley, L. Zhou, B. Payne, B. Moehn, J. Rascon	2020-05-01	USA	NM	Dona Ana	River	N31.91231°	W106.60254°
OR459333	BX7_NM	NM_RG_BX7	BX7_NM	Arthropoda	Insecta	Diptera	Simuliidae	Simulium	meridionale	COI Barcode	97.419	Adult	M. Whelpley, L. Zhou, B. Payne, B. Moehn, J. Rascon	2020-05-01	USA	NM	Dona Ana	River	N31.91231°	W106.60254°
OR459485	BX8_NM	NM_RG_BX8	BX8_NM	Arthropoda	Insecta	Diptera	Simuliidae	Simulium	meridionale	COI Barcode	97.581	Adult	M. Whelpley, L. Zhou, B. Payne, B. Moehn, J. Rascon	2020-05-01	USA	NM	Dona Ana	River	N31.91231°	W106.60254°
OR459270	CK2_NM	NM_RG_CK2	CK2_NM	Arthropoda	Insecta	Diptera	Simuliidae	Simulium	meridionale	COI Barcode	97.903	Adult	M. Whelpley, L. Zhou, B. Payne, B. Moehn, J. Rascon	2020-05-08	USA	NM	Dona Ana	River	N32.27636°	W106.82695°
OR459440	CK3_NM	NM_RG_CK3	CK3_NM	Arthropoda	Insecta	Diptera	Simuliidae	Simulium	meridionale	COI Barcode	98.629	Adult	M. Whelpley, L. Zhou, B. Payne, B. Moehn, J. Rascon	2020-05-08	USA	NM	Dona Ana	River	N32.27636°	W106.82695°
OR459492	CK4_NM	NM_RG_CK4	CK4_NM	Arthropoda	Insecta	Diptera	Simuliidae	Simulium	meridionale	COI Barcode	98.096	Adult	M. Whelpley, L. Zhou, B. Payne, B. Moehn, J. Rascon	2020-05-08	USA	NM	Dona Ana	River	N32.27636°	W106.82695°
OR459296	CK5_NM	NM_RG_CK5	CK5_NM	Arthropoda	Insecta	Diptera	Simuliidae	Simulium	meridionale	COI Barcode	97.097	Adult	M. Whelpley, L. Zhou, B. Payne, B. Moehn, J. Rascon	2020-05-08	USA	NM	Dona Ana	River	N32.27636°	W106.82695°
OR459489	CK6_NM	NM_RG_CK6	CK6_NM	Arthropoda	Insecta	Diptera	Simuliidae	Simulium	meridionale	COI Barcode	97.298	Adult	M. Whelpley, L. Zhou, B. Payne, B. Moehn, J. Rascon	2020-05-08	USA	NM	Dona Ana	River	N32.27636°	W106.82695°
OR459396	CK9_NM	NM_RG_CK9	CK9_NM	Arthropoda	Insecta	Diptera	Simuliidae	Simulium	meridionale	COI Barcode	98.13	Adult	M. Whelpley, L. Zhou, B. Payne, B. Moehn, J. Rascon	2020-05-08	USA	NM	Dona Ana	River	N32.27636°	W106.82695°
OR459239	CS_NM	NM_RG_CS	CS_NM	Arthropoda	Insecta	Diptera	Simuliidae	Simulium	meridionale	COI Barcode	98.065	Adult	M. Whelpley, L. Zhou, B. Payne, B. Moehn, J. Rascon	2020-05-15	USA	NM	Dona Ana	River	N32.65992°	W107.11338°
OR459063	CT_NM	NM_RG_CT	CT_NM	Arthropoda	Insecta	Diptera	Simuliidae	Simulium	mediovittatum	COI Barcode	96.29	Adult	M. Whelpley, L. Zhou, B. Payne, B. Moehn, J. Rascon	2020-05-15	USA	NM	Dona Ana	River	N32.65815°	W107.11189°
OR459315	DD1_NM	NM_RG_DD1	DD1_NM	Arthropoda	Insecta	Diptera	Simuliidae	Simulium	meridionale	COI Barcode	97.097	Adult	M. Whelpley, L. Zhou, B. Payne, B. Moehn, J. Rascon	2020-05-22	USA	NM	Dona Ana	River	N32.20892°	W106.76914°
OR459477	DD10_NM	NM_RG_DD10	DD10_NM	Arthropoda	Insecta	Diptera	Simuliidae	Simulium	meridionale	COI Barcode	98.826	Adult	M. Whelpley, L. Zhou, B. Payne, B. Moehn, J. Rascon	2020-05-22	USA	NM	Dona Ana	River	N32.20892°	W106.76914°
OR459251	DD3_NM	NM_RG_DD3	DD3_NM	Arthropoda	Insecta	Diptera	Simuliidae	Simulium	meridionale	COI Barcode	97.896	Adult	M. Whelpley, L. Zhou, B. Payne, B. Moehn, J. Rascon	2020-05-22	USA	NM	Dona Ana	River	N32.20892°	W106.76914°
OR459501	DD4_NM	NM_RG_DD4	DD4_NM	Arthropoda	Insecta	Diptera	Simuliidae	Simulium	meridionale	COI Barcode	97.455	Adult	M. Whelpley, L. Zhou, B. Payne, B. Moehn, J. Rascon	2020-05-22	USA	NM	Dona Ana	River	N32.20892°	W106.76914°
OR459397	DD5_NM	NM_RG_DD5	DD5_NM	Arthropoda	Insecta	Diptera	Simuliidae	Simulium	meridionale	COI Barcode	96.779	Adult	M. Whelpley, L. Zhou, B. Payne, B. Moehn, J. Rascon	2020-05-22	USA	NM	Dona Ana	River	N32.20892°	W106.76914°
OR459298	DD6_NM	NM_RG_DD6	DD6_NM	Arthropoda	Insecta	Diptera	Simuliidae	Simulium	meridionale	COI Barcode	96.935	Adult	M. Whelpley, L. Zhou, B. Payne, B. Moehn, J. Rascon	2020-05-22	USA	NM	Dona Ana	River	N32.20892°	W106.76914°
OR459301	DD7_NM	NM_RG_DD7	DD7_NM	Arthropoda	Insecta	Diptera	Simuliidae	Simulium	meridionale	COI Barcode	97.097	Adult	M. Whelpley, L. Zhou, B. Payne, B. Moehn, J. Rascon	2020-05-22	USA	NM	Dona Ana	River	N32.20892°	W106.76914°
OR459494	DD8_NM	NM_RG_DD8	DD8_NM	Arthropoda	Insecta	Diptera	Simuliidae	Simulium	meridionale	COI Barcode	96.135	Adult	M. Whelpley, L. Zhou, B. Payne, B. Moehn, J. Rascon	2020-05-22	USA	NM	Dona Ana	River	N32.20892°	W106.76914°
OR459141	DD9_NM	NM_RG_DD9	DD9_NM	Arthropoda	Insecta	Diptera	Simuliidae	Simulium	meridionale	COI Barcode	97.742	Adult	M. Whelpley, L. Zhou, B. Payne, B. Moehn, J. Rascon	2020-05-22	USA	NM	Dona Ana	River	N32.20892°	W106.76914°
OR459223	DJ1_NM	NM_RG_DJ1	DJ1_NM	Arthropoda	Insecta	Diptera	Simuliidae	Simulium	meridionale	COI Barcode	98.065	Adult	M. Whelpley, L. Zhou, B. Payne, B. Moehn, J. Rascon	2020-05-22	USA	NM	Dona Ana	River	N32.15117°	W106.70178°
OR459496	DJ10_NM	NM_RG_DJ10	DJ10_NM	Arthropoda	Insecta	Diptera	Simuliidae	Simulium	meridionale	COI Barcode	96.89	Adult	M. Whelpley, L. Zhou, B. Payne, B. Moehn, J. Rascon	2020-05-22	USA	NM	Dona Ana	River	N32.15117°	W106.70178°
OR459306	DJ2_NM	NM_RG_DJ2	DJ2_NM	Arthropoda	Insecta	Diptera	Simuliidae	Simulium	meridionale	COI Barcode	97.097	Adult	M. Whelpley, L. Zhou, B. Payne, B. Moehn, J. Rascon	2020-05-22	USA	NM	Dona Ana	River	N32.15117°	W106.70178°
OR458998	DJ3_NM	NM_RG_DJ3	DJ3_NM	Arthropoda	Insecta	Diptera	Simuliidae	Simulium	robynae	COI Barcode	95.807	Adult	M. Whelpley, L. Zhou, B. Payne, B. Moehn, J. Rascon	2020-05-22	USA	NM	Dona Ana	River	N32.15117°	W106.70178°
OR459435	DJ4_NM	NM_RG_DJ4	DJ4_NM	Arthropoda	Insecta	Diptera	Simuliidae	Simulium	meridionale	COI Barcode	98.548	Adult	M. Whelpley, L. Zhou, B. Payne, B. Moehn, J. Rascon	2020-05-22	USA	NM	Dona Ana	River	N32.15117°	W106.70178°
OR459337	DJ5_NM	NM_RG_DJ5	DJ5_NM	Arthropoda	Insecta	Diptera	Simuliidae	Simulium	meridionale	COI Barcode	98.387	Adult	M. Whelpley, L. Zhou, B. Payne, B. Moehn, J. Rascon	2020-05-22	USA	NM	Dona Ana	River	N32.15117°	W106.70178°
OR459380	DJ6_NM	NM_RG_DJ6	DJ6_NM	Arthropoda	Insecta	Diptera	Simuliidae	Simulium	meridionale	COI Barcode	96.689	Adult	M. Whelpley, L. Zhou, B. Payne, B. Moehn, J. Rascon	2020-05-22	USA	NM	Dona Ana	River	N32.15117°	W106.70178°
OR459406	DJ7_NM	NM_RG_DJ7	DJ7_NM	Arthropoda	Insecta	Diptera	Simuliidae	Simulium	meridionale	COI Barcode	98.142	Adult	M. Whelpley, L. Zhou, B. Payne, B. Moehn, J. Rascon	2020-05-22	USA	NM	Dona Ana	River	N32.15117°	W106.70178°
OR459448	DJ8_NM	NM_RG_DJ8	DJ8_NM	Arthropoda	Insecta	Diptera	Simuliidae	Simulium	meridionale	COI Barcode	98.548	Adult	M. Whelpley, L. Zhou, B. Payne, B. Moehn, J. Rascon	2020-05-22	USA	NM	Dona Ana	River	N32.15117°	W106.70178°
OR459311	DJ9_NM	NM_RG_DJ9	DJ9_NM	Arthropoda	Insecta	Diptera	Simuliidae	Simulium	meridionale	COI Barcode	97.097	Adult	M. Whelpley, L. Zhou, B. Payne, B. Moehn, J. Rascon	2020-05-22	USA	NM	Dona Ana	River	N32.15117°	W106.70178°
OR459075	DN1_NM	NM_RG_DN1	DN1_NM	Arthropoda	Insecta	Diptera	Simuliidae	Simulium	mediovittatum	COI Barcode	96.29	Adult	M. Whelpley, L. Zhou, B. Payne, B. Moehn, J. Rascon	2020-05-22	USA	NM	Dona Ana	River	N32.08319°	W106.66444°
OR458995	DN2_NM	NM_RG_DN2	DN2_NM	Arthropoda	Insecta	Diptera	Simuliidae	Simulium	robynae	COI Barcode	95.727	Adult	M. Whelpley, L. Zhou, B. Payne, B. Moehn, J. Rascon	2020-05-22	USA	NM	Dona Ana	River	N32.08319°	W106.66444°
OR459007	DN3_NM	NM_RG_DN3	DN3_NM	Arthropoda	Insecta	Diptera	Simuliidae	Simulium	robynae	COI Barcode	95.767	Adult	M. Whelpley, L. Zhou, B. Payne, B. Moehn, J. Rascon	2020-05-22	USA	NM	Dona Ana	River	N32.08319°	W106.66444°
OR459322	DO_NM	NM_RG_DO	DO_NM	Arthropoda	Insecta	Diptera	Simuliidae	Simulium	meridionale	COI Barcode	97.258	Adult	M. Whelpley, L. Zhou, B. Payne, B. Moehn, J. Rascon	2020-05-29	USA	NM	Dona Ana	River	N32.98392°	W107.28884°
OR459218	DP_NM	NM_RG_DP	DP_NM	Arthropoda	Insecta	Diptera	Simuliidae	Simulium	meridionale	COI Barcode	98.065	Adult	M. Whelpley, L. Zhou, B. Payne, B. Moehn, J. Rascon	2020-05-29	USA	NM	Dona Ana	River	N32.98212°	W107.29025°
OR459038	DQ_NM	NM_RG_DQ	DQ_NM	Arthropoda	Insecta	Diptera	Simuliidae	Simulium	mediovittatum	COI Barcode	96.774	Adult	M. Whelpley, L. Zhou, B. Payne, B. Moehn, J. Rascon	2020-05-29	USA	NM	Dona Ana	River	N32.98042°	W107.29122°
OR459032	DQ2_NM	NM_RG_DQ2	DQ2_NM	Arthropoda	Insecta	Diptera	Simuliidae	Simulium	mediovittatum	COI Barcode	96.371	Adult	M. Whelpley, L. Zhou, B. Payne, B. Moehn, J. Rascon	2020-05-29	USA	NM	Dona Ana	River	N32.98042°	W107.29122°
OR459110	DQ3_NM	NM_RG_DQ3	DQ3_NM	Arthropoda	Insecta	Diptera	Simuliidae	Simulium	mediovittatum	COI Barcode	96.452	Adult	M. Whelpley, L. Zhou, B. Payne, B. Moehn, J. Rascon	2020-05-29	USA	NM	Dona Ana	River	N32.98042°	W107.29122°
OR459042	DV_NM	NM_RG_DV	DV_NM	Arthropoda	Insecta	Diptera	Simuliidae	Simulium	mediovittatum	COI Barcode	96.774	Adult	M. Whelpley, L. Zhou, B. Payne, B. Moehn, J. Rascon	2020-05-29	USA	NM	Dona Ana	River	N32.88779°	W107.29181°
OR459103	DX1_NM	NM_RG_DX1	DX1_NM	Arthropoda	Insecta	Diptera	Simuliidae	Simulium	mediovittatum	COI Barcode	96.613	Adult	M. Whelpley, L. Zhou, B. Payne, B. Moehn, J. Rascon	2020-05-29	USA	NM	Dona Ana	River	N32.84609°	W107.29636°
OR459120	DX2_NM	NM_RG_DX2	DX2_NM	Arthropoda	Insecta	Diptera	Simuliidae	Simulium	mediovittatum	COI Barcode	96.284	Adult	M. Whelpley, L. Zhou, B. Payne, B. Moehn, J. Rascon	2020-05-29	USA	NM	Dona Ana	River	N32.84609°	W107.29636°
OR459258	DY_NM	NM_RG_DY	DY_NM	Arthropoda	Insecta	Diptera	Simuliidae	Simulium	meridionale	COI Barcode	97.742	Adult	M. Whelpley, L. Zhou, B. Payne, B. Moehn, J. Rascon	2020-05-29	USA	NM	Dona Ana	River	N32.84373°	W107.29683°
OR459167	DZ_NM	NM_RG_DZ	DZ_NM	Arthropoda	Insecta	Diptera	Simuliidae	Simulium	meridionale	COI Barcode	97.742	Adult	M. Whelpley, L. Zhou, B. Payne, B. Moehn, J. Rascon	2020-05-29	USA	NM	Dona Ana	River	N32.84954°	W107.29626°
OR458999	EC2_NM	NM_RG_EC2	EC2_NM	Arthropoda	Insecta	Diptera	Simuliidae	Simulium	robynae	COI Barcode	95.567	Adult	M. Whelpley, L. Zhou, B. Payne, B. Moehn, J. Rascon	2020-05-29	USA	NM	Dona Ana	River	N32.41395°	W106.86532°
OR459014	EC3_NM	NM_RG_EC3	EC3_NM	Arthropoda	Insecta	Diptera	Simuliidae	Simulium	robynae	COI Barcode	95.887	Adult	M. Whelpley, L. Zhou, B. Payne, B. Moehn, J. Rascon	2020-05-29	USA	NM	Dona Ana	River	N32.41395°	W106.86532°
OR459111	EC4_NM	NM_RG_EC4	EC4_NM	Arthropoda	Insecta	Diptera	Simuliidae	Simulium	mediovittatum	COI Barcode	96.29	Adult	M. Whelpley, L. Zhou, B. Payne, B. Moehn, J. Rascon	2020-05-29	USA	NM	Dona Ana	River	N32.41395°	W106.86532°
OR458987	EC6_NM	NM_RG_EC6	EC6_NM	Arthropoda	Insecta	Diptera	Simuliidae	Simulium	griseum/notattum	COI Barcode	91.573	Adult	M. Whelpley, L. Zhou, B. Payne, B. Moehn, J. Rascon	2020-05-29	USA	NM	Dona Ana	River	N32.41395°	W106.86532°
OR459019	EC7_NM	NM_RG_EC7	EC7_NM	Arthropoda	Insecta	Diptera	Simuliidae	Simulium	robynae	COI Barcode	95.08	Adult	M. Whelpley, L. Zhou, B. Payne, B. Moehn, J. Rascon	2020-05-29	USA	NM	Dona Ana	River	N32.41395°	W106.86532°
OR459030	ED_NM	NM_RG_ED	ED_NM	Arthropoda	Insecta	Diptera	Simuliidae	Simulium	mediovittatum	COI Barcode	96.452	Adult	M. Whelpley, L. Zhou, B. Payne, B. Moehn, J. Rascon	2020-05-29	USA	NM	Dona Ana	River	N32.41209°	W106.86472°
OR459020	EF1_NM	NM_RG_EF1	EF1_NM	Arthropoda	Insecta	Diptera	Simuliidae	Simulium	robynae	COI Barcode	94.609	Adult	M. Whelpley, L. Zhou, B. Payne, B. Moehn, J. Rascon	2020-06-05	USA	NM	Dona Ana	River	N32.34122°	W106.83800°
OR459002	EF2_NM	NM_RG_EF2	EF2_NM	Arthropoda	Insecta	Diptera	Simuliidae	Simulium	robynae	COI Barcode	95.407	Adult	M. Whelpley, L. Zhou, B. Payne, B. Moehn, J. Rascon	2020-06-05	USA	NM	Dona Ana	River	N32.34122°	W106.83800°
OR459003	EF3_NM	NM_RG_EF3	EF3_NM	Arthropoda	Insecta	Diptera	Simuliidae	Simulium	robynae	COI Barcode	95.56	Adult	M. Whelpley, L. Zhou, B. Payne, B. Moehn, J. Rascon	2020-06-05	USA	NM	Dona Ana	River	N32.34122°	W106.83800°
OR459404	EG1_NM	NM_RG_EG1	EG1_NM	Arthropoda	Insecta	Diptera	Simuliidae	Simulium	meridionale	COI Barcode	97.742	Adult	M. Whelpley, L. Zhou, B. Payne, B. Moehn, J. Rascon	2020-06-05	USA	NM	Dona Ana	River	N32.33959°	W106.83664°
OR459195	EG10_NM	NM_RG_EG10	EG10_NM	Arthropoda	Insecta	Diptera	Simuliidae	Simulium	meridionale	COI Barcode	97.581	Adult	M. Whelpley, L. Zhou, B. Payne, B. Moehn, J. Rascon	2020-06-05	USA	NM	Dona Ana	River	N32.33959°	W106.83664°
OR459004	EG2_NM	NM_RG_EG2	EG2_NM	Arthropoda	Insecta	Diptera	Simuliidae	Simulium	robynae	COI Barcode	95.727	Adult	M. Whelpley, L. Zhou, B. Payne, B. Moehn, J. Rascon	2020-06-05	USA	NM	Dona Ana	River	N32.33959°	W106.83664°
OR459179	EG3_NM	NM_RG_EG3	EG3_NM	Arthropoda	Insecta	Diptera	Simuliidae	Simulium	meridionale	COI Barcode	97.742	Adult	M. Whelpley, L. Zhou, B. Payne, B. Moehn, J. Rascon	2020-06-05	USA	NM	Dona Ana	River	N32.33959°	W106.83664°
OR459433	EG4_NM	NM_RG_EG4	EG4_NM	Arthropoda	Insecta	Diptera	Simuliidae	Simulium	meridionale	COI Barcode	98.548	Adult	M. Whelpley, L. Zhou, B. Payne, B. Moehn, J. Rascon	2020-06-05	USA	NM	Dona Ana	River	N32.33959°	W106.83664°
OR459498	EG5_NM	NM_RG_EG5	EG5_NM	Arthropoda	Insecta	Diptera	Simuliidae	Simulium	meridionale	COI Barcode	94.839	Adult	M. Whelpley, L. Zhou, B. Payne, B. Moehn, J. Rascon	2020-06-05	USA	NM	Dona Ana	River	N32.33959°	W106.83664°
OR458992	EG6_NM	NM_RG_EG6	EG6_NM	Arthropoda	Insecta	Diptera	Simuliidae	Simulium	robynae	COI Barcode	95.567	Adult	M. Whelpley, L. Zhou, B. Payne, B. Moehn, J. Rascon	2020-06-05	USA	NM	Dona Ana	River	N32.33959°	W106.83664°
OR459142	EG7_NM	NM_RG_EG7	EG7_NM	Arthropoda	Insecta	Diptera	Simuliidae	Simulium	meridionale	COI Barcode	97.903	Adult	M. Whelpley, L. Zhou, B. Payne, B. Moehn, J. Rascon	2020-06-05	USA	NM	Dona Ana	River	N32.33959°	W106.83664°
OR459021	EG8_NM	NM_RG_EG8	EG8_NM	Arthropoda	Insecta	Diptera	Simuliidae	Simulium	robynae	COI Barcode	94.609	Adult	M. Whelpley, L. Zhou, B. Payne, B. Moehn, J. Rascon	2020-06-05	USA	NM	Dona Ana	River	N32.33959°	W106.83664°
OR459015	EG9_NM	NM_RG_EG9	EG9_NM	Arthropoda	Insecta	Diptera	Simuliidae	Simulium	robynae	COI Barcode	95.727	Adult	M. Whelpley, L. Zhou, B. Payne, B. Moehn, J. Rascon	2020-06-05	USA	NM	Dona Ana	River	N32.33959°	W106.83664°
OR459307	EH1_NM	NM_RG_EH1	EH1_NM	Arthropoda	Insecta	Diptera	Simuliidae	Simulium	meridionale	COI Barcode	97.097	Adult	M. Whelpley, L. Zhou, B. Payne, B. Moehn, J. Rascon	2020-06-05	USA	NM	Dona Ana	River	N32.33733°	W106.83541°
OR459235	EH10_NM	NM_RG_EH10	EH10_NM	Arthropoda	Insecta	Diptera	Simuliidae	Simulium	meridionale	COI Barcode	98.065	Adult	M. Whelpley, L. Zhou, B. Payne, B. Moehn, J. Rascon	2020-06-05	USA	NM	Dona Ana	River	N32.33733°	W106.83541°
OR459416	EH2_NM	NM_RG_EH2	EH2_NM	Arthropoda	Insecta	Diptera	Simuliidae	Simulium	meridionale	COI Barcode	98.065	Adult	M. Whelpley, L. Zhou, B. Payne, B. Moehn, J. Rascon	2020-06-05	USA	NM	Dona Ana	River	N32.33733°	W106.83541°
OR459155	EH3_NM	NM_RG_EH3	EH3_NM	Arthropoda	Insecta	Diptera	Simuliidae	Simulium	meridionale	COI Barcode	97.903	Adult	M. Whelpley, L. Zhou, B. Payne, B. Moehn, J. Rascon	2020-06-05	USA	NM	Dona Ana	River	N32.33733°	W106.83541°
OR459415	EH4_NM	NM_RG_EH4	EH4_NM	Arthropoda	Insecta	Diptera	Simuliidae	Simulium	meridionale	COI Barcode	98.065	Adult	M. Whelpley, L. Zhou, B. Payne, B. Moehn, J. Rascon	2020-06-05	USA	NM	Dona Ana	River	N32.33733°	W106.83541°
OR459190	EH5_NM	NM_RG_EH5	EH5_NM	Arthropoda	Insecta	Diptera	Simuliidae	Simulium	meridionale	COI Barcode	97.581	Adult	M. Whelpley, L. Zhou, B. Payne, B. Moehn, J. Rascon	2020-06-05	USA	NM	Dona Ana	River	N32.33733°	W106.83541°
OR459227	EH6_NM	NM_RG_EH6	EH6_NM	Arthropoda	Insecta	Diptera	Simuliidae	Simulium	meridionale	COI Barcode	98.387	Adult	M. Whelpley, L. Zhou, B. Payne, B. Moehn, J. Rascon	2020-06-05	USA	NM	Dona Ana	River	N32.33733°	W106.83541°
OR459016	EH7_NM	NM_RG_EH7	EH7_NM	Arthropoda	Insecta	Diptera	Simuliidae	Simulium	robynae	COI Barcode	95.727	Adult	M. Whelpley, L. Zhou, B. Payne, B. Moehn, J. Rascon	2020-06-05	USA	NM	Dona Ana	River	N32.33733°	W106.83541°
OR459211	EH8_NM	NM_RG_EH8	EH8_NM	Arthropoda	Insecta	Diptera	Simuliidae	Simulium	meridionale	COI Barcode	97.661	Adult	M. Whelpley, L. Zhou, B. Payne, B. Moehn, J. Rascon	2020-06-05	USA	NM	Dona Ana	River	N32.33733°	W106.83541°
OR458990	EH9_NM	NM_RG_EH9	EH9_NM	Arthropoda	Insecta	Diptera	Simuliidae	Simulium	robynae	COI Barcode	95.327	Adult	M. Whelpley, L. Zhou, B. Payne, B. Moehn, J. Rascon	2020-06-05	USA	NM	Dona Ana	River	N32.33733°	W106.83541°
OR459198	EJ1_NM	NM_RG_EJ1	EJ1_NM	Arthropoda	Insecta	Diptera	Simuliidae	Simulium	meridionale	COI Barcode	97.419	Adult	M. Whelpley, L. Zhou, B. Payne, B. Moehn, J. Rascon	2020-06-05	USA	NM	Dona Ana	River	N32.27394°	W106.82747°
OR459196	EJ10_NM	NM_RG_EJ10	EJ10_NM	Arthropoda	Insecta	Diptera	Simuliidae	Simulium	meridionale	COI Barcode	97.742	Adult	M. Whelpley, L. Zhou, B. Payne, B. Moehn, J. Rascon	2020-06-05	USA	NM	Dona Ana	River	N32.27394°	W106.82747°
OR459324	EJ2_NM	NM_RG_EJ2	EJ2_NM	Arthropoda	Insecta	Diptera	Simuliidae	Simulium	meridionale	COI Barcode	97.097	Adult	M. Whelpley, L. Zhou, B. Payne, B. Moehn, J. Rascon	2020-06-05	USA	NM	Dona Ana	River	N32.27394°	W106.82747°
OR459150	EJ9_NM	NM_RG_EJ9	EJ9_NM	Arthropoda	Insecta	Diptera	Simuliidae	Simulium	meridionale	COI Barcode	97.903	Adult	M. Whelpley, L. Zhou, B. Payne, B. Moehn, J. Rascon	2020-06-05	USA	NM	Dona Ana	River	N32.27394°	W106.82747°
OR459010	EL1_NM	NM_RG_EL1	EL1_NM	Arthropoda	Insecta	Diptera	Simuliidae	Simulium	robynae	COI Barcode	95.407	Adult	M. Whelpley, L. Zhou, B. Payne, B. Moehn, J. Rascon	2020-06-05	USA	NM	Dona Ana	River	N32.26696°	W106.82764°
OR459011	EL2_NM	NM_RG_EL2	EL2_NM	Arthropoda	Insecta	Diptera	Simuliidae	Simulium	robynae	COI Barcode	95.248	Adult	M. Whelpley, L. Zhou, B. Payne, B. Moehn, J. Rascon	2020-06-05	USA	NM	Dona Ana	River	N32.26696°	W106.82764°
OR459335	EO1_NM	NM_RG_EO1	EO1_NM	Arthropoda	Insecta	Diptera	Simuliidae	Simulium	meridionale	COI Barcode	98.308	Adult	M. Whelpley, L. Zhou, B. Payne, B. Moehn, J. Rascon	2020-06-05	USA	NM	Dona Ana	River	N31.97219°	W106.60972°
OR459449	EO2_NM	NM_RG_EO2	EO2_NM	Arthropoda	Insecta	Diptera	Simuliidae	Simulium	meridionale	COI Barcode	95.288	Adult	M. Whelpley, L. Zhou, B. Payne, B. Moehn, J. Rascon	2020-06-05	USA	NM	Dona Ana	River	N31.97219°	W106.60972°
OR459287	EP1_NM	NM_RG_EP1	EP1_NM	Arthropoda	Insecta	Diptera	Simuliidae	Simulium	meridionale	COI Barcode	97.415	Adult	M. Whelpley, L. Zhou, B. Payne, B. Moehn, J. Rascon	2020-06-05	USA	NM	Dona Ana	River	N31.97015°	W106.60783°
OR459278	EP10_NM	NM_RG_EP10	EP10_NM	Arthropoda	Insecta	Diptera	Simuliidae	Simulium	meridionale	COI Barcode	97.258	Adult	M. Whelpley, L. Zhou, B. Payne, B. Moehn, J. Rascon	2020-06-05	USA	NM	Dona Ana	River	N31.97015°	W106.60783°
OR459343	EP2_NM	NM_RG_EP2	EP2_NM	Arthropoda	Insecta	Diptera	Simuliidae	Simulium	meridionale	COI Barcode	98.132	Adult	M. Whelpley, L. Zhou, B. Payne, B. Moehn, J. Rascon	2020-06-05	USA	NM	Dona Ana	River	N31.97015°	W106.60783°
OR458988	EP3_NM	NM_RG_EP3	EP3_NM	Arthropoda	Insecta	Diptera	Simuliidae	Simulium	robynae	COI Barcode	94.765	Adult	M. Whelpley, L. Zhou, B. Payne, B. Moehn, J. Rascon	2020-06-05	USA	NM	Dona Ana	River	N31.97015°	W106.60783°
OR459276	EP4_NM	NM_RG_EP4	EP4_NM	Arthropoda	Insecta	Diptera	Simuliidae	Simulium	meridionale	COI Barcode	96.774	Adult	M. Whelpley, L. Zhou, B. Payne, B. Moehn, J. Rascon	2020-06-05	USA	NM	Dona Ana	River	N31.97015°	W106.60783°
OR459231	EP5_NM	NM_RG_EP5	EP5_NM	Arthropoda	Insecta	Diptera	Simuliidae	Simulium	meridionale	COI Barcode	97.9	Adult	M. Whelpley, L. Zhou, B. Payne, B. Moehn, J. Rascon	2020-06-05	USA	NM	Dona Ana	River	N31.97015°	W106.60783°
OR459219	EP6_NM	NM_RG_EP6	EP6_NM	Arthropoda	Insecta	Diptera	Simuliidae	Simulium	meridionale	COI Barcode	98.065	Adult	M. Whelpley, L. Zhou, B. Payne, B. Moehn, J. Rascon	2020-06-05	USA	NM	Dona Ana	River	N31.97015°	W106.60783°
OR458991	EP7_NM	NM_RG_EP7	EP7_NM	Arthropoda	Insecta	Diptera	Simuliidae	Simulium	robynae	COI Barcode	95.407	Adult	M. Whelpley, L. Zhou, B. Payne, B. Moehn, J. Rascon	2020-06-05	USA	NM	Dona Ana	River	N31.97015°	W106.60783°
OR459284	EP8_NM	NM_RG_EP8	EP8_NM	Arthropoda	Insecta	Diptera	Simuliidae	Simulium	meridionale	COI Barcode	97.415	Adult	M. Whelpley, L. Zhou, B. Payne, B. Moehn, J. Rascon	2020-06-05	USA	NM	Dona Ana	River	N31.97015°	W106.60783°
OR459008	EP9_NM	NM_RG_EP9	EP9_NM	Arthropoda	Insecta	Diptera	Simuliidae	Simulium	robynae	COI Barcode	95.088	Adult	M. Whelpley, L. Zhou, B. Payne, B. Moehn, J. Rascon	2020-06-05	USA	NM	Dona Ana	River	N31.97015°	W106.60783°
OR459006	EX_NM	NM_RG_EX	EX_NM	Arthropoda	Insecta	Diptera	Simuliidae	Simulium	robynae	COI Barcode	95.727	Adult	M. Whelpley, L. Zhou, B. Payne, B. Moehn, J. Rascon	2020-06-09	USA	NM	Dona Ana	River	N32.02577°	W106.64978°
OR459024	FC_NM	NM_RG_FC	FC_NM	Arthropoda	Insecta	Diptera	Simuliidae	Simulium	mediovittatum	COI Barcode	95.645	Adult	M. Whelpley, L. Zhou, B. Payne, B. Moehn, J. Rascon	2020-07-29	USA	NM	Dona Ana	River	N32.97851°	W107.29176°
OR459051	FG1_NM	NM_RG_FG1	FG1_NM	Arthropoda	Insecta	Diptera	Simuliidae	Simulium	mediovittatum	COI Barcode	96.613	Adult	M. Whelpley, L. Zhou, B. Payne, B. Moehn, J. Rascon	2020-07-29	USA	NM	Dona Ana	River	N32.84798°	W107.29686°
OR459059	FG2_NM	NM_RG_FG2	FG2_NM	Arthropoda	Insecta	Diptera	Simuliidae	Simulium	mediovittatum	COI Barcode	96.613	Adult	M. Whelpley, L. Zhou, B. Payne, B. Moehn, J. Rascon	2020-07-29	USA	NM	Dona Ana	River	N32.84798°	W107.29686°
OR459064	FN1_NM	NM_RG_FN1	FN1_NM	Arthropoda	Insecta	Diptera	Simuliidae	Simulium	mediovittatum	COI Barcode	96.607	Adult	M. Whelpley, L. Zhou, B. Payne, B. Moehn, J. Rascon	2020-07-29	USA	NM	Dona Ana	River	N32.26696°	W106.82764°
OR459216	FN2_NM	NM_RG_FN2	FN2_NM	Arthropoda	Insecta	Diptera	Simuliidae	Simulium	meridionale	COI Barcode	98.065	Adult	M. Whelpley, L. Zhou, B. Payne, B. Moehn, J. Rascon	2020-07-29	USA	NM	Dona Ana	River	N32.26696°	W106.82764°
OR459345	FN3_NM	NM_RG_FN3	FN3_NM	Arthropoda	Insecta	Diptera	Simuliidae	Simulium	meridionale	COI Barcode	96.935	Adult	M. Whelpley, L. Zhou, B. Payne, B. Moehn, J. Rascon	2020-07-29	USA	NM	Dona Ana	River	N32.26696°	W106.82764°
OR459374	FQ1_NM	NM_RG_FQ1	FQ1_NM	Arthropoda	Insecta	Diptera	Simuliidae	Simulium	meridionale	COI Barcode	96.129	Adult	M. Whelpley, L. Zhou, B. Payne, B. Moehn, J. Rascon	2020-07-31	USA	NM	Dona Ana	River	N32.08319°	W106.66444°
OR459151	FQ2_NM	NM_RG_FQ2	FQ2_NM	Arthropoda	Insecta	Diptera	Simuliidae	Simulium	meridionale	COI Barcode	97.903	Adult	M. Whelpley, L. Zhou, B. Payne, B. Moehn, J. Rascon	2020-07-31	USA	NM	Dona Ana	River	N32.08319°	W106.66444°
OR459308	FQ3_NM	NM_RG_FQ3	FQ3_NM	Arthropoda	Insecta	Diptera	Simuliidae	Simulium	meridionale	COI Barcode	97.097	Adult	M. Whelpley, L. Zhou, B. Payne, B. Moehn, J. Rascon	2020-07-31	USA	NM	Dona Ana	River	N32.08319°	W106.66444°
OR459403	FW1_NM	NM_RG_FW1	FW1_NM	Arthropoda	Insecta	Diptera	Simuliidae	Simulium	meridionale	COI Barcode	97.258	Adult	M. Whelpley, L. Zhou, B. Payne, B. Moehn, J. Rascon	2020-07-31	USA	NM	Dona Ana	River	N31.97406°	W106.61176°
OR459221	FW10_NM	NM_RG_FW10	FW10_NM	Arthropoda	Insecta	Diptera	Simuliidae	Simulium	meridionale	COI Barcode	98.223	Adult	M. Whelpley, L. Zhou, B. Payne, B. Moehn, J. Rascon	2020-07-31	USA	NM	Dona Ana	River	N31.97406°	W106.61176°
OR459436	FW2_NM	NM_RG_FW2	FW2_NM	Arthropoda	Insecta	Diptera	Simuliidae	Simulium	meridionale	COI Barcode	98.548	Adult	M. Whelpley, L. Zhou, B. Payne, B. Moehn, J. Rascon	2020-07-31	USA	NM	Dona Ana	River	N31.97406°	W106.61176°
OR459309	FW3_NM	NM_RG_FW3	FW3_NM	Arthropoda	Insecta	Diptera	Simuliidae	Simulium	meridionale	COI Barcode	97.097	Adult	M. Whelpley, L. Zhou, B. Payne, B. Moehn, J. Rascon	2020-07-31	USA	NM	Dona Ana	River	N31.97406°	W106.61176°
OR459183	FW4_NM	NM_RG_FW4	FW4_NM	Arthropoda	Insecta	Diptera	Simuliidae	Simulium	meridionale	COI Barcode	97.738	Adult	M. Whelpley, L. Zhou, B. Payne, B. Moehn, J. Rascon	2020-07-31	USA	NM	Dona Ana	River	N31.97406°	W106.61176°
OR459229	FW5_NM	NM_RG_FW5	FW5_NM	Arthropoda	Insecta	Diptera	Simuliidae	Simulium	meridionale	COI Barcode	98.226	Adult	M. Whelpley, L. Zhou, B. Payne, B. Moehn, J. Rascon	2020-07-31	USA	NM	Dona Ana	River	N31.97406°	W106.61176°
OR459442	FW6_NM	NM_RG_FW6	FW6_NM	Arthropoda	Insecta	Diptera	Simuliidae	Simulium	meridionale	COI Barcode	98.226	Adult	M. Whelpley, L. Zhou, B. Payne, B. Moehn, J. Rascon	2020-07-31	USA	NM	Dona Ana	River	N31.97406°	W106.61176°
OR459243	FW7_NM	NM_RG_FW7	FW7_NM	Arthropoda	Insecta	Diptera	Simuliidae	Simulium	meridionale	COI Barcode	97.742	Adult	M. Whelpley, L. Zhou, B. Payne, B. Moehn, J. Rascon	2020-07-31	USA	NM	Dona Ana	River	N31.97406°	W106.61176°
OR459171	FW8_NM	NM_RG_FW8	FW8_NM	Arthropoda	Insecta	Diptera	Simuliidae	Simulium	meridionale	COI Barcode	97.742	Adult	M. Whelpley, L. Zhou, B. Payne, B. Moehn, J. Rascon	2020-07-31	USA	NM	Dona Ana	River	N31.97406°	W106.61176°
OR459242	FW9_NM	NM_RG_FW9	FW9_NM	Arthropoda	Insecta	Diptera	Simuliidae	Simulium	meridionale	COI Barcode	98.223	Adult	M. Whelpley, L. Zhou, B. Payne, B. Moehn, J. Rascon	2020-07-31	USA	NM	Dona Ana	River	N31.97406°	W106.61176°
OR459264	FY1_NM	NM_RG_FY1	FY1_NM	Arthropoda	Insecta	Diptera	Simuliidae	Simulium	meridionale	COI Barcode	97.9	Adult	M. Whelpley, L. Zhou, B. Payne, B. Moehn, J. Rascon	2020-07-31	USA	NM	Dona Ana	River	N31.97015°	W106.60783°
OR459220	FY2_NM	NM_RG_FY2	FY2_NM	Arthropoda	Insecta	Diptera	Simuliidae	Simulium	meridionale	COI Barcode	98.065	Adult	M. Whelpley, L. Zhou, B. Payne, B. Moehn, J. Rascon	2020-07-31	USA	NM	Dona Ana	River	N31.97015°	W106.60783°
OR459437	FY3_NM	NM_RG_FY3	FY3_NM	Arthropoda	Insecta	Diptera	Simuliidae	Simulium	meridionale	COI Barcode	98.548	Adult	M. Whelpley, L. Zhou, B. Payne, B. Moehn, J. Rascon	2020-07-31	USA	NM	Dona Ana	River	N31.97015°	W106.60783°
OR459262	FY4_NM	NM_RG_FY4	FY4_NM	Arthropoda	Insecta	Diptera	Simuliidae	Simulium	meridionale	COI Barcode	97.742	Adult	M. Whelpley, L. Zhou, B. Payne, B. Moehn, J. Rascon	2020-07-31	USA	NM	Dona Ana	River	N31.97015°	W106.60783°
OR459281	FY5_NM	NM_RG_FY5	FY5_NM	Arthropoda	Insecta	Diptera	Simuliidae	Simulium	meridionale	COI Barcode	97.258	Adult	M. Whelpley, L. Zhou, B. Payne, B. Moehn, J. Rascon	2020-07-31	USA	NM	Dona Ana	River	N31.97015°	W106.60783°
OR459344	FY6_NM	NM_RG_FY6	FY6_NM	Arthropoda	Insecta	Diptera	Simuliidae	Simulium	mediovittatum	COI Barcode	97.966	Adult	M. Whelpley, L. Zhou, B. Payne, B. Moehn, J. Rascon	2020-07-31	USA	NM	Dona Ana	River	N31.97015°	W106.60783°
OR459143	FY7_NM	NM_RG_FY7	FY7_NM	Arthropoda	Insecta	Diptera	Simuliidae	Simulium	meridionale	COI Barcode	97.903	Adult	M. Whelpley, L. Zhou, B. Payne, B. Moehn, J. Rascon	2020-07-31	USA	NM	Dona Ana	River	N31.97015°	W106.60783°
OR459292	FY8_NM	NM_RG_FY8	FY8_NM	Arthropoda	Insecta	Diptera	Simuliidae	Simulium	meridionale	COI Barcode	97.415	Adult	M. Whelpley, L. Zhou, B. Payne, B. Moehn, J. Rascon	2020-07-31	USA	NM	Dona Ana	River	N31.97015°	W106.60783°
OR459427	FY9_NM	NM_RG_FY9	FY9_NM	Arthropoda	Insecta	Diptera	Simuliidae	Simulium	meridionale	COI Barcode	98.548	Adult	M. Whelpley, L. Zhou, B. Payne, B. Moehn, J. Rascon	2020-07-31	USA	NM	Dona Ana	River	N31.97015°	W106.60783°
OR459226	GB1_NM	NM_RG_GB1	GB1_NM	Arthropoda	Insecta	Diptera	Simuliidae	Simulium	meridionale	COI Barcode	98.387	Adult	M. Whelpley, L. Zhou, B. Payne, B. Moehn, J. Rascon	2020-07-31	USA	NM	Dona Ana	River	N31.91231°	W106.60254°
OR459156	GB10_NM	NM_RG_GB10	GB10_NM	Arthropoda	Insecta	Diptera	Simuliidae	Simulium	meridionale	COI Barcode	97.903	Adult	M. Whelpley, L. Zhou, B. Payne, B. Moehn, J. Rascon	2020-07-31	USA	NM	Dona Ana	River	N31.91231°	W106.60254°
OR459346	GB2_NM	NM_RG_GB2	GB2_NM	Arthropoda	Insecta	Diptera	Simuliidae	Simulium	meridionale	COI Barcode	96.774	Adult	M. Whelpley, L. Zhou, B. Payne, B. Moehn, J. Rascon	2020-07-31	USA	NM	Dona Ana	River	N31.91231°	W106.60254°
OR459375	GB3_NM	NM_RG_GB3	GB3_NM	Arthropoda	Insecta	Diptera	Simuliidae	Simulium	meridionale	COI Barcode	96.129	Adult	M. Whelpley, L. Zhou, B. Payne, B. Moehn, J. Rascon	2020-07-31	USA	NM	Dona Ana	River	N31.91231°	W106.60254°
OR459434	GB4_NM	NM_RG_GB4	GB4_NM	Arthropoda	Insecta	Diptera	Simuliidae	Simulium	meridionale	COI Barcode	98.548	Adult	M. Whelpley, L. Zhou, B. Payne, B. Moehn, J. Rascon	2020-07-31	USA	NM	Dona Ana	River	N31.91231°	W106.60254°
OR459293	GB5_NM	NM_RG_GB5	GB5_NM	Arthropoda	Insecta	Diptera	Simuliidae	Simulium	meridionale	COI Barcode	96.935	Adult	M. Whelpley, L. Zhou, B. Payne, B. Moehn, J. Rascon	2020-07-31	USA	NM	Dona Ana	River	N31.91231°	W106.60254°
OR459376	GB6_NM	NM_RG_GB6	GB6_NM	Arthropoda	Insecta	Diptera	Simuliidae	Simulium	meridionale	COI Barcode	96.129	Adult	M. Whelpley, L. Zhou, B. Payne, B. Moehn, J. Rascon	2020-07-31	USA	NM	Dona Ana	River	N31.91231°	W106.60254°
OR459236	GB7_NM	NM_RG_GB7	GB7_NM	Arthropoda	Insecta	Diptera	Simuliidae	Simulium	meridionale	COI Barcode	98.065	Adult	M. Whelpley, L. Zhou, B. Payne, B. Moehn, J. Rascon	2020-07-31	USA	NM	Dona Ana	River	N31.91231°	W106.60254°
OR459347	GB8_NM	NM_RG_GB8	GB8_NM	Arthropoda	Insecta	Diptera	Simuliidae	Simulium	meridionale	COI Barcode	96.774	Adult	M. Whelpley, L. Zhou, B. Payne, B. Moehn, J. Rascon	2020-07-31	USA	NM	Dona Ana	River	N31.91231°	W106.60254°
OR459359	GB9_NM	NM_RG_GB9	GB9_NM	Arthropoda	Insecta	Diptera	Simuliidae	Simulium	meridionale	COI Barcode	96.935	Adult	M. Whelpley, L. Zhou, B. Payne, B. Moehn, J. Rascon	2020-07-31	USA	NM	Dona Ana	River	N31.91231°	W106.60254°
OR459091	GH1_NM	NM_RG_GH1	GH1_NM	Arthropoda	Insecta	Diptera	Simuliidae	Simulium	mediovittatum	COI Barcode	96.774	Adult	M. Whelpley, L. Zhou, B. Payne, B. Moehn, J. Rascon	2020-08-06	USA	NM	Dona Ana	River	N32.41819°	W106.86672°
OR459101	GH2_NM	NM_RG_GH2	GH2_NM	Arthropoda	Insecta	Diptera	Simuliidae	Simulium	mediovittatum	COI Barcode	96.774	Adult	M. Whelpley, L. Zhou, B. Payne, B. Moehn, J. Rascon	2020-08-06	USA	NM	Dona Ana	River	N32.41819°	W106.86672°
OR459133	GH3_NM	NM_RG_GH3	GH3_NM	Arthropoda	Insecta	Diptera	Simuliidae	Simulium	mediovittatum	COI Barcode	97.049	Adult	M. Whelpley, L. Zhou, B. Payne, B. Moehn, J. Rascon	2020-08-06	USA	NM	Dona Ana	River	N32.41819°	W106.86672°
OR459071	GK1_NM	NM_RG_GK1	GK1_NM	Arthropoda	Insecta	Diptera	Simuliidae	Simulium	mediovittatum	COI Barcode	96.452	Adult	M. Whelpley, L. Zhou, B. Payne, B. Moehn, J. Rascon	2020-08-06	USA	NM	Dona Ana	River	N32.41209°	W106.86472°
OR459093	GK2_NM	NM_RG_GK2	GK2_NM	Arthropoda	Insecta	Diptera	Simuliidae	Simulium	mediovittatum	COI Barcode	96.774	Adult	M. Whelpley, L. Zhou, B. Payne, B. Moehn, J. Rascon	2020-08-06	USA	NM	Dona Ana	River	N32.41209°	W106.86472°
OR459113	GK3_NM	NM_RG_GK3	GK3_NM	Arthropoda	Insecta	Diptera	Simuliidae	Simulium	mediovittatum	COI Barcode	96.452	Adult	M. Whelpley, L. Zhou, B. Payne, B. Moehn, J. Rascon	2020-08-06	USA	NM	Dona Ana	River	N32.41209°	W106.86472°
OR459045	GK4_NM	NM_RG_GK4	GK4_NM	Arthropoda	Insecta	Diptera	Simuliidae	Simulium	mediovittatum	COI Barcode	96.774	Adult	M. Whelpley, L. Zhou, B. Payne, B. Moehn, J. Rascon	2020-08-06	USA	NM	Dona Ana	River	N32.41209°	W106.86472°
OR459049	GK5_NM	NM_RG_GK5	GK5_NM	Arthropoda	Insecta	Diptera	Simuliidae	Simulium	mediovittatum	COI Barcode	96.613	Adult	M. Whelpley, L. Zhou, B. Payne, B. Moehn, J. Rascon	2020-08-06	USA	NM	Dona Ana	River	N32.41209°	W106.86472°
OR459028	GN1_NM	NM_RG_GN1	GN1_NM	Arthropoda	Insecta	Diptera	Simuliidae	Simulium	mediovittatum	COI Barcode	95.484	Adult	M. Whelpley, L. Zhou, B. Payne, B. Moehn, J. Rascon	2020-08-06	USA	NM	Dona Ana	River	N32.33959°	W106.83664°
OR459052	GN2_NM	NM_RG_GN2	GN2_NM	Arthropoda	Insecta	Diptera	Simuliidae	Simulium	mediovittatum	COI Barcode	96.613	Adult	M. Whelpley, L. Zhou, B. Payne, B. Moehn, J. Rascon	2020-08-06	USA	NM	Dona Ana	River	N32.33959°	W106.83664°
OR459130	GN3_NM	NM_RG_GN3	GN3_NM	Arthropoda	Insecta	Diptera	Simuliidae	Simulium	mediovittatum	COI Barcode	96.732	Adult	M. Whelpley, L. Zhou, B. Payne, B. Moehn, J. Rascon	2020-08-06	USA	NM	Dona Ana	River	N32.33959°	W106.83664°
OR459367	GN4_NM	NM_RG_GN4	GN4_NM	Arthropoda	Insecta	Diptera	Simuliidae	Simulium	meridionale	COI Barcode	97.097	Adult	M. Whelpley, L. Zhou, B. Payne, B. Moehn, J. Rascon	2020-08-06	USA	NM	Dona Ana	River	N32.33959°	W106.83664°
OR459096	GN5_NM	NM_RG_GN5	GN5_NM	Arthropoda	Insecta	Diptera	Simuliidae	Simulium	mediovittatum	COI Barcode	96.774	Adult	M. Whelpley, L. Zhou, B. Payne, B. Moehn, J. Rascon	2020-08-06	USA	NM	Dona Ana	River	N32.33959°	W106.83664°
OR459035	GO_NM	NM_RG_GO	GO_NM	Arthropoda	Insecta	Diptera	Simuliidae	Simulium	mediovittatum	COI Barcode	96.774	Adult	M. Whelpley, L. Zhou, B. Payne, B. Moehn, J. Rascon	2020-08-06	USA	NM	Dona Ana	River	N32.33733°	W106.83541°
OR459053	GS1_NM	NM_RG_GS1	GS1_NM	Arthropoda	Insecta	Diptera	Simuliidae	Simulium	mediovittatum	COI Barcode	96.29	Adult	M. Whelpley, L. Zhou, B. Payne, B. Moehn, J. Rascon	2020-08-08	USA	NM	Dona Ana	River	N32.20637°	W106.76072°
OR459199	GS2_NM	NM_RG_GS2	GS2_NM	Arthropoda	Insecta	Diptera	Simuliidae	Simulium	meridionale	COI Barcode	97.581	Adult	M. Whelpley, L. Zhou, B. Payne, B. Moehn, J. Rascon	2020-08-08	USA	NM	Dona Ana	River	N32.20637°	W106.76072°
OR459189	GU1_NM	NM_RG_GU1	GU1_NM	Arthropoda	Insecta	Diptera	Simuliidae	Simulium	meridionale	COI Barcode	97.581	Adult	M. Whelpley, L. Zhou, B. Payne, B. Moehn, J. Rascon	2020-08-08	USA	NM	Dona Ana	River	N32.15235°	W106.70247°
OR459402	GU2_NM	NM_RG_GU2	GU2_NM	Arthropoda	Insecta	Diptera	Simuliidae	Simulium	meridionale	COI Barcode	97.581	Adult	M. Whelpley, L. Zhou, B. Payne, B. Moehn, J. Rascon	2020-08-08	USA	NM	Dona Ana	River	N32.15235°	W106.70247°
OR459184	GU3_NM	NM_RG_GU3	GU3_NM	Arthropoda	Insecta	Diptera	Simuliidae	Simulium	meridionale	COI Barcode	97.903	Adult	M. Whelpley, L. Zhou, B. Payne, B. Moehn, J. Rascon	2020-08-08	USA	NM	Dona Ana	River	N32.15235°	W106.70247°
OR459161	GU4_NM	NM_RG_GU4	GU4_NM	Arthropoda	Insecta	Diptera	Simuliidae	Simulium	meridionale	COI Barcode	97.903	Adult	M. Whelpley, L. Zhou, B. Payne, B. Moehn, J. Rascon	2020-08-08	USA	NM	Dona Ana	River	N32.15235°	W106.70247°
OR459422	GU5_NM	NM_RG_GU5	GU5_NM	Arthropoda	Insecta	Diptera	Simuliidae	Simulium	meridionale	COI Barcode	99.355	Adult	M. Whelpley, L. Zhou, B. Payne, B. Moehn, J. Rascon	2020-08-08	USA	NM	Dona Ana	River	N32.15235°	W106.70247°
OR459164	GU6_NM	NM_RG_GU6	GU6_NM	Arthropoda	Insecta	Diptera	Simuliidae	Simulium	meridionale	COI Barcode	98.061	Adult	M. Whelpley, L. Zhou, B. Payne, B. Moehn, J. Rascon	2020-08-08	USA	NM	Dona Ana	River	N32.15235°	W106.70247°
OR459411	GU7_NM	NM_RG_GU7	GU7_NM	Arthropoda	Insecta	Diptera	Simuliidae	Simulium	meridionale	COI Barcode	98.065	Adult	M. Whelpley, L. Zhou, B. Payne, B. Moehn, J. Rascon	2020-08-08	USA	NM	Dona Ana	River	N32.15235°	W106.70247°
OR459055	GY1_NM	NM_RG_GY1	GY1_NM	Arthropoda	Insecta	Diptera	Simuliidae	Simulium	mediovittatum	COI Barcode	96.452	Adult	M. Whelpley, L. Zhou, B. Payne, B. Moehn, J. Rascon	2020-08-11	USA	NM	Dona Ana	River	N32.68320°	W107.19656°
OR459026	GY2_NM	NM_RG_GY2	GY2_NM	Arthropoda	Insecta	Diptera	Simuliidae	Simulium	mediovittatum	COI Barcode	95.484	Adult	M. Whelpley, L. Zhou, B. Payne, B. Moehn, J. Rascon	2020-08-11	USA	NM	Dona Ana	River	N32.68320°	W107.19656°
OR459056	GY3_NM	NM_RG_GY3	GY3_NM	Arthropoda	Insecta	Diptera	Simuliidae	Simulium	mediovittatum	COI Barcode	96.613	Adult	M. Whelpley, L. Zhou, B. Payne, B. Moehn, J. Rascon	2020-08-11	USA	NM	Dona Ana	River	N32.68320°	W107.19656°
OR459081	GZ1_NM	NM_RG_GZ1	GZ1_NM	Arthropoda	Insecta	Diptera	Simuliidae	Simulium	mediovittatum	COI Barcode	96.452	Adult	M. Whelpley, L. Zhou, B. Payne, B. Moehn, J. Rascon	2020-08-11	USA	NM	Dona Ana	River	N32.68297°	W107.19401°
OR459107	GZ2_NM	NM_RG_GZ2	GZ2_NM	Arthropoda	Insecta	Diptera	Simuliidae	Simulium	mediovittatum	COI Barcode	96.613	Adult	M. Whelpley, L. Zhou, B. Payne, B. Moehn, J. Rascon	2020-08-11	USA	NM	Dona Ana	River	N32.68297°	W107.19401°
OR459082	GZ3_NM	NM_RG_GZ3	GZ3_NM	Arthropoda	Insecta	Diptera	Simuliidae	Simulium	mediovittatum	COI Barcode	96.452	Adult	M. Whelpley, L. Zhou, B. Payne, B. Moehn, J. Rascon	2020-08-11	USA	NM	Dona Ana	River	N32.68297°	W107.19401°
OR459086	GZ4_NM	NM_RG_GZ4	GZ4_NM	Arthropoda	Insecta	Diptera	Simuliidae	Simulium	mediovittatum	COI Barcode	96.774	Adult	M. Whelpley, L. Zhou, B. Payne, B. Moehn, J. Rascon	2020-08-11	USA	NM	Dona Ana	River	N32.68297°	W107.19401°
OR459112	HN1_NM	NM_RG_HN1	HN1_NM	Arthropoda	Insecta	Diptera	Simuliidae	Simulium	mediovittatum	COI Barcode	96.815	Adult	M. Whelpley, L. Zhou, B. Payne, B. Moehn, J. Rascon	2020-08-29	USA	NM	Dona Ana	River	N32.27394°	W106.82747°
OR459072	HN2_NM	NM_RG_HN2	HN2_NM	Arthropoda	Insecta	Diptera	Simuliidae	Simulium	mediovittatum	COI Barcode	96.452	Adult	M. Whelpley, L. Zhou, B. Payne, B. Moehn, J. Rascon	2020-08-29	USA	NM	Dona Ana	River	N32.27394°	W106.82747°
OR459054	HN3_NM	NM_RG_HN3	HN3_NM	Arthropoda	Insecta	Diptera	Simuliidae	Simulium	mediovittatum	COI Barcode	96.452	Adult	M. Whelpley, L. Zhou, B. Payne, B. Moehn, J. Rascon	2020-08-29	USA	NM	Dona Ana	River	N32.27394°	W106.82747°
OR459405	HN4_NM	NM_RG_HN4	HN4_NM	Arthropoda	Insecta	Diptera	Simuliidae	Simulium	meridionale	COI Barcode	98.058	Adult	M. Whelpley, L. Zhou, B. Payne, B. Moehn, J. Rascon	2020-08-29	USA	NM	Dona Ana	River	N32.27394°	W106.82747°
OR459074	HN5_NM	NM_RG_HN5	HN5_NM	Arthropoda	Insecta	Diptera	Simuliidae	Simulium	mediovittatum	COI Barcode	96.129	Adult	M. Whelpley, L. Zhou, B. Payne, B. Moehn, J. Rascon	2020-08-29	USA	NM	Dona Ana	River	N32.27394°	W106.82747°
OR459102	HN6_NM	NM_RG_HN6	HN6_NM	Arthropoda	Insecta	Diptera	Simuliidae	Simulium	mediovittatum	COI Barcode	96.613	Adult	M. Whelpley, L. Zhou, B. Payne, B. Moehn, J. Rascon	2020-08-29	USA	NM	Dona Ana	River	N32.27394°	W106.82747°
OR459022	HR1_NM	NM_RG_HR1	HR1_NM	Arthropoda	Insecta	Diptera	Simuliidae	Simulium	mediovittatum	COI Barcode	95.323	Adult	M. Whelpley, L. Zhou, B. Payne, B. Moehn, J. Rascon	2020-09-04	USA	NM	Dona Ana	River	N32.46780°	W106.90683°
OR459124	HR2_NM	NM_RG_HR2	HR2_NM	Arthropoda	Insecta	Diptera	Simuliidae	Simulium	mediovittatum	COI Barcode	96.129	Adult	M. Whelpley, L. Zhou, B. Payne, B. Moehn, J. Rascon	2020-09-04	USA	NM	Dona Ana	River	N32.46780°	W106.90683°
OR459069	HR3_NM	NM_RG_HR3	HR3_NM	Arthropoda	Insecta	Diptera	Simuliidae	Simulium	mediovittatum	COI Barcode	97.097	Adult	M. Whelpley, L. Zhou, B. Payne, B. Moehn, J. Rascon	2020-09-04	USA	NM	Dona Ana	River	N32.46780°	W106.90683°
OR459036	HW_NM	NM_RG_HW	HW_NM	Arthropoda	Insecta	Diptera	Simuliidae	Simulium	mediovittatum	COI Barcode	96.774	Adult	M. Whelpley, L. Zhou, B. Payne, B. Moehn, J. Rascon	2020-09-04	USA	NM	Dona Ana	River	N32.41395°	W106.86532°
OR459438	IC_NM	NM_RG_IC	IC_NM	Arthropoda	Insecta	Diptera	Simuliidae	Simulium	meridionale	COI Barcode	98.548	Adult	M. Whelpley, L. Zhou, B. Payne, B. Moehn, J. Rascon	2020-09-10	USA	NM	Dona Ana	River	N32.02992°	W106.65113°
OR459444	IM_NM	NM_RG_IM	IM_NM	Arthropoda	Insecta	Diptera	Simuliidae	Simulium	meridionale	COI Barcode	98.226	Adult	M. Whelpley, L. Zhou, B. Payne, B. Moehn, J. Rascon	2020-09-11	USA	NM	Dona Ana	River	N32.14988°	W106.70123°
OR459366	IP_NM	NM_RG_IP	IP_NM	Arthropoda	Insecta	Diptera	Simuliidae	Simulium	meridionale	COI Barcode	97.097	Adult	M. Whelpley, L. Zhou, B. Payne, B. Moehn, J. Rascon	2020-09-12	USA	NM	Dona Ana	River	N32.27636°	W106.82695°
OR459363	IV_NM	NM_RG_IV	IV_NM	Arthropoda	Insecta	Diptera	Simuliidae	Simulium	meridionale	COI Barcode	97.097	Adult	M. Whelpley, L. Zhou, B. Payne, B. Moehn, J. Rascon	2020-09-24	USA	NM	Dona Ana	River	N32.68297°	W107.19401°
OR459027	IY2_NM	NM_RG_IY2	IY2_NM	Arthropoda	Insecta	Diptera	Simuliidae	Simulium	mediovittatum	COI Barcode	95.484	Adult	M. Whelpley, L. Zhou, B. Payne, B. Moehn, J. Rascon	2020-09-24	USA	NM	Dona Ana	River	N32.65815°	W107.11189°
OR459078	IY3_NM	NM_RG_IY3	IY3_NM	Arthropoda	Insecta	Diptera	Simuliidae	Simulium	mediovittatum	COI Barcode	96.613	Adult	M. Whelpley, L. Zhou, B. Payne, B. Moehn, J. Rascon	2020-09-24	USA	NM	Dona Ana	River	N32.65815°	W107.11189°
OR459097	IY4_NM	NM_RG_IY4	IY4_NM	Arthropoda	Insecta	Diptera	Simuliidae	Simulium	mediovittatum	COI Barcode	96.774	Adult	M. Whelpley, L. Zhou, B. Payne, B. Moehn, J. Rascon	2020-09-24	USA	NM	Dona Ana	River	N32.65815°	W107.11189°
OR459119	IY5_NM	NM_RG_IY5	IY5_NM	Arthropoda	Insecta	Diptera	Simuliidae	Simulium	mediovittatum	COI Barcode	96.774	Adult	M. Whelpley, L. Zhou, B. Payne, B. Moehn, J. Rascon	2020-09-24	USA	NM	Dona Ana	River	N32.65815°	W107.11189°
OR459136	IY6_NM	NM_RG_IY6	IY6_NM	Arthropoda	Insecta	Diptera	Simuliidae	Simulium	mediovittatum	COI Barcode	96.014	Adult	M. Whelpley, L. Zhou, B. Payne, B. Moehn, J. Rascon	2020-09-24	USA	NM	Dona Ana	River	N32.65815°	W107.11189°
OR459076	IY7_NM	NM_RG_IY7	IY7_NM	Arthropoda	Insecta	Diptera	Simuliidae	Simulium	mediovittatum	COI Barcode	96.452	Adult	M. Whelpley, L. Zhou, B. Payne, B. Moehn, J. Rascon	2020-09-24	USA	NM	Dona Ana	River	N32.65815°	W107.11189°
OR459108	IY8_NM	NM_RG_IY8	IY8_NM	Arthropoda	Insecta	Diptera	Simuliidae	Simulium	mediovittatum	COI Barcode	96.613	Adult	M. Whelpley, L. Zhou, B. Payne, B. Moehn, J. Rascon	2020-09-24	USA	NM	Dona Ana	River	N32.65815°	W107.11189°
OR459070	JF_NM	NM_RG_JF	JF_NM	Arthropoda	Insecta	Diptera	Simuliidae	Simulium	mediovittatum	COI Barcode	96.29	Adult	M. Whelpley, L. Zhou, B. Payne, B. Moehn, J. Rascon	2020-09-30	USA	NM	Dona Ana	River	N32.98212°	W107.29025°
OR459067	JH_NM	NM_RG_JH	JH_NM	Arthropoda	Insecta	Diptera	Simuliidae	Simulium	mediovittatum	COI Barcode	96.613	Adult	M. Whelpley, L. Zhou, B. Payne, B. Moehn, J. Rascon	2020-09-30	USA	NM	Dona Ana	River	N32.89318°	W107.29239°
OR459122	JM_NM	NM_RG_JM	JM_NM	Arthropoda	Insecta	Diptera	Simuliidae	Simulium	mediovittatum	COI Barcode	96.29	Adult	M. Whelpley, L. Zhou, B. Payne, B. Moehn, J. Rascon	2020-09-30	USA	NM	Dona Ana	River	N32.84609°	W107.29636°
OR459039	JO1_NM	NM_RG_JO1	JO1_NM	Arthropoda	Insecta	Diptera	Simuliidae	Simulium	mediovittatum	COI Barcode	96.774	Adult	M. Whelpley, L. Zhou, B. Payne, B. Moehn, J. Rascon	2020-09-30	USA	NM	Dona Ana	River	N32.84954°	W107.29626°
OR459088	JO2_NM	NM_RG_JO2	JO2_NM	Arthropoda	Insecta	Diptera	Simuliidae	Simulium	mediovittatum	COI Barcode	96.935	Adult	M. Whelpley, L. Zhou, B. Payne, B. Moehn, J. Rascon	2020-09-30	USA	NM	Dona Ana	River	N32.84954°	W107.29626°
OR459040	JS_NM	NM_RG_JS	JS_NM	Arthropoda	Insecta	Diptera	Simuliidae	Simulium	mediovittatum	COI Barcode	96.774	Adult	M. Whelpley, L. Zhou, B. Payne, B. Moehn, J. Rascon	2020-10-15	USA	NM	Dona Ana	River	N32.98392°	W107.28884°
OR459115	JT_NM	NM_RG_JT	JT_NM	Arthropoda	Insecta	Diptera	Simuliidae	Simulium	mediovittatum	COI Barcode	96.452	Adult	M. Whelpley, L. Zhou, B. Payne, B. Moehn, J. Rascon	2020-10-15	USA	NM	Dona Ana	River	N32.98042°	W107.29122°
OR459105	JX_NM	NM_RG_JX	JX_NM	Arthropoda	Insecta	Diptera	Simuliidae	Simulium	mediovittatum	COI Barcode	96.774	Adult	M. Whelpley, L. Zhou, B. Payne, B. Moehn, J. Rascon	2020-10-15	USA	NM	Dona Ana	River	N32.84798°	W107.29686°
OR459125	JZ_NM	NM_RG_JZ	JZ_NM	Arthropoda	Insecta	Diptera	Simuliidae	Simulium	mediovittatum	COI Barcode	96.774	Adult	M. Whelpley, L. Zhou, B. Payne, B. Moehn, J. Rascon	2020-10-15	USA	NM	Dona Ana	River	N32.84373°	W107.29683°
OR459061	KA_NM	NM_RG_KA	KA_NM	Arthropoda	Insecta	Diptera	Simuliidae	Simulium	mediovittatum	COI Barcode	96.452	Adult	M. Whelpley, L. Zhou, B. Payne, B. Moehn, J. Rascon	2020-10-15	USA	NM	Dona Ana	River	N32.84954°	W107.29626°
OR459050	KE_NM	NM_RG_KE	KE_NM	Arthropoda	Insecta	Diptera	Simuliidae	Simulium	mediovittatum	COI Barcode	96.613	Adult	M. Whelpley, L. Zhou, B. Payne, B. Moehn, J. Rascon	2020-10-17	USA	NM	Dona Ana	River	N32.02790°	W106.65033°
OR459037	KG_NM	NM_RG_KG	KG_NM	Arthropoda	Insecta	Diptera	Simuliidae	Simulium	mediovittatum	COI Barcode	96.774	Adult	M. Whelpley, L. Zhou, B. Payne, B. Moehn, J. Rascon	2020-10-17	USA	NM	Dona Ana	River	N31.97554°	W106.61348°
OR459066	KZ1_NM	NM_RG_KZ1	KZ1_NM	Arthropoda	Insecta	Diptera	Simuliidae	Simulium	mediovittatum	COI Barcode	96.452	Adult	M. Whelpley, L. Zhou, B. Payne, B. Moehn, J. Rascon	2020-11-07	USA	NM	Dona Ana	River	N32.68329°	W107.19202°
OR459062	KZ2_NM	NM_RG_KZ2	KZ2_NM	Arthropoda	Insecta	Diptera	Simuliidae	Simulium	mediovittatum	COI Barcode	96.452	Adult	M. Whelpley, L. Zhou, B. Payne, B. Moehn, J. Rascon	2020-11-07	USA	NM	Dona Ana	River	N32.68329°	W107.19202°
OR459098	LC1_NM	NM_RG_LC1	LC1_NM	Arthropoda	Insecta	Diptera	Simuliidae	Simulium	mediovittatum	COI Barcode	96.613	Adult	M. Whelpley, L. Zhou, B. Payne, B. Moehn, J. Rascon	2020-11-07	USA	NM	Dona Ana	River	N32.65690°	W107.11017°
OR459109	LC2_NM	NM_RG_LC2	LC2_NM	Arthropoda	Insecta	Diptera	Simuliidae	Simulium	mediovittatum	COI Barcode	96.613	Adult	M. Whelpley, L. Zhou, B. Payne, B. Moehn, J. Rascon	2020-11-07	USA	NM	Dona Ana	River	N32.65690°	W107.11017°
OR459048	LC3_NM	NM_RG_LC3	LC3_NM	Arthropoda	Insecta	Diptera	Simuliidae	Simulium	mediovittatum	COI Barcode	96.694	Adult	M. Whelpley, L. Zhou, B. Payne, B. Moehn, J. Rascon	2020-11-07	USA	NM	Dona Ana	River	N32.65690°	W107.11017°
OR459114	LC4_NM	NM_RG_LC4	LC4_NM	Arthropoda	Insecta	Diptera	Simuliidae	Simulium	mediovittatum	COI Barcode	96.29	Adult	M. Whelpley, L. Zhou, B. Payne, B. Moehn, J. Rascon	2020-11-07	USA	NM	Dona Ana	River	N32.65690°	W107.11017°
OR459057	LC5_NM	NM_RG_LC5	LC5_NM	Arthropoda	Insecta	Diptera	Simuliidae	Simulium	mediovittatum	COI Barcode	96.613	Adult	M. Whelpley, L. Zhou, B. Payne, B. Moehn, J. Rascon	2020-11-07	USA	NM	Dona Ana	River	N32.65690°	W107.11017°
OR459099	LC6_NM	NM_RG_LC6	LC6_NM	Arthropoda	Insecta	Diptera	Simuliidae	Simulium	mediovittatum	COI Barcode	96.613	Adult	M. Whelpley, L. Zhou, B. Payne, B. Moehn, J. Rascon	2020-11-07	USA	NM	Dona Ana	River	N32.65690°	W107.11017°
OR459132	LC7_NM	NM_RG_LC7	LC7_NM	Arthropoda	Insecta	Diptera	Simuliidae	Simulium	mediovittatum	COI Barcode	97.496	Adult	M. Whelpley, L. Zhou, B. Payne, B. Moehn, J. Rascon	2020-11-07	USA	NM	Dona Ana	River	N32.65690°	W107.11017°
OR459080	LG1_NM	NM_RG_LG1	LG1_NM	Arthropoda	Insecta	Diptera	Simuliidae	Simulium	mediovittatum	COI Barcode	96.29	Adult	M. Whelpley, L. Zhou, B. Payne, B. Moehn, J. Rascon	2020-11-07	USA	NM	Dona Ana	River	N32.63818°	W107.04082°
OR459065	LG2_NM	NM_RG_LG2	LG2_NM	Arthropoda	Insecta	Diptera	Simuliidae	Simulium	mediovittatum	COI Barcode	96.29	Adult	M. Whelpley, L. Zhou, B. Payne, B. Moehn, J. Rascon	2020-11-07	USA	NM	Dona Ana	River	N32.63818°	W107.04082°
OR459100	LG3_NM	NM_RG_LG3	LG3_NM	Arthropoda	Insecta	Diptera	Simuliidae	Simulium	mediovittatum	COI Barcode	96.774	Adult	M. Whelpley, L. Zhou, B. Payne, B. Moehn, J. Rascon	2020-11-07	USA	NM	Dona Ana	River	N32.63818°	W107.04082°
OR459305	AF_NM	NM_RG22_AF	AF_NM	Arthropoda	Insecta	Diptera	Simuliidae	Simulium	meridionale	COI Barcode	97.097	Adult	M. Whelpley, L. Zhou, B. Payne, B. Moehn, J. Rascon	2022-08-19	USA	NM	Dona Ana	River	N32.68459°	W107.19829°
OR459129	AH1_NM	NM_RG22_AH1	AH1_NM	Arthropoda	Insecta	Diptera	Simuliidae	Simulium	mediovittatum	COI Barcode	97.959	Adult	M. Whelpley, L. Zhou, B. Payne, B. Moehn, J. Rascon	2022-08-19	USA	NM	Dona Ana	River	N32.84373°	W107.29683°
OR459127	AH10_NM	NM_RG22_AH10	AH10_NM	Arthropoda	Insecta	Diptera	Simuliidae	Simulium	mediovittatum	COI Barcode	95.813	Adult	M. Whelpley, L. Zhou, B. Payne, B. Moehn, J. Rascon	2022-08-19	USA	NM	Dona Ana	River	N32.84373°	W107.29683°
OR459128	AH2_NM	NM_RG22_AH2	AH2_NM	Arthropoda	Insecta	Diptera	Simuliidae	Simulium	mediovittatum	COI Barcode	97.619	Adult	M. Whelpley, L. Zhou, B. Payne, B. Moehn, J. Rascon	2022-08-19	USA	NM	Dona Ana	River	N32.84373°	W107.29683°
OR459089	AH3_NM	NM_RG22_AH3	AH3_NM	Arthropoda	Insecta	Diptera	Simuliidae	Simulium	mediovittatum	COI Barcode	96.935	Adult	M. Whelpley, L. Zhou, B. Payne, B. Moehn, J. Rascon	2022-08-19	USA	NM	Dona Ana	River	N32.84373°	W107.29683°
OR459023	AH4_NM	NM_RG22_AH4	AH4_NM	Arthropoda	Insecta	Diptera	Simuliidae	Simulium	mediovittatum	COI Barcode	95.161	Adult	M. Whelpley, L. Zhou, B. Payne, B. Moehn, J. Rascon	2022-08-19	USA	NM	Dona Ana	River	N32.84373°	W107.29683°
OR459029	AH5_NM	NM_RG22_AH5	AH5_NM	Arthropoda	Insecta	Diptera	Simuliidae	Simulium	mediovittatum	COI Barcode	95.161	Adult	M. Whelpley, L. Zhou, B. Payne, B. Moehn, J. Rascon	2022-08-19	USA	NM	Dona Ana	River	N32.84373°	W107.29683°
OR459170	AH6_NM	NM_RG2222_AH6	AH6_NM	Arthropoda	Insecta	Diptera	Simuliidae	Simulium	meridionale	COI Barcode	97.742	Adult	M. Whelpley, L. Zhou, B. Payne, B. Moehn, J. Rascon	2022-08-19	USA	NM	Dona Ana	River	N32.84373°	W107.29683°
OR459085	AH7_NM	NM_RG22_AH7	AH7_NM	Arthropoda	Insecta	Diptera	Simuliidae	Simulium	mediovittatum	COI Barcode	96.613	Adult	M. Whelpley, L. Zhou, B. Payne, B. Moehn, J. Rascon	2022-08-19	USA	NM	Dona Ana	River	N32.84373°	W107.29683°
OR459079	AH8_NM	NM_RG22_AH8	AH8_NM	Arthropoda	Insecta	Diptera	Simuliidae	Simulium	mediovittatum	COI Barcode	96.452	Adult	M. Whelpley, L. Zhou, B. Payne, B. Moehn, J. Rascon	2022-08-19	USA	NM	Dona Ana	River	N32.84373°	W107.29683°
OR459117	AH9_NM	NM_RG22_AH9	AH9_NM	Arthropoda	Insecta	Diptera	Simuliidae	Simulium	mediovittatum	COI Barcode	96.613	Adult	M. Whelpley, L. Zhou, B. Payne, B. Moehn, J. Rascon	2022-08-19	USA	NM	Dona Ana	River	N32.84373°	W107.29683°
OR459456	AJ1_NM	NM_RG22_AJ1	AJ1_NM	Arthropoda	Insecta	Diptera	Simuliidae	Simulium	meridionale	COI Barcode	98.226	Adult	M. Whelpley, L. Zhou, B. Payne, B. Moehn, J. Rascon	2022-06-22	USA	NM	Dona Ana	River	N32.65992°	W107.11338°
OR459446	AJ10_NM	NM_RG22_AJ10	AJ10_NM	Arthropoda	Insecta	Diptera	Simuliidae	Simulium	meridionale	COI Barcode	98.384	Adult	M. Whelpley, L. Zhou, B. Payne, B. Moehn, J. Rascon	2022-06-22	USA	NM	Dona Ana	River	N32.65992°	W107.11338°
OR459012	AJ2_NM	NM_RG22_AJ2	AJ2_NM	Arthropoda	Insecta	Diptera	Simuliidae	Simulium	robynae	COI Barcode	95.72	Adult	M. Whelpley, L. Zhou, B. Payne, B. Moehn, J. Rascon	2022-06-22	USA	NM	Dona Ana	River	N32.65992°	W107.11338°
OR459238	AJ3_NM	NM_RG22_AJ3	AJ3_NM	Arthropoda	Insecta	Diptera	Simuliidae	Simulium	meridionale	COI Barcode	98.065	Adult	M. Whelpley, L. Zhou, B. Payne, B. Moehn, J. Rascon	2022-06-22	USA	NM	Dona Ana	River	N32.65992°	W107.11338°
OR459330	AJ4_NM	NM_RG22_AJ4	AJ4_NM	Arthropoda	Insecta	Diptera	Simuliidae	Simulium	meridionale	COI Barcode	97.581	Adult	M. Whelpley, L. Zhou, B. Payne, B. Moehn, J. Rascon	2022-06-22	USA	NM	Dona Ana	River	N32.65992°	W107.11338°
OR459247	AJ5_NM	NM_RG22_AJ5	AJ5_NM	Arthropoda	Insecta	Diptera	Simuliidae	Simulium	meridionale	COI Barcode	98.065	Adult	M. Whelpley, L. Zhou, B. Payne, B. Moehn, J. Rascon	2022-06-22	USA	NM	Dona Ana	River	N32.65992°	W107.11338°
OR459204	AJ6_NM	NM_RG22_AJ6	AJ6_NM	Arthropoda	Insecta	Diptera	Simuliidae	Simulium	meridionale	COI Barcode	97.581	Adult	M. Whelpley, L. Zhou, B. Payne, B. Moehn, J. Rascon	2022-06-22	USA	NM	Dona Ana	River	N32.65992°	W107.11338°
OR459017	AJ7_NM	NM_RG22_AJ7	AJ7_NM	Arthropoda	Insecta	Diptera	Simuliidae	Simulium	robynae	COI Barcode	95.567	Adult	M. Whelpley, L. Zhou, B. Payne, B. Moehn, J. Rascon	2022-06-22	USA	NM	Dona Ana	River	N32.65992°	W107.11338°
OR459429	AJ8_NM	NM_RG22_AJ8	AJ8_NM	Arthropoda	Insecta	Diptera	Simuliidae	Simulium	meridionale	COI Barcode	98.548	Adult	M. Whelpley, L. Zhou, B. Payne, B. Moehn, J. Rascon	2022-06-22	USA	NM	Dona Ana	River	N32.65992°	W107.11338°
OR459253	AJ9_NM	NM_RG22_AJ9	AJ9_NM	Arthropoda	Insecta	Diptera	Simuliidae	Simulium	meridionale	COI Barcode	97.903	Adult	M. Whelpley, L. Zhou, B. Payne, B. Moehn, J. Rascon	2022-06-22	USA	NM	Dona Ana	River	N32.65992°	W107.11338°
OR459388	AL1_NM	NM_RG22_AL1	AL1_NM	Arthropoda	Insecta	Diptera	Simuliidae	Simulium	meridionale	COI Barcode	97.411	Adult	M. Whelpley, L. Zhou, B. Payne, B. Moehn, J. Rascon	2022-06-22	USA	NM	Dona Ana	River	N32.65815°	W107.11189°
OR459391	AL10_NM	NM_RG22_AL10	AL10_NM	Arthropoda	Insecta	Diptera	Simuliidae	Simulium	meridionale	COI Barcode	98.055	Adult	M. Whelpley, L. Zhou, B. Payne, B. Moehn, J. Rascon	2022-06-22	USA	NM	Dona Ana	River	N32.65815°	W107.11189°
OR459382	AL3_NM	NM_RG22_AL3	AL3_NM	Arthropoda	Insecta	Diptera	Simuliidae	Simulium	meridionale	COI Barcode	96.926	Adult	M. Whelpley, L. Zhou, B. Payne, B. Moehn, J. Rascon	2022-06-22	USA	NM	Dona Ana	River	N32.65815°	W107.11189°
OR459401	AL4_NM	NM_RG22_AL4	AL4_NM	Arthropoda	Insecta	Diptera	Simuliidae	Simulium	meridionale	COI Barcode	96.926	Adult	M. Whelpley, L. Zhou, B. Payne, B. Moehn, J. Rascon	2022-06-22	USA	NM	Dona Ana	River	N32.65815°	W107.11189°
OR459383	AL5_NM	NM_RG22_AL5	AL5_NM	Arthropoda	Insecta	Diptera	Simuliidae	Simulium	meridionale	COI Barcode	97.087	Adult	M. Whelpley, L. Zhou, B. Payne, B. Moehn, J. Rascon	2022-06-22	USA	NM	Dona Ana	River	N32.65815°	W107.11189°
OR459474	AL6_NM	NM_RG22_AL6	AL6_NM	Arthropoda	Insecta	Diptera	Simuliidae	Simulium	meridionale	COI Barcode	98.463	Adult	M. Whelpley, L. Zhou, B. Payne, B. Moehn, J. Rascon	2022-06-22	USA	NM	Dona Ana	River	N32.65815°	W107.11189°
OR459386	AL8_NM	NM_RG22_AL8	AL8_NM	Arthropoda	Insecta	Diptera	Simuliidae	Simulium	meridionale	COI Barcode	96.764	Adult	M. Whelpley, L. Zhou, B. Payne, B. Moehn, J. Rascon	2022-06-22	USA	NM	Dona Ana	River	N32.65815°	W107.11189°
OR459043	AO1_NM	NM_RG22_AO1	AO1_NM	Arthropoda	Insecta	Diptera	Simuliidae	Simulium	mediovittatum	COI Barcode	96.774	Adult	M. Whelpley, L. Zhou, B. Payne, B. Moehn, J. Rascon	2022-08-10	USA	NM	Dona Ana	River	N32.65690°	W107.11017°
OR459041	AO3_NM	NM_RG22_AO3	AO3_NM	Arthropoda	Insecta	Diptera	Simuliidae	Simulium	mediovittatum	COI Barcode	96.774	Adult	M. Whelpley, L. Zhou, B. Payne, B. Moehn, J. Rascon	2022-08-10	USA	NM	Dona Ana	River	N32.65690°	W107.11017°
OR459126	AO4_NM	NM_RG22_AO4	AO4_NM	Arthropoda	Insecta	Diptera	Simuliidae	Simulium	mediovittatum	COI Barcode	95.887	Adult	M. Whelpley, L. Zhou, B. Payne, B. Moehn, J. Rascon	2022-08-10	USA	NM	Dona Ana	River	N32.65690°	W107.11017°
OR459073	AO5_NM	NM_RG22_AO5	AO5_NM	Arthropoda	Insecta	Diptera	Simuliidae	Simulium	mediovittatum	COI Barcode	96.452	Adult	M. Whelpley, L. Zhou, B. Payne, B. Moehn, J. Rascon	2022-08-10	USA	NM	Dona Ana	River	N32.65690°	W107.11017°
OR459417	AO6_NM	NM_RG22_AO6	AO6_NM	Arthropoda	Insecta	Diptera	Simuliidae	Simulium	meridionale	COI Barcode	97.786	Adult	M. Whelpley, L. Zhou, B. Payne, B. Moehn, J. Rascon	2022-08-10	USA	NM	Dona Ana	River	N32.65690°	W107.11017°
OR459084	AO9_NM	NM_RG22_AO9	AO9_NM	Arthropoda	Insecta	Diptera	Simuliidae	Simulium	mediovittatum	COI Barcode	96.29	Adult	M. Whelpley, L. Zhou, B. Payne, B. Moehn, J. Rascon	2022-08-10	USA	NM	Dona Ana	River	N32.65690°	W107.11017°
OR459248	AQ1_NM	NM_RG22_AQ1	AQ1_NM	Arthropoda	Insecta	Diptera	Simuliidae	Simulium	meridionale	COI Barcode	98.223	Adult	M. Whelpley, L. Zhou, B. Payne, B. Moehn, J. Rascon	2022-08-10	USA	NM	Dona Ana	River	N32.65583°	W107.10840°
OR459145	AQ10_NM	NM_RG22_AQ10	AQ10_NM	Arthropoda	Insecta	Diptera	Simuliidae	Simulium	meridionale	COI Barcode	97.903	Adult	M. Whelpley, L. Zhou, B. Payne, B. Moehn, J. Rascon	2022-08-10	USA	NM	Dona Ana	River	N32.65583°	W107.10840°
OR459116	AQ2_NM	NM_RG22_AQ2	AQ2_NM	Arthropoda	Insecta	Diptera	Simuliidae	Simulium	mediovittatum	COI Barcode	96.452	Adult	M. Whelpley, L. Zhou, B. Payne, B. Moehn, J. Rascon	2022-08-10	USA	NM	Dona Ana	River	N32.65583°	W107.10840°
OR459370	AQ3_NM	NM_RG22_AQ3	AQ3_NM	Arthropoda	Insecta	Diptera	Simuliidae	Simulium	meridionale	COI Barcode	96.4111	Adult	M. Whelpley, L. Zhou, B. Payne, B. Moehn, J. Rascon	2022-08-10	USA	NM	Dona Ana	River	N32.65583°	W107.10840°
OR459077	AQ4_NM	NM_RG22_AQ4	AQ4_NM	Arthropoda	Insecta	Diptera	Simuliidae	Simulium	mediovittatum	COI Barcode	96.613	Adult	M. Whelpley, L. Zhou, B. Payne, B. Moehn, J. Rascon	2022-08-10	USA	NM	Dona Ana	River	N32.65583°	W107.10840°
OR459212	AQ5_NM	NM_RG22_AQ5	AQ5_NM	Arthropoda	Insecta	Diptera	Simuliidae	Simulium	meridionale	COI Barcode	97.903	Adult	M. Whelpley, L. Zhou, B. Payne, B. Moehn, J. Rascon	2022-08-10	USA	NM	Dona Ana	River	N32.65583°	W107.10840°
OR459104	AQ6_NM	NM_RG22_AQ6	AQ6_NM	Arthropoda	Insecta	Diptera	Simuliidae	Simulium	mediovittatum	COI Barcode	96.774	Adult	M. Whelpley, L. Zhou, B. Payne, B. Moehn, J. Rascon	2022-08-10	USA	NM	Dona Ana	River	N32.65583°	W107.10840°
OR459046	AQ7_NM	NM_RG22_AQ7	AQ7_NM	Arthropoda	Insecta	Diptera	Simuliidae	Simulium	mediovittatum	COI Barcode	96.774	Adult	M. Whelpley, L. Zhou, B. Payne, B. Moehn, J. Rascon	2022-08-10	USA	NM	Dona Ana	River	N32.65583°	W107.10840°
OR459160	AQ8_NM	NM_RG22_AQ8	AQ8_NM	Arthropoda	Insecta	Diptera	Simuliidae	Simulium	meridionale	COI Barcode	97.903	Adult	M. Whelpley, L. Zhou, B. Payne, B. Moehn, J. Rascon	2022-08-10	USA	NM	Dona Ana	River	N32.65583°	W107.10840°
OR459137	AQ9_NM	NM_RG22_AQ9	AQ9_NM	Arthropoda	Insecta	Diptera	Simuliidae	Simulium	mediovittatum	COI Barcode	96.296	Adult	M. Whelpley, L. Zhou, B. Payne, B. Moehn, J. Rascon	2022-08-10	USA	NM	Dona Ana	River	N32.65583°	W107.10840°
OR459318	AS1.2_NM	NM_RG22_AS1	AS1.2_NM	Arthropoda	Insecta	Diptera	Simuliidae	Simulium	meridionale	COI Barcode	96.774	Adult	M. Whelpley, L. Zhou, B. Payne, B. Moehn, J. Rascon	2022-07-06	USA	NM	Dona Ana	River	N32.27636°	W106.82695°
OR459464	AS2.2_NM	NM_RG22_AS2	AS2.2_NM	Arthropoda	Insecta	Diptera	Simuliidae	Simulium	meridionale	COI Barcode	98.548	Adult	M. Whelpley, L. Zhou, B. Payne, B. Moehn, J. Rascon	2022-07-06	USA	NM	Dona Ana	River	N32.27636°	W106.82695°
OR459465	AS3_NM	NM_RG22_AS3	AS3_NM	Arthropoda	Insecta	Diptera	Simuliidae	Simulium	meridionale	COI Barcode	98.548	Adult	M. Whelpley, L. Zhou, B. Payne, B. Moehn, J. Rascon	2022-07-06	USA	NM	Dona Ana	River	N32.27636°	W106.82695°
OR459481	AS4.2_NM	NM_RG22_AS4	AS4.2_NM	Arthropoda	Insecta	Diptera	Simuliidae	Simulium	meridionale	COI Barcode	97.177	Adult	M. Whelpley, L. Zhou, B. Payne, B. Moehn, J. Rascon	2022-07-06	USA	NM	Dona Ana	River	N32.27636°	W106.82695°
OR459163	AU1_NM	NM_RG22_AU1	AU1_NM	Arthropoda	Insecta	Diptera	Simuliidae	Simulium	meridionale	COI Barcode	98.061	Adult	M. Whelpley, L. Zhou, B. Payne, B. Moehn, J. Rascon	2022-08-03	USA	NM	Dona Ana	River	N32.27636°	W106.82695°
OR459348	AU10_NM	NM_RG22_AU10	AU10_NM	Arthropoda	Insecta	Diptera	Simuliidae	Simulium	meridionale	COI Barcode	96.774	Adult	M. Whelpley, L. Zhou, B. Payne, B. Moehn, J. Rascon	2022-08-03	USA	NM	Dona Ana	River	N32.27636°	W106.82695°
OR459466	AU2_NM	NM_RG22_AU2	AU2_NM	Arthropoda	Insecta	Diptera	Simuliidae	Simulium	meridionale	COI Barcode	98.708	Adult	M. Whelpley, L. Zhou, B. Payne, B. Moehn, J. Rascon	2022-08-03	USA	NM	Dona Ana	River	N32.27636°	W106.82695°
OR459254	AU3_NM	NM_RG22_AU3	AU3_NM	Arthropoda	Insecta	Diptera	Simuliidae	Simulium	meridionale	COI Barcode	97.903	Adult	M. Whelpley, L. Zhou, B. Payne, B. Moehn, J. Rascon	2022-08-03	USA	NM	Dona Ana	River	N32.27636°	W106.82695°
OR459090	AU4_NM	NM_RG22_AU4	AU4_NM	Arthropoda	Insecta	Diptera	Simuliidae	Simulium	mediovittatum	COI Barcode	97.249	Adult	M. Whelpley, L. Zhou, B. Payne, B. Moehn, J. Rascon	2022-08-03	USA	NM	Dona Ana	River	N32.27636°	W106.82695°
OR459271	AU5_NM	NM_RG22_AU5	AU5_NM	Arthropoda	Insecta	Diptera	Simuliidae	Simulium	meridionale	COI Barcode	97.903	Adult	M. Whelpley, L. Zhou, B. Payne, B. Moehn, J. Rascon	2022-08-03	USA	NM	Dona Ana	River	N32.27636°	W106.82695°
OR459458	AU6_NM	NM_RG22_AU6	AU6_NM	Arthropoda	Insecta	Diptera	Simuliidae	Simulium	meridionale	COI Barcode	98.226	Adult	M. Whelpley, L. Zhou, B. Payne, B. Moehn, J. Rascon	2022-08-03	USA	NM	Dona Ana	River	N32.27636°	W106.82695°
OR459158	AU7_NM	NM_RG22_AU7	AU7_NM	Arthropoda	Insecta	Diptera	Simuliidae	Simulium	meridionale	COI Barcode	97.903	Adult	M. Whelpley, L. Zhou, B. Payne, B. Moehn, J. Rascon	2022-08-03	USA	NM	Dona Ana	River	N32.27636°	W106.82695°
OR459207	AU8_NM	NM_RG22_AU8	AU8_NM	Arthropoda	Insecta	Diptera	Simuliidae	Simulium	meridionale	COI Barcode	97.903	Adult	M. Whelpley, L. Zhou, B. Payne, B. Moehn, J. Rascon	2022-08-03	USA	NM	Dona Ana	River	N32.27636°	W106.82695°
OR459428	AU9_NM	NM_RG22_AU9	AU9_NM	Arthropoda	Insecta	Diptera	Simuliidae	Simulium	meridionale	COI Barcode	98.548	Adult	M. Whelpley, L. Zhou, B. Payne, B. Moehn, J. Rascon	2022-08-03	USA	NM	Dona Ana	River	N32.27636°	W106.82695°
OR459018	AV1_NM	NM_RG22_AV1	AV1_NM	Arthropoda	Insecta	Diptera	Simuliidae	Simulium	robynae	COI Barcode	95.88	Adult	M. Whelpley, L. Zhou, B. Payne, B. Moehn, J. Rascon	2022-06-17	USA	NM	Dona Ana	River	N32.27394°	W106.82747°
OR459144	AV10_NM	NM_RG22_AV10	AV10_NM	Arthropoda	Insecta	Diptera	Simuliidae	Simulium	meridionale	COI Barcode	97.903	Adult	M. Whelpley, L. Zhou, B. Payne, B. Moehn, J. Rascon	2022-06-17	USA	NM	Dona Ana	River	N32.27394°	W106.82747°
OR459282	AV2_NM	NM_RG22_AV2	AV2_NM	Arthropoda	Insecta	Diptera	Simuliidae	Simulium	meridionale	COI Barcode	97.258	Adult	M. Whelpley, L. Zhou, B. Payne, B. Moehn, J. Rascon	2022-06-17	USA	NM	Dona Ana	River	N32.27394°	W106.82747°
OR459312	AV3_NM	NM_RG22_AV3	AV3_NM	Arthropoda	Insecta	Diptera	Simuliidae	Simulium	meridionale	COI Barcode	97.254	Adult	M. Whelpley, L. Zhou, B. Payne, B. Moehn, J. Rascon	2022-06-17	USA	NM	Dona Ana	River	N32.27394°	W106.82747°
OR459339	AV4_NM	NM_RG22_AV4	AV4_NM	Arthropoda	Insecta	Diptera	Simuliidae	Simulium	meridionale	COI Barcode	98.302	Adult	M. Whelpley, L. Zhou, B. Payne, B. Moehn, J. Rascon	2022-06-17	USA	NM	Dona Ana	River	N32.27394°	W106.82747°
OR459385	AV5_NM	NM_RG22_AV5	AV5_NM	Arthropoda	Insecta	Diptera	Simuliidae	Simulium	meridionale	COI Barcode	97.236	Adult	M. Whelpley, L. Zhou, B. Payne, B. Moehn, J. Rascon	2022-06-17	USA	NM	Dona Ana	River	N32.27394°	W106.82747°
OR459285	AV6_NM	NM_RG22_AV6	AV6_NM	Arthropoda	Insecta	Diptera	Simuliidae	Simulium	meridionale	COI Barcode	97.258	Adult	M. Whelpley, L. Zhou, B. Payne, B. Moehn, J. Rascon	2022-06-17	USA	NM	Dona Ana	River	N32.27394°	W106.82747°
OR459394	AV7_NM	NM_RG22_AV7	AV7_NM	Arthropoda	Insecta	Diptera	Simuliidae	Simulium	meridionale	COI Barcode	98.046	Adult	M. Whelpley, L. Zhou, B. Payne, B. Moehn, J. Rascon	2022-06-17	USA	NM	Dona Ana	River	N32.27394°	W106.82747°
OR459275	AV8_NM	NM_RG22_AV8	AV8_NM	Arthropoda	Insecta	Diptera	Simuliidae	Simulium	meridionale	COI Barcode	96.774	Adult	M. Whelpley, L. Zhou, B. Payne, B. Moehn, J. Rascon	2022-06-17	USA	NM	Dona Ana	River	N32.27394°	W106.82747°
OR459313	AV9_NM	NM_RG22_AV9	AV9_NM	Arthropoda	Insecta	Diptera	Simuliidae	Simulium	meridionale	COI Barcode	97.254	Adult	M. Whelpley, L. Zhou, B. Payne, B. Moehn, J. Rascon	2022-06-17	USA	NM	Dona Ana	River	N32.27394°	W106.82747°
OR459486	BE1_NM	NM_RG22_BE1	BE1_NM	Arthropoda	Insecta	Diptera	Simuliidae	Simulium	meridionale	COI Barcode	97.581	Adult	M. Whelpley, L. Zhou, B. Payne, B. Moehn, J. Rascon	2022-08-03	USA	NM	Dona Ana	River	N32.27122°	W106.82799°
OR459068	BE2_NM	NM_RG22_BE2	BE2_NM	Arthropoda	Insecta	Diptera	Simuliidae	Simulium	mediovittatum	COI Barcode	96.613	Adult	M. Whelpley, L. Zhou, B. Payne, B. Moehn, J. Rascon	2022-08-03	USA	NM	Dona Ana	River	N32.27122°	W106.82799°
OR459286	BE3_NM	NM_RG22_BE3	BE3_NM	Arthropoda	Insecta	Diptera	Simuliidae	Simulium	meridionale	COI Barcode	97.258	Adult	M. Whelpley, L. Zhou, B. Payne, B. Moehn, J. Rascon	2022-08-03	USA	NM	Dona Ana	River	N32.27122°	W106.82799°
OR459364	BE4_NM	NM_RG22_BE4	BE4_NM	Arthropoda	Insecta	Diptera	Simuliidae	Simulium	meridionale	COI Barcode	97.097	Adult	M. Whelpley, L. Zhou, B. Payne, B. Moehn, J. Rascon	2022-08-03	USA	NM	Dona Ana	River	N32.27122°	W106.82799°
OR459279	BE5_NM	NM_RG22_BE5	BE5_NM	Arthropoda	Insecta	Diptera	Simuliidae	Simulium	meridionale	COI Barcode	97.258	Adult	M. Whelpley, L. Zhou, B. Payne, B. Moehn, J. Rascon	2022-08-03	USA	NM	Dona Ana	River	N32.27122°	W106.82799°
OR459168	BE6_NM	NM_RG22_BE6	BE6_NM	Arthropoda	Insecta	Diptera	Simuliidae	Simulium	meridionale	COI Barcode	97.742	Adult	M. Whelpley, L. Zhou, B. Payne, B. Moehn, J. Rascon	2022-08-03	USA	NM	Dona Ana	River	N32.27122°	W106.82799°
OR459288	BE7_NM	NM_RG22_BE7	BE7_NM	Arthropoda	Insecta	Diptera	Simuliidae	Simulium	meridionale	COI Barcode	97.258	Adult	M. Whelpley, L. Zhou, B. Payne, B. Moehn, J. Rascon	2022-08-03	USA	NM	Dona Ana	River	N32.27122°	W106.82799°
OR458989	BE8_NM	NM_RG22_BE8	BE8_NM	Arthropoda	Insecta	Diptera	Simuliidae	Simulium	robynae	COI Barcode	95.08	Adult	M. Whelpley, L. Zhou, B. Payne, B. Moehn, J. Rascon	2022-08-03	USA	NM	Dona Ana	River	N32.27122°	W106.82799°
OR459230	BE9_NM	NM_RG22_BE9	BE9_NM	Arthropoda	Insecta	Diptera	Simuliidae	Simulium	meridionale	COI Barcode	98.226	Adult	M. Whelpley, L. Zhou, B. Payne, B. Moehn, J. Rascon	2022-08-03	USA	NM	Dona Ana	River	N32.27122°	W106.82799°
OR459182	BL1_NM	NM_RG22_BL1	BL1_NM	Arthropoda	Insecta	Diptera	Simuliidae	Simulium	meridionale	COI Barcode	97.742	Adult	M. Whelpley, L. Zhou, B. Payne, B. Moehn, J. Rascon	2020-08-26	USA	NM	Dona Ana	River	N32.20892°	W106.76914°
OR459495	BL2_NM	NM_RG22_BL2	BL2_NM	Arthropoda	Insecta	Diptera	Simuliidae	Simulium	meridionale	COI Barcode	96.129	Adult	M. Whelpley, L. Zhou, B. Payne, B. Moehn, J. Rascon	2020-08-26	USA	NM	Dona Ana	River	N32.20892°	W106.76914°
OR459025	BL3_NM	NM_RG22_BL3	BL3_NM	Arthropoda	Insecta	Diptera	Simuliidae	Simulium	mediovittatum	COI Barcode	95.645	Adult	M. Whelpley, L. Zhou, B. Payne, B. Moehn, J. Rascon	2020-08-26	USA	NM	Dona Ana	River	N32.20892°	W106.76914°
OR459310	BL4_NM	NM_RG22_BL4	BL4_NM	Arthropoda	Insecta	Diptera	Simuliidae	Simulium	meridionale	COI Barcode	97.097	Adult	M. Whelpley, L. Zhou, B. Payne, B. Moehn, J. Rascon	2020-08-26	USA	NM	Dona Ana	River	N32.20892°	W106.76914°
OR459320	BM1_NM	NM_RG22_BM1	BM1_NM	Arthropoda	Insecta	Diptera	Simuliidae	Simulium	meridionale	COI Barcode	96.774	Adult	M. Whelpley, L. Zhou, B. Payne, B. Moehn, J. Rascon	2022-06-17	USA	NM	Dona Ana	River	N31.97406°	W106.61176°
OR459378	BM2_NM	NM_RG22_BM2	BM2_NM	Arthropoda	Insecta	Diptera	Simuliidae	Simulium	meridionale	COI Barcode	96.129	Adult	M. Whelpley, L. Zhou, B. Payne, B. Moehn, J. Rascon	2022-06-17	USA	NM	Dona Ana	River	N31.97406°	W106.61176°
OR459299	BM3_NM	NM_RG22_BM3	BM3_NM	Arthropoda	Insecta	Diptera	Simuliidae	Simulium	meridionale	COI Barcode	96.774	Adult	M. Whelpley, L. Zhou, B. Payne, B. Moehn, J. Rascon	2022-06-17	USA	NM	Dona Ana	River	N31.97406°	W106.61176°
OR459202	BM4_NM	NM_RG22_BM4	BM4_NM	Arthropoda	Insecta	Diptera	Simuliidae	Simulium	meridionale	COI Barcode	97.581	Adult	M. Whelpley, L. Zhou, B. Payne, B. Moehn, J. Rascon	2022-06-17	USA	NM	Dona Ana	River	N31.97406°	W106.61176°
OR459443	BN1_NM	NM_RG22_BN1	BN1_NM	Arthropoda	Insecta	Diptera	Simuliidae	Simulium	meridionale	COI Barcode	98.226	Adult	M. Whelpley, L. Zhou, B. Payne, B. Moehn, J. Rascon	2020-08-26	USA	NM	Dona Ana	River	N31.97406°	W106.61176°
OR459205	BN2_NM	NM_RG22_BN2	BN2_NM	Arthropoda	Insecta	Diptera	Simuliidae	Simulium	meridionale	COI Barcode	97.581	Adult	M. Whelpley, L. Zhou, B. Payne, B. Moehn, J. Rascon	2020-08-26	USA	NM	Dona Ana	River	N31.97406°	W106.61176°
OR459214	BN3_NM	NM_RG22_BN3	BN3_NM	Arthropoda	Insecta	Diptera	Simuliidae	Simulium	meridionale	COI Barcode	98.061	Adult	M. Whelpley, L. Zhou, B. Payne, B. Moehn, J. Rascon	2020-08-26	USA	NM	Dona Ana	River	N31.97406°	W106.61176°
OR459410	BQ1.2_NM	NM_RG22_BQ1	BQ1.2_NM	Arthropoda	Insecta	Diptera	Simuliidae	Simulium	meridionale	COI Barcode	98.065	Adult	M. Whelpley, L. Zhou, B. Payne, B. Moehn, J. Rascon	2022-06-17	USA	NM	Dona Ana	River	N31.97015°	W106.60783°
OR459331	BQ2.2_NM	NM_RG22_BQ2	BQ2.2_NM	Arthropoda	Insecta	Diptera	Simuliidae	Simulium	meridionale	COI Barcode	97.419	Adult	M. Whelpley, L. Zhou, B. Payne, B. Moehn, J. Rascon	2022-06-17	USA	NM	Dona Ana	River	N31.97015°	W106.60783°
OR459471	BQ3.2_NM	NM_RG22_BQ3	BQ3.2_NM	Arthropoda	Insecta	Diptera	Simuliidae	Simulium	meridionale	COI Barcode	98.708	Adult	M. Whelpley, L. Zhou, B. Payne, B. Moehn, J. Rascon	2022-06-17	USA	NM	Dona Ana	River	N31.97015°	W106.60783°
OR459336	BQ5.2_NM	NM_RG22_BQ5	BQ5.2_NM	Arthropoda	Insecta	Diptera	Simuliidae	Simulium	meridionale	COI Barcode	98.302	Adult	M. Whelpley, L. Zhou, B. Payne, B. Moehn, J. Rascon	2022-06-17	USA	NM	Dona Ana	River	N31.97015°	W106.60783°
OR459341	BQ6_NM	NM_RG22_BQ6	BQ6_NM	Arthropoda	Insecta	Diptera	Simuliidae	Simulium	meridionale	COI Barcode	98.644	Adult	M. Whelpley, L. Zhou, B. Payne, B. Moehn, J. Rascon	2022-06-17	USA	NM	Dona Ana	River	N31.97015°	W106.60783°
OR459412	BQ7_NM	NM_RG22_BQ7	BQ7_NM	Arthropoda	Insecta	Diptera	Simuliidae	Simulium	meridionale	COI Barcode	98.065	Adult	M. Whelpley, L. Zhou, B. Payne, B. Moehn, J. Rascon	2022-06-17	USA	NM	Dona Ana	River	N31.97015°	W106.60783°
OR459165	BQ8_NM	NM_RG22_BQ8	BQ8_NM	Arthropoda	Insecta	Diptera	Simuliidae	Simulium	meridionale	COI Barcode	98.061	Adult	M. Whelpley, L. Zhou, B. Payne, B. Moehn, J. Rascon	2022-06-17	USA	NM	Dona Ana	River	N31.97015°	W106.60783°
OR459361	BQ9_NM	NM_RG22_BQ9	BQ9_NM	Arthropoda	Insecta	Diptera	Simuliidae	Simulium	meridionale	COI Barcode	97.449	Adult	M. Whelpley, L. Zhou, B. Payne, B. Moehn, J. Rascon	2022-06-17	USA	NM	Dona Ana	River	N31.97015°	W106.60783°
OR459423	BR_NM	NM_RG22_BR	BR_NM	Arthropoda	Insecta	Diptera	Simuliidae	Simulium	meridionale	COI Barcode	99.355	Adult	M. Whelpley, L. Zhou, B. Payne, B. Moehn, J. Rascon	2020-08-26	USA	NM	Dona Ana	River	N31.97015°	W106.60783°
OR459138	BX_NM	NM_RG22_BX	BX_NM	Arthropoda	Insecta	Diptera	Simuliidae	Simulium	mediovittatum	COI Barcode	96.293	Adult	M. Whelpley, L. Zhou, B. Payne, B. Moehn, J. Rascon	2022-10-28	USA	NM	Dona Ana	River	N32.65992°	W107.11338°
OR459031	BZ_NM	NM_RG22_BZ	BZ_NM	Arthropoda	Insecta	Diptera	Simuliidae	Simulium	mediovittatum	COI Barcode	96.694	Adult	M. Whelpley, L. Zhou, B. Payne, B. Moehn, J. Rascon	2022-10-28	USA	NM	Dona Ana	River	N32.65815°	W107.11189°
OR459392	CO1_NM	NM_RG22_CO1	CO1_NM	Arthropoda	Insecta	Diptera	Simuliidae	Simulium	meridionale	COI Barcode	97.463	Adult	M. Whelpley, L. Zhou, B. Payne, B. Moehn, J. Rascon	2022-09-30	USA	NM	Dona Ana	River	N32.26696°	W106.82764°
OR458983	CD1.1_NM	NM_Larvae_CD1.1	CD1.1_NM	Arthropoda	Insecta	Diptera	Simuliidae	Simulium	vittatum	COI Barcode	99.05	Larvae	J. Rascon	2023-05-01	USA	NM	Sierra	River	N32.895167	W107.292951
OR458986	CD1.2_NM	NM_Larvae_CD1.2	CD1.2_NM	Arthropoda	Insecta	Diptera	Simuliidae	Simulium	vittatum	COI Barcode	99.91	Larvae	J. Rascon	2023-05-01	USA	NM	Sierra	River	N32.895167	W107.292951
OR458972	CD1.3_NM	NM_Larvae_CD1.3	CD1.3_NM	Arthropoda	Insecta	Diptera	Simuliidae	Simulium	vittatum	COI Barcode	99.53	Larvae	J. Rascon	2023-05-01	USA	NM	Sierra	River	N32.895167	W107.292951
OR458955	CD1.4_NM	NM_Larvae_CD1.4	CD1.4_NM	Arthropoda	Insecta	Diptera	Simuliidae	Simulium	vittatum	COI Barcode	99.84	Larvae	J. Rascon	2023-05-01	USA	NM	Sierra	River	N32.895167	W107.292951
OR458967	CD1.5_NM	NM_Larvae_CD1.5	CD1.5_NM	Arthropoda	Insecta	Diptera	Simuliidae	Simulium	vittatum	COI Barcode	99.68	Larvae	J. Rascon	2023-05-01	USA	NM	Sierra	River	N32.895167	W107.292951
OR458953	CD1.6_NM	NM_Larvae_CD1.6	CD1.6_NM	Arthropoda	Insecta	Diptera	Simuliidae	Simulium	vittatum	COI Barcode	99.37	Larvae	J. Rascon	2023-05-01	USA	NM	Sierra	River	N32.895167	W107.292951
OR458969	CD1.7_NM	NM_Larvae_CD1.7	CD1.7_NM	Arthropoda	Insecta	Diptera	Simuliidae	Simulium	vittatum	COI Barcode	99.29	Larvae	J. Rascon	2023-05-01	USA	NM	Sierra	River	N32.895167	W107.292951
OR458978	CD1.8_NM	NM_Larvae_CD1.8	CD1.8_NM	Arthropoda	Insecta	Diptera	Simuliidae	Simulium	vittatum	COI Barcode	99.37	Larvae	J. Rascon	2023-05-01	USA	NM	Sierra	River	N32.895167	W107.292951
OR458977	CD1.9_NM	NM_Larvae_CD1.9	CD1.9_NM	Arthropoda	Insecta	Diptera	Simuliidae	Simulium	vittatum	COI Barcode	99.68	Larvae	J. Rascon	2023-05-01	USA	NM	Sierra	River	N32.895167	W107.292951
OR458974	CD1.10_NM	NM_Larvae_CD1.10	CD1.10_NM	Arthropoda	Insecta	Diptera	Simuliidae	Simulium	vittatum	COI Barcode	99.84	Larvae	J. Rascon	2023-05-01	USA	NM	Sierra	River	N32.895167	W107.292951
OR458965	CD2.1_NM	NM_Larvae_CD2.1	CD2.1_NM	Arthropoda	Insecta	Diptera	Simuliidae	Simulium	vittatum	COI Barcode	99.68	Larvae	J. Rascon	2023-05-01	USA	NM	Sierra	River	N32.895167	W107.292951
OR458940	CD2.2_NM	NM_Larvae_CD2.2	CD2.2_NM	Arthropoda	Insecta	Diptera	Simuliidae	Simulium	argus	COI Barcode	98.42	Larvae	J. Rascon	2023-05-01	USA	NM	Sierra	River	N32.895167	W107.292951
OR458980	CD2.3_NM	NM_Larvae_CD2.3	CD2.3_NM	Arthropoda	Insecta	Diptera	Simuliidae	Simulium	vittatum	COI Barcode	99.37	Larvae	J. Rascon	2023-05-01	USA	NM	Sierra	River	N32.895167	W107.292951
OR458961	CD2.4_NM	NM_Larvae_CD2.4	CD2.4_NM	Arthropoda	Insecta	Diptera	Simuliidae	Simulium	vittatum	COI Barcode	99.53	Larvae	J. Rascon	2023-05-01	USA	NM	Sierra	River	N32.895167	W107.292951
OR458982	CD2.5_NM	NM_Larvae_CD2.5	CD2.5_NM	Arthropoda	Insecta	Diptera	Simuliidae	Simulium	vittatum	COI Barcode	99.36	Larvae	J. Rascon	2023-05-01	USA	NM	Sierra	River	N32.895167	W107.292951
OR458962	CD2.6_NM	NM_Larvae_CD2.6	CD2.6_NM	Arthropoda	Insecta	Diptera	Simuliidae	Simulium	vittatum	COI Barcode	99.37	Larvae	J. Rascon	2023-05-01	USA	NM	Sierra	River	N32.895167	W107.292951
OR458964	CD2.7_NM	NM_Larvae_CD2.7	CD2.7_NM	Arthropoda	Insecta	Diptera	Simuliidae	Simulium	vittatum	COI Barcode	99.53	Larvae	J. Rascon	2023-05-01	USA	NM	Sierra	River	N32.895167	W107.292951
OR458984	CD2.8_NM	NM_Larvae_CD2.8	CD2.8_NM	Arthropoda	Insecta	Diptera	Simuliidae	Simulium	vittatum	COI Barcode	98.26	Larvae	J. Rascon	2023-05-01	USA	NM	Sierra	River	N32.895167	W107.292951
OR458976	CD2.9_NM	NM_Larvae_CD2.9	CD2.9_NM	Arthropoda	Insecta	Diptera	Simuliidae	Simulium	vittatum	COI Barcode	99.68	Larvae	J. Rascon	2023-05-01	USA	NM	Sierra	River	N32.895167	W107.292951
OR458941	CD2.10_NM	NM_Larvae_CD2.10	CD2.10_NM	Arthropoda	Insecta	Diptera	Simuliidae	Simulium	argus	COI Barcode	98.42	Larvae	J. Rascon	2023-05-01	USA	NM	Sierra	River	N32.895167	W107.292951
OR458954	CD2.11_NM	NM_Larvae_CD2.11	CD2.11_NM	Arthropoda	Insecta	Diptera	Simuliidae	Simulium	vittatum	COI Barcode	99.53	Larvae	J. Rascon	2023-05-01	USA	NM	Sierra	River	N32.895167	W107.292951
OR458985	CD2.12_NM	NM_Larvae_CD2.12	CD2.12_NM	Arthropoda	Insecta	Diptera	Simuliidae	Simulium	vittatum	COI Barcode	97.95	Larvae	J. Rascon	2023-05-01	USA	NM	Sierra	River	N32.895167	W107.292951
OR458924	CD3.1_NM	NM_Larvae_CD3.1	CD3.1_NM	Arthropoda	Insecta	Diptera	Simuliidae	Simulium	encisoi	COI Barcode	99.84	Larvae	J. Rascon	2023-05-03	USA	NM	Sierra	River	N32.895167	W107.292951
OR458959	CD3.2_NM	NM_Larvae_CD3.2	CD3.2_NM	Arthropoda	Insecta	Diptera	Simuliidae	Simulium	vittatum	COI Barcode	99.53	Larvae	J. Rascon	2023-05-03	USA	NM	Sierra	River	N32.895167	W107.292951
OR458975	CD3.3_NM	NM_Larvae_CD3.3	CD3.3_NM	Arthropoda	Insecta	Diptera	Simuliidae	Simulium	vittatum	COI Barcode	99.53	Larvae	J. Rascon	2023-05-03	USA	NM	Sierra	River	N32.895167	W107.292951
OR458957	CD3.4_NM	NM_Larvae_CD3.4	CD3.4_NM	Arthropoda	Insecta	Diptera	Simuliidae	Simulium	vittatum	COI Barcode	99.68	Larvae	J. Rascon	2023-05-03	USA	NM	Sierra	River	N32.895167	W107.292951
OR458970	CD3.5_NM	NM_Larvae_CD3.5	CD3.5_NM	Arthropoda	Insecta	Diptera	Simuliidae	Simulium	vittatum	COI Barcode	99.05	Larvae	J. Rascon	2023-05-03	USA	NM	Sierra	River	N32.895167	W107.292951
OR458963	CD3.6_NM	NM_Larvae_CD3.6	CD3.6_NM	Arthropoda	Insecta	Diptera	Simuliidae	Simulium	vittatum	COI Barcode	99.53	Larvae	J. Rascon	2023-05-03	USA	NM	Sierra	River	N32.895167	W107.292951
OR458932	CD3.7_NM	NM_Larvae_CD3.7	CD3.7_NM	Arthropoda	Insecta	Diptera	Simuliidae	Simulium	argus	COI Barcode	98.42	Larvae	J. Rascon	2023-05-03	USA	NM	Sierra	River	N32.895167	W107.292951
OR458934	CD3.8_NM	NM_Larvae_CD3.8	CD3.8_NM	Arthropoda	Insecta	Diptera	Simuliidae	Simulium	argus	COI Barcode	98.42	Larvae	J. Rascon	2023-05-03	USA	NM	Sierra	River	N32.895167	W107.292951
OR458956	CD3.9_NM	NM_Larvae_CD3.9	CD3.9_NM	Arthropoda	Insecta	Diptera	Simuliidae	Simulium	vittatum	COI Barcode	99.84	Larvae	J. Rascon	2023-05-03	USA	NM	Sierra	River	N32.895167	W107.292951
OR458973	CD3.10_NM	NM_Larvae_CD3.10	CD3.10_NM	Arthropoda	Insecta	Diptera	Simuliidae	Simulium	vittatum	COI Barcode	99.68	Larvae	J. Rascon	2023-05-03	USA	NM	Sierra	River	N32.895167	W107.292951
OR458928	PD2.1_NM	NM_Larvae_PD2.1	PD2.1_NM	Arthropoda	Insecta	Diptera	Simuliidae	Simulium	argus	COI Barcode	98.42	Larvae	J. Rascon	2023-05-01	USA	NM	Sierra	River	N32.8683893	W107.3042044
OR458981	PD2.2_NM	NM_Larvae_PD2.2	PD2.2_NM	Arthropoda	Insecta	Diptera	Simuliidae	Simulium	vittatum	COI Barcode	98.73	Larvae	J. Rascon	2023-05-01	USA	NM	Sierra	River	N32.8683893	W107.3042044
OR458958	PD2.3_NM	NM_Larvae_PD2.3	PD2.3_NM	Arthropoda	Insecta	Diptera	Simuliidae	Simulium	vittatum	COI Barcode	99.68	Larvae	J. Rascon	2023-05-01	USA	NM	Sierra	River	N32.8683893	W107.3042044
OR458947	PD2.4_NM	NM_Larvae_PD2.4	PD2.4_NM	Arthropoda	Insecta	Diptera	Simuliidae	Simulium	argus	COI Barcode	99.68	Larvae	J. Rascon	2023-05-01	USA	NM	Sierra	River	N32.8683893	W107.3042044
OR458952	PD2.5_NM	NM_Larvae_PD2.5	PD2.5_NM	Arthropoda	Insecta	Diptera	Simuliidae	Simulium	argus	COI Barcode	98.89	Larvae	J. Rascon	2023-05-01	USA	NM	Sierra	River	N32.8683893	W107.3042044
OR458950	PD2.6_NM	NM_Larvae_PD2.6	PD2.6_NM	Arthropoda	Insecta	Diptera	Simuliidae	Simulium	argus	COI Barcode	99.53	Larvae	J. Rascon	2023-05-01	USA	NM	Sierra	River	N32.8683893	W107.3042044
OR458933	PD4.1_NM	NM_Larvae_PD4.1	PD4.1_NM	Arthropoda	Insecta	Diptera	Simuliidae	Simulium	argus	COI Barcode	98.42	Larvae	J. Rascon	2023-05-03	USA	NM	Sierra	River	N32.8683893	W107.3042044
OR458942	PD4.2_NM	NM_Larvae_PD4.2	PD4.2_NM	Arthropoda	Insecta	Diptera	Simuliidae	Simulium	argus	COI Barcode	98.42	Larvae	J. Rascon	2023-05-03	USA	NM	Sierra	River	N32.8683893	W107.3042044
OR458935	PD4.3_NM	NM_Larvae_PD4.3	PD4.3_NM	Arthropoda	Insecta	Diptera	Simuliidae	Simulium	argus	COI Barcode	98.26	Larvae	J. Rascon	2023-05-03	USA	NM	Sierra	River	N32.8683893	W107.3042044
OR458936	PD5.1_NM	NM_Larvae_PD5.1	PD5.1_NM	Arthropoda	Insecta	Diptera	Simuliidae	Simulium	argus	COI Barcode	98.42	Larvae	J. Rascon	2023-05-03	USA	NM	Sierra	River	N32.8683893	W107.3042044
OR458926	PD5.2_NM	NM_Larvae_PD5.2	PD5.2_NM	Arthropoda	Insecta	Diptera	Simuliidae	Simulium	argus	COI Barcode	98.42	Larvae	J. Rascon	2023-05-03	USA	NM	Sierra	River	N32.8683893	W107.3042044
OR458929	PD5.3_NM	NM_Larvae_PD5.3	PD5.3_NM	Arthropoda	Insecta	Diptera	Simuliidae	Simulium	argus	COI Barcode	98.42	Larvae	J. Rascon	2023-05-03	USA	NM	Sierra	River	N32.8683893	W107.3042044
OR458925	PD5.4_NM	NM_Larvae_PD5.4	PD5.4_NM	Arthropoda	Insecta	Diptera	Simuliidae	Simulium	argus	COI Barcode	98.42	Larvae	J. Rascon	2023-05-03	USA	NM	Sierra	River	N32.8683893	W107.3042044
OR458966	PD6.1_NM	NM_Larvae_PD6.1	PD6.1_NM	Arthropoda	Insecta	Diptera	Simuliidae	Simulium	vittatum	COI Barcode	99.84	Larvae	J. Rascon	2023-05-03	USA	NM	Sierra	River	N32.8683893	W107.3042044
OR458931	PD6.2_NM	NM_Larvae_PD6.2	PD6.2_NM	Arthropoda	Insecta	Diptera	Simuliidae	Simulium	argus	COI Barcode	98.26	Larvae	J. Rascon	2023-05-03	USA	NM	Sierra	River	N32.8683893	W107.3042044
OR458939	PD6.3_NM	NM_Larvae_PD6.3	PD6.3_NM	Arthropoda	Insecta	Diptera	Simuliidae	Simulium	argus	COI Barcode	98.58	Larvae	J. Rascon	2023-05-03	USA	NM	Sierra	River	N32.8683893	W107.3042044
OR458948	PD6.4_NM	NM_Larvae_PD6.4	PD6.4_NM	Arthropoda	Insecta	Diptera	Simuliidae	Simulium	argus	COI Barcode	99.84	Larvae	J. Rascon	2023-05-03	USA	NM	Sierra	River	N32.8683893	W107.3042044
OR458960	PD6.5_NM	NM_Larvae_PD6.5	PD6.5_NM	Arthropoda	Insecta	Diptera	Simuliidae	Simulium	vittatum	COI Barcode	99.53	Larvae	J. Rascon	2023-05-03	USA	NM	Sierra	River	N32.8683893	W107.3042044
OR458937	PD6.6_NM	NM_Larvae_PD6.6	PD6.6_NM	Arthropoda	Insecta	Diptera	Simuliidae	Simulium	vittatum	COI Barcode	98.26	Larvae	J. Rascon	2023-05-03	USA	NM	Sierra	River	N32.8683893	W107.3042044
OR458944	PD8.1_NM	NM_Larvae_PD8.1	PD8.1_NM	Arthropoda	Insecta	Diptera	Simuliidae	Simulium	argus	COI Barcode	99.53	Larvae	J. Rascon	2023-05-06	USA	NM	Sierra	River	N32.8683893	W107.3042044
OR458930	PD8.2_NM	NM_Larvae_PD8.2	PD8.2_NM	Arthropoda	Insecta	Diptera	Simuliidae	Simulium	argus	COI Barcode	98.1	Larvae	J. Rascon	2023-05-06	USA	NM	Sierra	River	N32.8683893	W107.3042044
OR458938	PD8.3_NM	NM_Larvae_PD8.3	PD8.3_NM	Arthropoda	Insecta	Diptera	Simuliidae	Simulium	argus	COI Barcode	98.42	Larvae	J. Rascon	2023-05-06	USA	NM	Sierra	River	N32.8683893	W107.3042044
OR458971	PD8.4_NM	NM_Larvae_PD8.4	PD8.4_NM	Arthropoda	Insecta	Diptera	Simuliidae	Simulium	vittatum	COI Barcode	99.37	Larvae	J. Rascon	2023-05-06	USA	NM	Sierra	River	N32.8683893	W107.3042044
OR458979	PD8.5_NM	NM_Larvae_PD8.5	PD8.5_NM	Arthropoda	Insecta	Diptera	Simuliidae	Simulium	vittatum	COI Barcode	99.53	Larvae	J. Rascon	2023-05-06	USA	NM	Sierra	River	N32.8683893	W107.3042044
OR458968	PD8.6_NM	NM_Larvae_PD8.6	PD8.6_NM	Arthropoda	Insecta	Diptera	Simuliidae	Simulium	vittatum	COI Barcode	99.53	Larvae	J. Rascon	2023-05-06	USA	NM	Sierra	River	N32.8683893	W107.3042044
OR458943	PD9.1_NM	NM_Larvae_PD9.1	PD9.1_NM	Arthropoda	Insecta	Diptera	Simuliidae	Simulium	argus	COI Barcode	99.53	Larvae	J. Rascon	2023-05-07	USA	NM	Sierra	River	N32.8683893	W107.3042044
OR458951	PD9.2_NM	NM_Larvae_PD9.2	PD9.2_NM	Arthropoda	Insecta	Diptera	Simuliidae	Simulium	argus	COI Barcode	99.53	Larvae	J. Rascon	2023-05-07	USA	NM	Sierra	River	N32.8683893	W107.3042044
OR458927	PD9.3_NM	NM_Larvae_PD9.3	PD9.3_NM	Arthropoda	Insecta	Diptera	Simuliidae	Simulium	argus	COI Barcode	98.74	Larvae	J. Rascon	2023-05-07	USA	NM	Sierra	River	N32.8683893	W107.3042044
OR458946	PD9.4_NM	NM_Larvae_PD9.4	PD9.4_NM	Arthropoda	Insecta	Diptera	Simuliidae	Simulium	argus	COI Barcode	99.53	Larvae	J. Rascon	2023-05-07	USA	NM	Sierra	River	N32.8683893	W107.3042044
OR458949	PD9.5_NM	NM_Larvae_PD9.5	PD9.5_NM	Arthropoda	Insecta	Diptera	Simuliidae	Simulium	argus	COI Barcode	99.37	Larvae	J. Rascon	2023-05-07	USA	NM	Sierra	River	N32.8683893	W107.3042044
OR458945	PD9.6_NM	NM_Larvae_PD9.6	PD9.6_NM	Arthropoda	Insecta	Diptera	Simuliidae	Simulium	argus	COI Barcode	99.53	Larvae	J. Rascon	2023-05-07	USA	NM	Sierra	River	N32.8683893	W107.3042044

## Sheet: 2020 Sampling Metadata
Date_Collected	Month	Transect_ID	Site_ID	Blackflies?	Total_Count	Average per trap (Transect)	Standardized_Count	NDVI_Mean	Temp_Max	Temp_Min	Prcp_Month	Prcp_2-month-lag	Prcp_1-year-lag	Flow_Rate_Avg	Latitude	Longitude
2020-03-26	March	RG_038	RG_038_01	Yes	7	2.75	0.0326658	0.104749	26.42	9.62	0	78.5	304.36	1096.24	32.2764	-106.827
2020-03-26	March	RG_038	RG_038_02	Yes	4	2.75	0.0186661	-0.0484045	26.42	9.62	0	78.5	304.36	1096.4	32.2739	-106.827
2020-03-27	March	RG_038	RG_038_03	No	0	2.75	0	0.126425	22.41	8.74	0	78.5	304.36	1096.4	32.2712	-106.828
2020-03-27	March	RG_038	RG_038_04	No	0	2.75	0	0.186515	22.41	8.74	0	78.5	304.36	1096.4	32.267	-106.828
2020-04-01	April	RG_035	RG_035_01	Yes	1	1	0.00466654	0.115605	26.96	7.46	0	54.71	315.31	1036.46	32.4701	-106.827
2020-04-01	April	RG_035	RG_035_02	Yes	2	1	0.00933307	0.0365359	26.96	7.46	0	54.71	315.31	1036.46	32.4678	-106.827
2020-04-01	April	RG_035	RG_035_03	No	0	1	0	0.188734	26.96	7.46	0	54.71	315.31	1042.44	32.4657	-106.828
2020-04-01	April	RG_035	RG_035_04	Yes	1	1	0.00466654	-0.096426	26.96	7.46	0	54.71	315.31	1042.44	32.4628	-106.828
2020-04-10	April	RG_030	RG_030_01	Yes	9	2.25	0.0419988	0.358803	23.46	3.67	0	51.33	311.05	1037.28	32.6846	-107.198
2020-04-10	April	RG_030	RG_030_02	No	0	2.25	0	0.260645	23.46	3.67	0	51.33	311.05	1037.28	32.6832	-107.197
2020-04-10	April	RG_030	RG_030_03	No	0	2.25	0	0.242972	23.46	3.67	0	51.33	311.05	1037.29	32.683	-107.194
2020-04-10	April	RG_030	RG_030_04	No	0	2.25	0	0.259284	23.46	3.67	0	51.33	311.05	1037.29	32.6833	-107.192
2020-04-10	April	RG_031	RG_031_01	No	0	6	0	0.0998861	23.62	4.14	0	55.46	309.15	1037.27	32.6599	-107.113
2020-04-10	April	RG_031	RG_031_02	Yes	7	6	0.0326658	0.235808	23.62	4.14	0	55.46	309.15	1037.27	32.6581	-107.112
2020-04-10	April	RG_031	RG_031_03	Yes	15	6	0.0699981	0.36139	23.62	4.14	0	55.46	309.15	1037.27	32.6569	-107.11
2020-04-10	April	RG_031	RG_031_04	Yes	2	6	0.00933307	0.369141	23.62	4.14	0	55.46	309.15	1037.28	32.6558	-107.108
2020-04-10	April	RG_032	RG_032_01	Yes	2	3.25	0.00933307	0.19544	23.73	4.51	0	55.59	304.93	1037.25	32.6437	-107.043
2020-04-10	April	RG_032	RG_032_02	Yes	1	3.25	0.00466654	0.200793	23.73	4.51	0	55.59	304.93	1037.25	32.6423	-107.042
2020-04-10	April	RG_032	RG_032_03	Yes	8	3.25	0.0373323	0.018744	23.73	4.51	0	55.59	304.93	1037.25	32.6404	-107.041
2020-04-10	April	RG_032	RG_032_04	Yes	2	3.25	0.00933307	0.262958	23.73	4.51	0	55.59	304.93	1037.24	32.6382	-107.041
2020-04-17	April	RG_039	RG_039_01	Yes	17	38.25	0.0793311	-0.0696369	26.52	8.24	0	81.6	285.41	630.63	32.2089	-106.769
2020-04-17	April	RG_039	RG_039_02	Yes	3	38.25	0.0139996	-0.0251401	26.52	8.24	0	81.6	285.41	630.63	32.2077	-106.767
2020-04-17	April	RG_039	RG_039_03	Yes	31	38.25	0.144663	0.0941882	26.52	8.24	0	81.6	285.41	630.55	32.2071	-106.764
2020-04-17	April	RG_039	RG_039_04	Yes	102	38.25	0.475987	0.238149	26.52	8.24	0	81.6	285.41	630.55	32.2064	-106.761
2020-04-17	April	RG_040	RG_040_01	Yes	2480	1046.5	11.573	0.198413	26.58	8.59	0	78.83	291.91	630.47	32.1535	-106.703
2020-04-17	April	RG_040	RG_040_02	Yes	948	1046.5	4.42388	0.161862	26.58	8.59	0	78.83	291.91	630.47	32.1524	-106.702
2020-04-17	April	RG_040	RG_040_03	Yes	28	1046.5	0.130663	0.202933	26.58	8.59	0	78.83	291.91	630.47	32.1512	-106.702
2020-04-17	April	RG_040	RG_040_04	Yes	730	1046.5	3.40657	0.144691	26.58	8.59	0	78.83	291.91	630.75	32.1499	-106.701
2020-04-17	April	RG_041	RG_041_01	Yes	750	1163	3.4999	0.18017	26.64	8.85	0	99.41	295.34	630.34	32.0863	-106.663
2020-04-17	April	RG_041	RG_041_02	Yes	958	1163	4.47054	0.248092	26.64	8.85	0	99.41	295.34	630.34	32.0851	-106.664
2020-04-17	April	RG_041	RG_041_03	Yes	352	1163	1.64262	0.219234	26.64	8.85	0	99.41	295.34	630.34	32.0832	-106.664
2020-04-17	April	RG_041	RG_041_04	Yes	2592	1163	12.0957	0.17545	26.64	8.85	0	99.41	295.34	630.34	32.081	-106.664
2020-04-24	April	RG_025	RG_025_01	Yes	4	6.25	0.0186661	0.176932	30.14	10.15	0	45.46	261.06	1133.42	32.9839	-107.289
2020-04-24	April	RG_025	RG_025_02	Yes	2	6.25	0.00933307	0.21471	30.14	10.15	0	45.46	261.06	1133.51	32.9821	-107.29
2020-04-24	April	RG_025	RG_025_03	Yes	14	6.25	0.0653315	0.179282	30.14	10.15	0	45.46	261.06	1133.59	32.9804	-107.291
2020-04-24	April	RG_025	RG_025_04	Yes	5	6.25	0.0233327	0.197664	30.14	10.15	0	45.46	261.06	1133.85	32.9785	-107.292
2020-04-24	April	RG_026	RG_026_01	Yes	75	31	0.34999	0.294458	30.11	9.75	0	47.55	257.77	1133.79	32.8932	-107.292
2020-04-24	April	RG_026	RG_026_02	Yes	35	31	0.163329	0.0767362	30.11	9.75	0	47.55	257.77	1133.79	32.8917	-107.292
2020-04-24	April	RG_026	RG_026_03	Yes	12	31	0.0559984	0.321022	30.11	9.75	0	47.55	257.77	1132.16	32.8898	-107.292
2020-04-24	April	RG_026	RG_026_04	Yes	2	31	0.00933307	0.232407	30.11	9.75	0	47.55	257.77	1130.62	32.8878	-107.292
2020-04-24	April	RG_027	RG_027_01	Yes	74	89.75	0.345324	0.386601	30.24	9.57	0	47.05	247.76	1185.88	32.848	-107.297
2020-04-24	April	RG_027	RG_027_02	Yes	127	89.75	0.59265	0.243481	30.24	9.57	0	47.05	247.76	1185.88	32.8461	-107.296
2020-04-24	April	RG_027	RG_027_03	Yes	115	89.75	0.536652	0.024263	30.24	9.57	0	47.05	247.76	1185.88	32.8437	-107.297
2020-04-24	April	RG_027	RG_027_04	Yes	43	89.75	0.200661	0.198602	30.24	9.57	0	47.05	247.76	1185.88	32.8495	-107.296
2020-04-24	April	RG_038	RG_038_01	Yes	300	181.5	1.39996	0.104749	30.98	10.73	0	78.5	295.97	928.206	32.2764	-106.827
2020-04-24	April	RG_038	RG_038_02	Yes	150	181.5	0.699981	-0.0484045	30.98	10.73	0	78.5	295.97	928.206	32.2739	-106.827
2020-04-24	April	RG_038	RG_038_03	Yes	122	181.5	0.569318	0.126425	30.98	10.73	0	78.5	295.97	928.055	32.2712	-106.828
2020-04-24	April	RG_038	RG_038_04	Yes	154	181.5	0.718647	0.186515	30.98	10.73	0	78.5	295.97	922.347	32.267	-106.828
2020-05-01	May	RG_042	RG_042_01	Yes	77	153.25	0.522181	0.0990219	35.48	15	12.69	72.56	280.96	615.479	32.0319	-106.652
2020-05-01	May	RG_042	RG_042_02	Yes	437	153.25	2.96355	0.297042	35.48	15	12.69	72.56	280.96	615.479	32.0299	-106.651
2020-05-01	May	RG_042	RG_042_03	Yes	98	153.25	0.664595	0.250871	35.48	15	12.69	72.56	280.96	615.017	32.0279	-106.65
2020-05-01	May	RG_042	RG_042_04	Yes	1	153.25	0.00678158	0.290225	35.48	15	12.69	72.56	280.96	615.017	32.0258	-106.65
2020-05-01	May	RG_043	RG_043_01	Yes	607	263.25	4.11642	0.23442	35.53	15.1	8.16	70.36	281.54	615.026	31.9755	-106.613
2020-05-01	May	RG_043	RG_043_02	Yes	115	263.25	0.779881	0.298965	35.53	15.1	8.16	70.36	281.54	615.026	31.9741	-106.612
2020-05-01	May	RG_043	RG_043_03	Yes	12	263.25	0.0813789	0.078374	35.53	15.1	8.16	70.36	281.54	615.116	31.9722	-106.61
2020-05-01	May	RG_043	RG_043_04	Yes	319	263.25	2.16332	-0.0012202	35.53	15.1	8.16	70.36	281.54	615.116	31.9702	-106.608
2020-05-01	May	RG_044	RG_044_01	Yes	204	118.75	1.38344	0.228746	35.56	15.19	4.01	54.83	255.26	613.813	31.9165	-106.603
2020-05-01	May	RG_044	RG_044_02	No	0	118.75	0	0.171207	35.56	15.19	4.01	54.83	255.26	613.813	31.9144	-106.603
2020-05-01	May	RG_044	RG_044_03	Yes	172	118.75	1.16643	0.249589	35.56	15.19	4.01	54.83	255.26	613.813	31.9123	-106.603
2020-05-01	May	RG_044	RG_044_04	Yes	99	118.75	0.671376	0.100253	35.56	15.19	4.01	54.83	255.26	613.767	31.9104	-106.602
2020-05-08	May	RG_035	RG_035_01	Yes	8	4.5	0.0542526	0.176041	29.72	13.52	0	54.71	302.77	1139.07	32.4701	-106.91
2020-05-08	May	RG_035	Rg_035_02	Yes	2	4.5	0.0135632	0.111793	29.72	13.52	0	54.71	302.77	1139.07	32.4678	-106.907
2020-05-08	May	RG_035	RG_035_03	No	0	4.5	0	0.315544	29.72	13.52	0	54.71	302.77	1138.35	32.4657	-106.904
2020-05-08	May	RG_035	RG_035_04	Yes	8	4.5	0.0542526	-0.184254	29.72	13.52	0	54.71	302.77	1138.35	32.4628	-106.903
2020-05-08	May	RG_036	RG_036_01	Yes	334	107.25	2.26505	0.254372	29.5	13.65	0	47.37	309.95	1137.24	32.4182	-106.867
2020-05-08	May	RG_036	RG_036_02	Yes	16	107.25	0.108505	0.138071	29.5	13.65	0	47.37	309.95	1137.24	32.4159	-106.866
2020-05-08	May	RG_036	RG_036_03	Yes	38	107.25	0.2577	0.113071	29.5	13.65	0	47.37	309.95	1137.24	32.414	-106.865
2020-05-08	May	RG_036	RG_036_04	Yes	41	107.25	0.278045	0.222141	29.5	13.65	0	47.37	309.95	1137.24	32.4121	-106.865
2020-05-08	May	RG_037	RG_037_01	Yes	50	47.25	0.339079	0.236225	29.41	13.93	1.38	52.66	288.32	1136.71	32.3433	-106.839
2020-05-08	May	RG_037	RG_037_02	Yes	104	47.25	0.705284	0.227942	29.41	13.93	1.38	52.66	288.32	1136.6	32.3412	-106.838
2020-05-08	May	RG_037	RG_037_03	Yes	21	47.25	0.142413	0.388876	29.41	13.93	1.38	52.66	288.32	1136.6	32.3396	-106.837
2020-05-08	May	RG_037	RG_037_04	Yes	14	47.25	0.0949421	0.291896	29.41	13.93	1.38	52.66	288.32	1136.6	32.3373	-106.835
2020-05-08	May	RG_038	RG_038_01	Yes	2255	1136.75	15.2925	0.281568	29.29	14.14	0	56.26	281.58	1138.96	32.2764	-106.827
2020-05-08	May	RG_038	RG_038_02	Yes	2019	1136.75	13.692	-0.153112	29.29	14.14	0	56.26	281.58	1138.76	32.2739	-106.827
2020-05-08	May	RG_038	RG_038_03	Yes	234	1136.75	1.58689	0.18141	29.29	14.14	0	56.26	281.58	1138.64	32.2712	-106.828
2020-05-08	May	RG_038	RG_038_04	Yes	39	1136.75	0.264481	0.344411	29.29	14.14	0	56.26	281.58	1138.01	32.267	-106.828
2020-05-15	May	RG_030	RG_030_01	Yes	49	26.5	0.332297	0.478451	31.75	11.71	0	27.38	306.46	1154.42	32.6846	-107.198
2020-05-15	May	RG_030	RG_030_02	Yes	45	26.5	0.305171	0.363683	31.75	11.71	0	27.38	306.46	1154.43	32.6832	-107.197
2020-05-15	May	RG_030	RG_030_03	Yes	1	26.5	0.00678158	0.285088	31.75	11.71	0	27.38	306.46	1154.43	32.683	-107.194
2020-05-15	May	RG_030	RG_030_04	Yes	11	26.5	0.0745973	0.298041	31.75	11.71	0	27.38	306.46	1154.43	32.6833	-107.192
2020-05-15	May	RG_031	RG_031_01	Yes	9	9.5	0.0610342	0.129851	31.8	11.85	0	30.82	305.34	1146.87	32.6599	-107.113
2020-05-15	May	RG_031	RG_031_02	Yes	20	9.5	0.135632	0.260328	31.8	11.85	0	30.82	305.34	1146.87	32.6581	-107.112
2020-05-15	May	RG_031	RG_031_03	Yes	6	9.5	0.0406895	0.430234	31.8	11.85	0	30.82	305.34	1150.41	32.6569	-107.11
2020-05-15	May	RG_031	RG_031_04	Yes	3	9.5	0.0203447	0.456363	31.8	11.85	0	30.82	305.34	1150.41	32.6558	-107.108
2020-05-15	May	RG_032	RG_032_01	Yes	13	6.25	0.0881605	0.234237	31.82	11.9	0	30.28	300.62	1142.42	32.6437	-107.043
2020-05-15	May	RG_032	RG_032_02	Yes	1	6.25	0.00678158	0.271522	31.82	11.9	0	30.28	300.62	1142.77	32.6423	-107.042
2020-05-15	May	RG_032	RG_032_03	Yes	4	6.25	0.0271263	-0.105613	31.82	11.9	0	30.28	300.62	1142.77	32.6404	-107.041
2020-05-15	May	RG_032	RG_032_04	Yes	7	6.25	0.047471	0.345544	31.82	11.9	0	30.28	300.62	1142.77	32.6382	-107.041
2020-05-22	May	RG_038	RG_038_01	Yes	NA	296.33	NA	0.281568	32.09	8.03	0	56.26	281.58	1186.89	32.2764	-106.827
2020-05-22	May	RG_038	RG_038_02	Yes	871	296.33	5.90675	-0.153112	32.09	8.03	0	56.26	281.58	1186.89	32.2739	-106.827
2020-05-22	May	RG_038	RG_038_03	Yes	14	296.33	0.0949421	0.18141	32.09	8.03	0	56.26	281.58	1186.5	32.2712	-106.828
2020-05-22	May	RG_038	RG_038_04	Yes	4	296.33	0.0271263	0.344411	32.09	8.03	0	56.26	281.58	1186.5	32.267	-106.828
2020-05-22	May	RG_039	RG_039_01	Yes	348	78.5	2.35999	-0.0629104	32.17	8.39	0.93	62.42	272.79	459.717	32.2089	-106.769
2020-05-22	May	RG_039	RG_039_02	Yes	192	78.5	1.30206	-0.0018732	32.17	8.39	0.93	62.42	272.79	459.717	32.2077	-106.767
2020-05-22	May	RG_039	RG_039_03	Yes	36	78.5	0.244137	0.163784	32.17	8.39	0.93	62.42	272.79	459.717	32.2071	-106.764
2020-05-22	May	RG_039	RG_039_04	Yes	17	78.5	0.115287	0.218411	32.17	8.39	0.93	62.42	272.79	459.717	32.2064	-106.761
2020-05-22	May	RG_040	RG_040_01	Yes	69	179.5	0.467929	0.262297	32.27	8.63	0.88	65.49	283.53	453.055	32.1535	-106.703
2020-05-22	May	RG_040	RG_040_02	Yes	108	179.5	0.73241	0.218348	32.27	8.63	0.88	65.49	283.53	453.055	32.1524	-106.702
2020-05-22	May	RG_040	RG_040_03	Yes	327	179.5	2.21758	0.256203	32.27	8.63	0.88	65.49	283.53	453.055	32.1512	-106.702
2020-05-22	May	RG_040	RG_040_04	Yes	176	179.5	1.19356	0.21602	32.27	8.63	0.88	65.49	283.53	453.055	32.1499	-106.701
2020-05-22	May	RG_041	RG_041_01	Yes	107	22	0.725629	0.276092	32.36	8.87	0	78.02	278.5	446.526	32.0863	-106.663
2020-05-22	May	RG_041	RG_041_02	Yes	6	22	0.0406895	0.272144	32.36	8.87	0	78.02	278.5	446.526	32.0851	-106.664
2020-05-22	May	RG_041	RG_041_03	Yes	59	22	0.400113	0.329201	32.36	8.87	0	78.02	278.5	446.526	32.0832	-106.664
2020-05-22	May	RG_041	RG_041_04	Yes	NA	22	NA	0.240683	32.36	8.87	0	78.02	278.5	446.526	32.081	-106.664
2020-05-29	May	RG_025	RG_025_01	Yes	1	7.75	0.00678158	0.396965	34.54	17.16	0.72	20.54	258.56	1810.86	32.9839	-107.289
2020-05-29	May	RG_025	RG_025_02	Yes	12	7.75	0.0813789	0.40969	34.54	17.16	0.72	20.54	258.56	1810.86	32.9821	-107.29
2020-05-29	May	RG_025	RG_025_03	Yes	6	7.75	0.0406895	0.350739	34.54	17.16	0.72	20.54	258.56	1810.91	32.9804	-107.291
2020-05-29	May	RG_025	RG_025_04	Yes	7	7.75	0.047471	0.45442	34.54	17.16	0.72	20.54	258.56	1810.88	32.9785	-107.292
2020-05-29	May	RG_026	RG_026_01	Yes	6	19	0.0406895	0.330979	34.56	17.21	0.91	22.42	255.3	1810.93	32.8932	-107.292
2020-05-29	May	RG_026	RG_026_02	Yes	1	19	0.00678158	0.182125	34.56	17.21	0.91	22.42	255.3	1810.93	32.8917	-107.292
2020-05-29	May	RG_026	RG_026_03	Yes	6	19	0.0406895	0.313448	34.56	17.21	0.91	22.42	255.3	1810.93	32.8898	-107.292
2020-05-29	May	RG_026	RG_026_04	Yes	6	19	0.0406895	0.256309	34.56	17.21	0.91	22.42	255.3	1810.93	32.8878	-107.292
2020-05-29	May	RG_027	RG_027_01	Yes	63	24.5	0.427239	0.37823	34.72	17.28	0	22.54	244.69	1862.43	32.848	-107.297
2020-05-29	May	RG_027	RG_027_02	Yes	30	24.5	0.203447	0.276303	34.72	17.28	0	22.54	244.69	1862.43	32.8461	-107.296
2020-05-29	May	RG_027	RG_027_03	Yes	5	24.5	0.0339079	0.0862997	34.72	17.28	0	22.54	244.69	1862.43	32.8437	-107.297
2020-05-29	May	RG_027	RG_027_04	Yes	2	24.5	0.0135632	0.193732	34.72	17.28	0	22.54	244.69	1862.43	32.8495	-107.296
2020-05-29	May	RG_036	RG_036_01	Yes	61	72.25	0.413676	0.254372	34.52	18.49	0	47.37	309.95	1371.8	32.4182	-106.867
2020-05-29	May	RG_036	RG_036_02	Yes	56	72.25	0.379768	0.138071	34.52	18.49	0	47.37	309.95	1371.8	32.4159	-106.866
2020-05-29	May	RG_036	RG_036_03	Yes	171	72.25	1.15965	0.113071	34.52	18.49	0	47.37	309.95	1388.45	32.414	-106.865
2020-05-29	May	RG_036	RG_036_04	Yes	8	72.25	0.0542526	0.222141	34.52	18.49	0	47.37	309.95	1373.74	32.4121	-106.865
2020-06-05	June	RG_037	RG_037_01	Yes	54	161	0.344168	0.257581	40.91	19.26	5.62	1.38	290.39	1459.6	32.3433	-106.839
2020-06-05	June	RG_037	RG_037_02	Yes	67	161	0.427024	0.26356	40.91	19.26	5.62	1.38	290.39	1457.98	32.3412	-106.838
2020-06-05	June	RG_037	RG_037_03	Yes	326	161	2.07776	0.451104	40.91	19.26	5.62	1.38	290.39	1457.98	32.3396	-106.837
2020-06-05	June	RG_037	RG_037_04	Yes	219	161	1.39579	0.372998	40.91	19.26	5.62	1.38	290.39	1457.98	32.3373	-106.835
2020-06-05	June	RG_038	RG_038_01	Yes	32	142.75	0.203952	0.305102	41.04	19.44	5.32	0	283.29	1453.64	32.2764	-106.827
2020-06-05	June	RG_038	Rg_038_02	Yes	207	142.75	1.31931	-0.157059	41.04	19.44	5.32	0	283.29	1453.64	32.2739	-106.827
2020-06-05	June	RG_038	RG_038_03	Yes	269	142.75	1.71447	0.229917	41.04	19.44	5.32	0	283.29	1453.64	32.2712	-106.828
2020-06-05	June	RG_038	RG_038_04	Yes	63	142.75	0.40153	0.387299	41.04	19.44	5.32	0	283.29	1453.55	32.267	-106.828
2020-06-05	June	RG_043	RG_043_01	Yes	155	327.5	0.98789	0.252461	41.32	20.24	6.4	8.16	285.7	675.182	31.9755	-106.613
2020-06-05	June	RG_043	RG_043_02	Yes	735	327.5	4.68451	0.385948	41.32	20.24	6.4	8.16	285.7	675.182	31.9741	-106.612
2020-06-05	June	RG_043	RG_043_03	Yes	41	327.5	0.261313	0.11165	41.32	20.24	6.4	8.16	285.7	675.182	31.9722	-106.61
2020-06-05	June	RG_043	RG_043_04	Yes	379	327.5	2.41555	0.0968295	41.32	20.24	6.4	8.16	285.7	675.182	31.9702	-106.608
2020-06-05	June	RG_044	RG_044_01	Yes	14	133.25	0.0892288	0.243572	41.37	20.39	6.11	4.01	256.84	678.52	31.9165	-106.603
2020-06-05	June	RG_044	RG_044_02	Yes	68	133.25	0.433397	0.197462	41.37	20.39	6.11	4.01	256.84	678.52	31.9144	-106.603
2020-06-05	June	RG_044	RG_044_03	Yes	82	133.25	0.522626	0.30371	41.37	20.39	6.11	4.01	256.84	678.52	31.9123	-106.603
2020-06-05	June	RG_044	RG_044_04	Yes	369	133.25	2.35182	0.0899926	41.37	20.39	6.11	4.01	256.84	678.52	31.9104	-106.602
2020-06-09	June	RG_042	RG_042_01	Yes	12	14.5	0.0764818	0.120011	30.84	13.49	11.56	12.69	291.05	745.655	32.0319	-106.652
2020-06-09	June	RG_042	RG_042_02	Yes	4	14.5	0.0254939	0.341458	30.84	13.49	11.56	12.69	291.05	746.005	32.0299	-106.651
2020-06-09	June	RG_042	RG_042_03	Yes	39	14.5	0.248566	0.254674	30.84	13.49	11.56	12.69	291.05	746.005	32.0279	-106.65
2020-06-09	June	RG_042	RG_042_04	Yes	3	14.5	0.0191205	0.322921	30.84	13.49	11.56	12.69	291.05	746.005	32.0258	-106.65
2020-07-29	July	RG_025	RG_025_01	Yes	8	4.75	0.0370746	0.438668	39.39	19.94	93.68	15.3	353.06	1411.54	32.9839	-107.289
2020-07-29	July	RG_025	RG_025_02	Yes	1	4.75	0.00463432	0.397351	39.39	19.94	93.68	15.3	353.06	1411.54	32.9821	-107.29
2020-07-29	July	RG_025	RG_025_03	No	0	4.75	0	0.344639	39.39	19.94	93.68	15.3	353.06	1411.54	32.9804	-107.291
2020-07-29	July	RG_025	RG_025_04	Yes	10	4.75	0.0463432	0.526833	39.39	19.94	93.68	15.3	353.06	1411.54	32.9785	-107.292
2020-07-29	July	RG_026	RG_026_01	Yes	1	1.75	0.00463432	0.366386	39.32	19.92	52.97	13.39	306.22	1526.79	32.8932	-107.292
2020-07-29	July	RG_026	RG_026_02	Yes	5	1.75	0.0231716	0.168111	39.32	19.92	52.97	13.39	306.22	1526.79	32.8917	-107.292
2020-07-29	July	RG_026	RG_026_03	Yes	1	1.75	0.00463432	0.357335	39.32	19.92	52.97	13.39	306.22	1526.79	32.8898	-107.292
2020-07-29	July	RG_026	RG_026_04	No	0	1.75	0	0.307859	39.32	19.92	52.97	13.39	306.22	1526.79	32.8878	-107.292
2020-07-29	July	RG_027	RG_027_01	Yes	37	12	0.17147	0.34304	39.44	19.93	38.75	8.4	281.95	1528.63	32.848	-107.297
2020-07-29	July	RG_027	RG_027_02	Yes	2	12	0.00926865	0.281056	39.44	19.93	38.75	8.4	281.95	1528.63	32.8461	-107.296
2020-07-29	July	RG_027	RG_027_03	Yes	7	12	0.0324403	0.151828	39.44	19.93	38.75	8.4	281.95	1528.63	32.8437	-107.297
2020-07-29	July	RG_027	RG_027_04	Yes	2	12	0.00926865	0.228213	39.44	19.93	38.75	8.4	281.95	1528.63	32.8495	-107.296
2020-07-29	July	RG_038	RG_038_01	Yes	14	38.25	0.0648805	0.306988	39.02	21.21	37.81	5.32	263.5	1501.36	32.2764	-106.827
2020-07-29	July	RG_038	RG_038_02	Yes	63	38.25	0.291962	-0.0732619	39.02	21.21	37.81	5.32	263.5	1501.36	32.2739	-106.827
2020-07-29	July	RG_038	RG_038_03	Yes	20	38.25	0.0926865	0.227768	39.02	21.21	37.81	5.32	263.5	1501.36	32.2712	-106.828
2020-07-29	July	RG_038	RG_038_04	Yes	56	38.25	0.259522	0.391391	39.02	21.21	37.81	5.32	263.5	1501.36	32.267	-106.828
2020-07-31	July	RG_041	RG_041_01	Yes	12	92.5	0.0556119	0.325842	37.03	22.8	4.3	26.92	273.38	714.587	32.0863	-106.663
2020-07-31	July	RG_041	RG_041_02	Yes	47	92.5	0.217813	0.344114	37.03	22.8	4.3	26.92	273.38	714.587	32.0851	-106.664
2020-07-31	July	RG_041	RG_041_03	Yes	60	92.5	0.278059	0.400039	37.03	22.8	4.3	26.92	273.38	714.587	32.0832	-106.664
2020-07-31	July	RG_041	RG_041_04	Yes	251	92.5	1.16322	0.365049	37.03	22.8	4.3	26.92	273.38	714.587	32.081	-106.664
2020-07-31	July	RG_042	RG_042_01	No	0	115.25	0	0.130698	37.08	22.94	5.32	25.85	277.9	711.51	32.0319	-106.652
2020-07-31	July	RG_042	RG_042_02	Yes	393	115.25	1.82129	0.31589	37.08	22.94	5.32	25.85	277.9	712.501	32.0299	-106.651
2020-07-31	July	RG_042	RG_042_03	Yes	25	115.25	0.115858	0.307527	37.08	22.94	5.32	25.85	277.9	712.501	32.0279	-106.65
2020-07-31	July	RG_042	RG_042_04	Yes	43	115.25	0.199276	0.422016	37.08	22.94	5.32	25.85	277.9	712.501	32.0258	-106.65
2020-07-31	July	RG_043	RG_043_01	Yes	927	764.75	4.29602	0.278357	37.12	23	4.98	30.64	278.53	711.351	31.9755	-106.613
2020-07-31	July	RG_043	RG_043_02	Yes	545	764.75	2.52571	0.387345	37.12	23	4.98	30.64	278.53	711.351	31.9741	-106.612
2020-07-31	July	RG_043	RG_043_03	Yes	209	764.75	0.968573	0.193367	37.12	23	4.98	30.64	278.53	711.351	31.9722	-106.61
2020-07-31	July	RG_043	RG_043_04	Yes	1378	764.75	6.3861	0.14061	37.12	23	4.98	30.64	278.53	710.824	31.9702	-106.608
2020-07-31	July	RG_044	RG_044_01	Yes	1033	697	4.78726	0.303014	37.23	23.15	6.23	27.99	256.18	711.108	31.9165	-106.603
2020-07-31	July	RG_044	RG_044_02	Yes	491	697	2.27545	0.188044	37.23	23.15	6.23	27.99	256.18	711.108	31.9144	-106.603
2020-07-31	July	RG_044	RG_044_03	Yes	977	697	4.52773	0.298581	37.23	23.15	6.23	27.99	256.18	711.108	31.9123	-106.603
2020-07-31	July	RG_044	RG_044_04	Yes	287	697	1.33005	0.178984	37.23	23.15	6.23	27.99	256.18	711.108	31.9104	-106.602
2020-08-06	August	RG_035	RG_035_01	Yes	87	150.75	0.637363	0.183969	35.96	21.3	4.29	29.88	276.23	1681.95	32.4701	-106.91
2020-08-06	August	RG_035	RG_035_02	Yes	58	150.75	0.424908	0.13156	35.96	21.3	4.29	29.88	276.23	1681.95	32.4678	-106.907
2020-08-06	August	RG_035	RG_035_03	Yes	61	150.75	0.446886	0.331968	35.96	21.3	4.29	29.88	276.23	1681.95	32.4657	-106.904
2020-08-06	August	RG_035	RG_035_04	Yes	397	150.75	2.90842	-0.0950001	35.96	21.3	4.29	29.88	276.23	1681.95	32.4628	-106.903
2020-08-06	August	RG_036	RG_036_01	Yes	64	92.75	0.468864	0.301755	36.11	21.49	12.8	56.88	312.56	1681.68	32.4182	-106.867
2020-08-06	August	RG_036	RG_036_02	Yes	17	92.75	0.124542	0.25254	36.11	21.49	12.8	56.88	312.56	1681.68	32.4159	-106.866
2020-08-06	August	RG_036	RG_036_03	Yes	197	92.75	1.44322	0.180487	36.11	21.49	12.8	56.88	312.56	1681.68	32.414	-106.865
2020-08-06	August	RG_036	RG_036_04	Yes	93	92.75	0.681319	0.281031	36.11	21.49	12.8	56.88	312.56	1681.68	32.4121	-106.865
2020-08-06	August	RG_037	RG_037_01	Yes	27	36.75	0.197802	0.375514	36.42	21.84	16.45	44.76	273.84	879.8	32.3433	-106.839
2020-08-06	August	RG_037	RG_037_02	Yes	1	36.75	0.00732601	0.320396	36.42	21.84	16.45	44.76	273.84	880.542	32.3412	-106.838
2020-08-06	August	RG_037	RG_037_03	Yes	105	36.75	0.769231	0.498664	36.42	21.84	16.45	44.76	273.84	880.542	32.3396	-106.837
2020-08-06	August	RG_037	RG_037_04	Yes	14	36.75	0.102564	0.465341	36.42	21.84	16.45	44.76	273.84	880.542	32.3373	-106.835
2020-08-08	August	RG_039	RG_039_01	Yes	27	16	0.197802	0.122453	37.1	20.59	16.01	68.66	290.56	774.587	32.2089	-106.769
2020-08-08	August	RG_039	RG_039_02	Yes	3	16	0.021978	0.168308	37.1	20.59	16.01	68.66	290.56	774.587	32.2077	-106.767
2020-08-08	August	RG_039	RG_039_03	Yes	3	16	0.021978	0.254579	37.1	20.59	16.01	68.66	290.56	774.587	32.2071	-106.764
2020-08-08	August	RG_039	RG_039_04	Yes	31	16	0.227106	0.227534	37.1	20.59	16.01	68.66	290.56	774.587	32.2064	-106.761
2020-08-08	August	RG_040	RG_040_01	Yes	19	51.75	0.139194	0.335208	37.07	20.88	20.26	64.43	295.1	775.547	32.1535	-106.703
2020-08-08	August	RG_040	RG_040_02	Yes	143	51.75	1.04762	0.335543	37.07	20.88	20.26	64.43	295.1	775.547	32.1524	-106.702
2020-08-08	August	RG_040	RG_040_03	Yes	20	51.75	0.14652	0.249071	37.07	20.88	20.26	64.43	295.1	775.547	32.1512	-106.702
2020-08-08	August	RG_040	RG_040_04	Yes	25	51.75	0.18315	0.201811	37.07	20.88	20.26	64.43	295.1	776.028	32.1499	-106.701
2020-08-11	August	RG_030	RG_030_01	Yes	37	48.75	0.271062	0.461958	40.41	19.33	7.68	52.93	324.92	1777.74	32.6846	-107.198
2020-08-11	August	RG_030	RG_030_02	Yes	60	48.75	0.43956	0.347871	40.41	19.33	7.68	52.93	324.92	1777.74	32.6832	-107.197
2020-08-11	August	RG_030	RG_030_03	Yes	74	48.75	0.542125	0.31891	40.41	19.33	7.68	52.93	324.92	1777.71	32.683	-107.194
2020-08-11	August	RG_030	RG_030_04	Yes	24	48.75	0.175824	0.313658	40.41	19.33	7.68	52.93	324.92	1777.71	32.6833	-107.192
2020-08-11	August	RG_031	RG_031_01	Yes	819	505.75	6	0.171719	40.44	19.51	10.88	43.04	317.22	1777.6	32.6599	-107.113
2020-08-11	August	RG_031	RG_031_02	Yes	502	505.75	3.67766	0.231969	40.44	19.51	10.88	43.04	317.22	1777.6	32.6581	-107.112
2020-08-11	August	RG_031	RG_031_03	Yes	358	505.75	2.62271	0.439923	40.44	19.51	10.88	43.04	317.22	1777.6	32.6569	-107.11
2020-08-11	August	RG_031	RG_031_04	Yes	344	505.75	2.52015	0.403049	40.44	19.51	10.88	43.04	317.22	1777.52	32.6558	-107.108
2020-08-11	August	RG_032	RG_032_01	Yes	266	272.25	1.94872	0.308722	40.44	19.63	11.93	37.87	308.46	1777.44	32.6437	-107.043
2020-08-11	August	RG_032	RG_032_02	Yes	468	272.25	3.42857	0.265996	40.44	19.63	11.93	37.87	308.46	1777.44	32.6423	-107.042
2020-08-11	August	RG_032	RG_032_03	Yes	124	272.25	0.908425	-0.0219485	40.44	19.63	11.93	37.87	308.46	1777.41	32.6404	-107.041
2020-08-11	August	RG_032	RG_032_04	Yes	231	272.25	1.69231	0.35772	40.44	19.63	11.93	37.87	308.46	1777.41	32.6382	-107.041
2020-08-12	August	RG_038	RG_038_01	Yes	35	35	0.25641	0.0209839	40.61	21.92	12.03	43.13	248.99	1678.77	32.2764	-106.827
2020-08-12	August	RG_038	RG_038_02	No	0	35	0	-0.230404	40.61	21.92	12.03	43.13	248.99	1678.77	32.2739	-106.827
2020-08-12	August	RG_038	RG_038_03	Yes	0	35	0	0.310996	40.61	21.92	12.03	43.13	248.99	1678.77	32.2712	-106.828
2020-08-12	August	RG_038	RG_038_04	Yes	105	35	0.769231	0.352256	40.61	21.92	12.03	43.13	248.99	1677.81	32.3373	-106.828
2020-08-29	August	RG_038	RG_038_01	Yes	218	155.25	1.59707	0.0209839	38.56	21.91	12.03	43.13	248.99	1413.34	32.2764	-106.827
2020-08-29	August	RG_038	RG_038_02	Yes	118	155.25	0.864469	-0.230404	38.56	21.91	12.03	43.13	248.99	1413.34	32.2739	-106.827
2020-08-29	August	RG_038	RG_038_03	Yes	37	155.25	0.271062	0.310996	38.56	21.91	12.03	43.13	248.99	1402.66	32.2712	-106.828
2020-08-29	August	RG_038	RG_038_04	Yes	248	155.25	1.81685	0.352256	38.56	21.91	12.03	43.13	248.99	1402.66	32.3373	-106.828
2020-09-04	September	RG_035	RG_035_01	Yes	140	104.75	2.53681	0.136987	37.49	17.63	15.36	31.01	259.49	968.347	32.4701	-106.91
2020-09-04	September	RG_035	RG_035_02	Yes	56	104.75	1.01472	0.113806	37.49	17.63	15.36	31.01	259.49	968.347	32.4678	-106.907
2020-09-04	September	RG_035	RG_035_03	Yes	97	104.75	1.75764	0.239065	37.49	17.63	15.36	31.01	259.49	968.347	32.4657	-106.904
2020-09-04	September	RG_035	RG_035_04	Yes	126	104.75	2.28313	0.0530391	37.49	17.63	15.36	31.01	259.49	968.414	32.4628	-106.903
2020-09-04	September	RG_036	RG_036_01	Yes	165	105.25	2.98981	0.206937	37.42	17.88	19.67	63.08	296.86	968.414	32.4182	-106.867
2020-09-04	September	RG_036	RG_036_02	Yes	58	105.25	1.05096	0.144598	37.42	17.88	19.67	63.08	296.86	968.209	32.4159	-106.866
2020-09-04	September	RG_036	RG_036_03	Yes	14	105.25	0.253681	0.151652	37.42	17.88	19.67	63.08	296.86	968.209	32.414	-106.865
2020-09-04	September	RG_036	RG_036_04	Yes	184	105.25	3.33409	0.210687	37.42	17.88	19.67	63.08	296.86	968.209	32.4121	-106.865
2020-09-04	September	RG_037	RG_037_01	Yes	33	23	0.597961	0.29123	37.5	18.22	24.28	55.59	273.33	822.705	32.3433	-106.839
2020-09-04	September	RG_037	RG_037_02	Yes	42	23	0.761042	0.261121	37.5	18.22	24.28	55.59	273.33	823.114	32.3412	-106.838
2020-09-04	September	RG_037	RG_037_03	Yes	8	23	0.14496	0.385523	37.5	18.22	24.28	55.59	273.33	823.114	32.3396	-106.837
2020-09-04	September	RG_037	RG_037_04	Yes	9	23	0.16308	0.349429	37.5	18.22	24.28	55.59	273.33	823.497	32.3373	-106.835
2020-09-10	September	RG_042	RG_042_01	No	0	4.25	0	0.182156	19.34	9.93	5.8	29.61	253.61	1290.66	32.0319	-106.652
2020-09-10	September	RG_042	RG_042_02	Yes	3	4.25	0.0543601	0.252671	19.34	9.93	5.8	29.61	253.61	1290.66	32.0299	-106.651
2020-09-10	September	RG_042	RG_042_03	No	0	4.25	0	0.239654	19.34	9.93	5.8	29.61	253.61	1290.66	32.0279	-106.65
2020-09-10	September	RG_042	RG_042_04	Yes	14	4.25	0.253681	0.260348	19.34	9.93	5.8	29.61	253.61	1290.66	32.0258	-106.65
2020-09-10	September	RG_043	RG_043_01	No	0	0	0	0.230756	19.38	10	6.89	29.2	252.5	1277.72	31.9755	-106.613
2020-09-10	September	RG_043	RG_043_02	No	0	0	0	0.315606	19.38	10	6.89	29.2	252.5	1277.72	31.9741	-106.612
2020-09-10	September	RG_043	RG_043_03	No	0	0	0	0.170724	19.38	10	6.89	29.2	252.5	1277.72	31.9722	-106.61
2020-09-10	September	RG_043	RG_043_04	No	0	0	0	0.186802	19.38	10	6.89	29.2	252.5	1277.72	31.9702	-106.608
2020-09-10	September	RG_044	RG_044_01	Yes	1	0.75	0.01812	0.209658	19.47	10.08	4.98	28.11	230.65	1234.16	31.9165	-106.603
2020-09-10	September	RG_044	RG_044_02	NA	0	0.75	0	0.182915	19.47	10.08	4.98	28.11	230.65	1234.16	31.9144	-106.603
2020-09-10	September	RG_044	RG_044_03	Yes	1	0.75	0.01812	0.209286	19.47	10.08	4.98	28.11	230.65	1234.16	31.9123	-106.603
2020-09-10	September	RG_044	RG_044_04	Yes	1	0.75	0.01812	0.127159	19.47	10.08	4.98	28.11	230.65	1234.16	31.9104	-106.602
2020-09-11	September	RG_039	RG_039_01	Yes	3	2.25	0.0543601	0.143223	24.92	10.82	12.89	67.74	276.12	834.353	32.2089	-106.769
2020-09-11	September	RG_039	RG_039_02	Yes	5	2.25	0.0906002	0.172259	24.92	10.82	12.89	67.74	276.12	834.353	32.2077	-106.767
2020-09-11	September	RG_039	RG_039_03	No	0	2.25	0	0.222546	24.92	10.82	12.89	67.74	276.12	834.353	32.2071	-106.764
2020-09-11	September	RG_039	RG_039_04	Yes	1	2.25	0.01812	0.206784	24.92	10.82	12.89	67.74	276.12	834.353	32.2064	-106.761
2020-09-11	September	RG_040	RG_040_01	No	0	81	0	0.268281	25.02	10.84	6.04	42.51	280.8	844.965	32.1535	-106.703
2020-09-11	September	RG_040	RG_040_02	Yes	295	81	5.34541	0.257684	25.02	10.84	6.04	42.51	280.8	844.965	32.1524	-106.702
2020-09-11	September	RG_040	RG_040_03	Yes	10	81	0.1812	0.243306	25.02	10.84	6.04	42.51	280.8	844.965	32.1512	-106.702
2020-09-11	September	RG_040	RG_040_04	Yes	19	81	0.344281	0.261024	25.02	10.84	6.04	42.51	280.8	844.965	32.1499	-106.701
2020-09-11	September	RG_041	RG_041_01	Yes	28	9	0.507361	0.248649	25.13	10.88	6.33	28.53	251.73	846.238	32.0863	-106.663
2020-09-11	September	RG_041	RG_041_02	Yes	8	9	0.14496	0.268252	25.13	10.88	6.33	28.53	251.73	846.238	32.0851	-106.664
2020-09-11	September	RG_041	RG_041_03	No	0	9	0	0.28209	25.13	10.88	6.33	28.53	251.73	846.238	32.0832	-106.664
2020-09-11	September	RG_041	RG_041_04	No	0	9	0	0.236076	25.13	10.88	6.33	28.53	251.73	846.238	32.081	-106.664
2020-09-12	September	RG_038	RG_038_01	Yes	5	18.75	0.0906002	0.215332	27.57	12.52	12.14	49.84	242.25	794.653	32.2764	-106.827
2020-09-12	September	RG_038	RG_038_02	Yes	4	18.75	0.0724802	0.0478495	27.57	12.52	12.14	49.84	242.25	794.653	32.2739	-106.827
2020-09-12	September	RG_038	RG_038_03	Yes	31	18.75	0.561721	0.229733	27.57	12.52	12.14	49.84	242.25	794.591	32.2712	-106.828
2020-09-12	September	RG_038	RG_038_04	Yes	35	18.75	0.634202	0.301621	27.57	12.52	12.14	49.84	242.25	794.591	32.267	-106.828
2020-09-24	September	RG_030	RG_030_01	Yes	69	31.5	1.25028	0.444532	35.1	12.13	38.49	49.81	326.09	508.342	32.6846	-107.198
2020-09-24	September	RG_030	RG_030_02	Yes	2	31.5	0.0362401	0.381419	35.1	12.13	38.49	49.81	326.09	508.342	32.6832	-107.197
2020-09-24	September	RG_030	RG_030_03	Yes	40	31.5	0.724802	0.358993	35.1	12.13	38.49	49.81	326.09	508.298	32.683	-107.194
2020-09-24	September	RG_030	RG_030_04	Yes	15	31.5	0.271801	0.343436	35.1	12.13	38.49	49.81	326.09	508.298	32.6833	-107.192
2020-09-24	September	RG_031	RG_031_01	Yes	119	268	2.15629	0.201883	35.09	12.25	40.46	47.68	318.43	508.191	32.6599	-107.113
2020-09-24	September	RG_031	RG_031_02	Yes	506	268	9.16874	0.269802	35.09	12.25	40.46	47.68	318.43	508.191	32.6581	-107.112
2020-09-24	September	RG_031	RG_031_03	Yes	142	268	2.57305	0.410972	35.09	12.25	40.46	47.68	318.43	508.223	32.6569	-107.11
2020-09-24	September	RG_031	RG_031_04	Yes	305	268	5.52661	0.415553	35.09	12.25	40.46	47.68	318.43	508.223	32.6558	-107.108
2020-09-24	September	RG_032	RG_032_01	Yes	461	185.75	8.35334	0.288608	35.05	12.32	39.41	44.14	307.11	508.125	32.6437	-107.043
2020-09-24	September	RG_032	RG_032_02	No	0	185.75	0	0.299691	35.05	12.32	39.41	44.14	307.11	508.125	32.6423	-107.042
2020-09-24	September	RG_032	RG_032_03	Yes	273	185.75	4.94677	0.175809	35.05	12.32	39.41	44.14	307.11	508.125	32.6404	-107.041
2020-09-24	September	RG_032	RG_032_04	Yes	9	185.75	0.16308	0.334259	35.05	12.32	39.41	44.14	307.11	508.145	32.6382	-107.041
2020-09-30	September	RG_025	RG_025_01	Yes	4	2.5	0.0724802	0.430643	32.54	8.17	31.26	95.43	353.7	0	32.9839	-107.289
2020-09-30	September	RG_025	RG_025_02	Yes	3	2.5	0.0543601	0.336117	32.54	8.17	31.26	95.43	353.7	0	32.9821	-107.29
2020-09-30	September	RG_025	RG_025_03	No	0	2.5	0	0.314849	32.54	8.17	31.26	95.43	353.7	0	32.9804	-107.291
2020-09-30	September	RG_025	RG_025_04	Yes	3	2.5	0.0543601	0.462298	32.54	8.17	31.26	95.43	353.7	0	32.9785	-107.292
2020-09-30	September	RG_026	RG_026_01	Yes	17	10.5	0.308041	0.362935	32.48	7.99	33.98	54.34	309.24	0	32.8932	-107.292
2020-09-30	September	RG_026	RG_026_02	Yes	24	10.5	0.434881	0.180746	32.48	7.99	33.98	54.34	309.24	0	32.8917	-107.292
2020-09-30	September	RG_026	RG_026_03	Yes	1	10.5	0.01812	0.33965	32.48	7.99	33.98	54.34	309.24	0	32.8898	-107.292
2020-09-30	September	RG_026	RG_026_04	No	0	10.5	0	0.302312	32.48	7.99	33.98	54.34	309.24	0	32.8878	-107.292
2020-09-30	September	RG_027	RG_027_01	Yes	79	35.75	1.43148	0.378882	32.57	7.85	33.4	48.05	283.94	0	32.848	-107.297
2020-09-30	September	RG_027	RG_027_02	Yes	8	35.75	0.14496	0.252455	32.57	7.85	33.4	48.05	283.94	0	32.8461	-107.296
2020-09-30	September	RG_027	RG_027_03	Yes	25	35.75	0.453001	0.144683	32.57	7.85	33.4	48.05	283.94	0	32.8437	-107.297
2020-09-30	September	RG_027	RG_027_04	Yes	31	35.75	0.561721	0.284677	32.57	7.85	33.4	48.05	283.94	0	32.8495	-107.296
2020-10-08	October	RG_038	RG_038_01	Yes	1	5.75	0.244541	0.363628	33.65	8.43	9.49	24.17	227.01	9.79417	32.2764	-106.827
2020-10-08	October	RG_038	RG_038_02	Yes	8	5.75	1.95633	0.270885	33.65	8.43	9.49	24.17	227.01	9.79417	32.2739	-106.827
2020-10-08	October	RG_038	RG_038_03	Yes	14	5.75	3.42358	0.274654	33.65	8.43	9.49	24.17	227.01	9.79417	32.2712	-106.828
2020-10-08	October	RG_038	RG_038_04	No	0	5.75	0	0.329188	33.65	8.43	9.49	24.17	227.01	9.79417	32.267	-106.828
2020-10-15	October	RG_025	RG_025_01	Yes	2	1.5	0.489083	0.363388	29.14	9.52	4.84	33.01	326.61	0	32.9839	-107.289
2020-10-15	October	RG_025	RG_025_02	No	0	1.5	0	0.282729	29.14	9.52	4.84	33.01	326.61	0	32.9821	-107.29
2020-10-15	October	RG_025	RG_025_03	Yes	1	1.5	0.244541	0.274845	29.14	9.52	4.84	33.01	326.61	0	32.9804	-107.291
2020-10-15	October	RG_025	RG_025_04	Yes	3	1.5	0.733624	0.383543	29.14	9.52	4.84	33.01	326.61	0	32.9785	-107.292
2020-10-15	October	RG_026	RG_026_01	Yes	4	1.5	0.978166	0.316743	29.18	9.15	4.29	35.35	283.59	0	32.8932	-107.292
2020-10-15	October	RG_026	RG_026_02	No	0	1.5	0	0.244778	29.18	9.15	4.29	35.35	283.59	0	32.8917	-107.292
2020-10-15	October	RG_026	RG_026_03	Yes	2	1.5	0.489083	0.308622	29.18	9.15	4.29	35.35	283.59	0	32.8898	-107.292
2020-10-15	October	RG_026	RG_026_04	No	0	1.5	0	0.261204	29.18	9.15	4.29	35.35	283.59	0	32.8878	-107.292
2020-10-15	October	RG_027	RG_027_01	Yes	1	13	0.244541	0.444898	29.33	8.94	4	42.7	261.73	0	32.848	-107.297
2020-10-15	October	RG_027	RG_027_02	Yes	43	13	10.5153	0.228489	29.33	8.94	4	42.7	261.73	0	32.8461	-107.296
2020-10-15	October	RG_027	RG_027_03	Yes	7	13	1.71179	0.165633	29.33	8.94	4	42.7	261.73	0	32.8437	-107.297
2020-10-15	October	RG_027	RG_027_04	Yes	1	13	0.244541	0.209593	29.33	8.94	4	42.7	261.73	0	32.8495	-107.296
2020-10-17	October	RG_041	RG_041_01	Yes	8	2	1.95633	0.300601	32.4	7.4	9.21	10.66	234.34	6.8385	32.0863	-106.663
2020-10-17	October	RG_041	RG_041_02	No	0	2	0	0.263494	32.4	7.4	9.21	10.66	234.34	6.8385	32.0851	-106.664
2020-10-17	October	RG_041	RG_041_03	No	0	2	0	0.273756	32.4	7.4	9.21	10.66	234.34	6.8385	32.0832	-106.664
2020-10-17	October	RG_041	RG_041_04	No	0	2	0	0.277374	32.4	7.4	9.21	10.66	234.34	6.8385	32.081	-106.664
2020-10-17	October	RG_042	RG_042_01	Yes	5	2.75	1.22271	0.223628	32.36	7.52	7.02	11.12	236.63	6.8385	32.0319	-106.652
2020-10-17	October	RG_042	RG_042_02	Yes	2	2.75	0.489083	0.252398	32.36	7.52	7.02	11.12	236.63	6.8385	32.0299	-106.651
2020-10-17	October	RG_042	RG_042_03	Yes	1	2.75	0.244541	0.245613	32.36	7.52	7.02	11.12	236.63	6.8385	32.0279	-106.65
2020-10-17	October	RG_042	RG_042_04	Yes	3	2.75	0.733624	0.260673	32.36	7.52	7.02	11.12	236.63	6.8385	32.0258	-106.65
2020-10-17	October	RG_043	RG_043_01	Yes	7	4.5	1.71179	0.239796	32.36	7.56	3.56	11.87	231.21	6.8385	31.9755	-106.613
2020-10-17	October	RG_043	RG_043_02	Yes	8	4.5	1.95633	0.30413	32.36	7.56	3.56	11.87	231.21	6.8385	31.9741	-106.612
2020-10-17	October	RG_043	RG_043_03	Yes	2	4.5	0.489083	0.190761	32.36	7.56	3.56	11.87	231.21	6.8385	31.9722	-106.61
2020-10-17	October	RG_043	RG_043_04	Yes	1	4.5	0.244541	0.227028	32.36	7.56	3.56	11.87	231.21	6.8385	31.9702	-106.608
2020-10-17	October	RG_044	RG_044_01	Yes	2	1.25	0.489083	0.193316	32.38	7.63	4.57	11.21	212.97	6.8385	31.9165	-106.603
2020-10-17	October	RG_044	RG_044_02	Yes	3	1.25	0.733624	0.197242	32.38	7.63	4.57	11.21	212.97	6.8385	31.9144	-106.603
2020-10-17	October	RG_044	RG_044_03	No	0	1.25	0	0.232543	32.38	7.63	4.57	11.21	212.97	6.8385	31.9123	-106.603
2020-10-17	October	RG_044	RG_044_04	No	0	1.25	0	0.184554	32.38	7.63	4.57	11.21	212.97	6.8385	31.9104	-106.602
2020-10-23	October	RG_038	RG_038_01	No	0	0	0	0.363628	29.59	7.66	9.49	24.17	227.01	5.3	32.2764	-106.827
2020-10-23	October	RG_038	RG_038_02	No	0	0	0	0.270885	29.59	7.66	9.49	24.17	227.01	5.3	32.2739	-106.827
2020-10-23	October	RG_038	RG_038_03	No	0	0	0	0.274654	29.59	7.66	9.49	24.17	227.01	5.3	32.2712	-106.828
2020-10-23	October	RG_038	RG_038_04	No	0	0	0	0.329188	29.59	7.66	9.49	24.17	227.01	5.3	32.267	-106.828
2020-10-23	October	RG_039	RG_039_01	No	0	0.25	0	0.185577	29.56	8.01	14.31	28.9	265.52	5.3	32.2089	-106.769
2020-10-23	October	RG_039	RG_039_02	Yes	1	0.25	0.244541	0.200639	29.56	8.01	14.31	28.9	265.52	5.3	32.2077	-106.767
2020-10-23	October	RG_039	RG_039_03	No	0	0.25	0	0.255462	29.56	8.01	14.31	28.9	265.52	5.3	32.2071	-106.764
2020-10-23	October	RG_039	RG_039_04	No	0	0.25	0	0.220089	29.56	8.01	14.31	28.9	265.52	5.3	32.2064	-106.761
2020-10-23	October	RG_040	RG_040_01	No	0	0.5	0	0.28089	29.52	8.25	22.33	26.3	269.82	5.3	32.1535	-106.703
2020-10-23	October	RG_040	RG_040_02	No	0	0.5	0	0.270161	29.52	8.25	22.33	26.3	269.82	5.3	32.1524	-106.702
2020-10-23	October	RG_040	RG_040_03	No	0	0.5	0	0.244167	29.52	8.25	22.33	26.3	269.82	5.3	32.1512	-106.702
2020-10-23	October	RG_040	RG_040_04	Yes	2	0.5	0.489083	0.243591	29.52	8.25	22.33	26.3	269.82	5.3	32.1499	-106.701
2020-10-30	October	RG_035	RG_035_01	Yes	17	9.5	4.15721	0.170699	22.09	1.29	9.46	19.65	227.43	5.21	32.4701	-106.91
2020-10-30	October	RG_035	RG_035_02	Yes	9	9.5	2.20087	0.194683	22.09	1.29	9.46	19.65	227.43	5.21	32.4678	-106.907
2020-10-30	October	RG_035	RG_035_03	Yes	7	9.5	1.71179	0.312767	22.09	1.29	9.46	19.65	227.43	5.21	32.4657	-106.904
2020-10-30	October	RG_035	RG_035_04	Yes	5	9.5	1.22271	0.17946	22.09	1.29	9.46	19.65	227.43	5.21	32.4628	-106.903
2020-10-30	October	RG_036	RG_036_01	Yes	20	13.25	4.89083	0.197088	22	1.44	9.3	32.47	267.33	5.21	32.4182	-106.867
2020-10-30	October	RG_036	RG_036_02	Yes	8	13.25	1.95633	0.208359	22	1.44	9.3	32.47	267.33	5.21	32.4159	-106.866
2020-10-30	October	RG_036	RG_036_03	Yes	25	13.25	6.11354	0.179056	22	1.44	9.3	32.47	267.33	5.21	32.414	-106.865
2020-10-30	October	RG_036	RG_036_04	No	0	13.25	0	0.214706	22	1.44	9.3	32.47	267.33	5.21	32.4121	-106.865
2020-10-30	October	RG_037	RG_037_01	No	0	1.5	0	0.312195	22.06	1.66	9.46	40.73	246.63	5.21	32.3433	-106.839
2020-10-30	October	RG_037	RG_037_02	Yes	6	1.5	1.46725	0.27463	22.06	1.66	9.46	40.73	246.63	5.21	32.3412	-106.838
2020-10-30	October	RG_037	RG_037_03	No	0	1.5	0	0.369293	22.06	1.66	9.46	40.73	246.63	5.21	32.3396	-106.837
2020-10-30	October	RG_037	RG_037_04	No	0	1.5	0	0.32808	22.06	1.66	9.46	40.73	246.63	5.21	32.3373	-106.835
2020-11-07	November	RG_030	RG_030_01	Yes	24	32.25	0.544835	0.199082	26.17	7	0	39.49	236.55	0	32.6846	-107.198
2020-11-07	November	RG_030	RG_030_02	Yes	33	32.25	0.749149	0.183086	26.17	7	0	39.49	236.55	0	32.6832	-107.197
2020-11-07	November	RG_030	RG_030_03	Yes	38	32.25	0.862656	0.15506	26.17	7	0	39.49	236.55	0	32.683	-107.194
2020-11-07	November	RG_030	RG_030_04	Yes	34	32.25	0.77185	0.154606	26.17	7	0	39.49	236.55	0	32.6833	-107.192
2020-11-07	November	RG_031	RG_031_01	Yes	225	138.5	5.10783	0.0943183	26.32	7.12	0	41.49	233.03	0	32.6599	-107.113
2020-11-07	November	RG_031	RG_031_02	Yes	39	138.5	0.885358	0.101221	26.32	7.12	0	41.49	233.03	0	32.6581	-107.112
2020-11-07	November	RG_031	RG_031_03	Yes	131	138.5	2.97389	0.101711	26.32	7.12	0	41.49	233.03	0	32.6569	-107.11
2020-11-07	November	RG_031	RG_031_04	Yes	159	138.5	3.60953	0.095924	26.32	7.12	0	41.49	233.03	0	32.6558	-107.108
2020-11-07	November	RG_032	RG_032_01	Yes	25	49	0.567537	0.135452	26.43	7.23	0	42.46	226.37	0	32.6437	-107.043
2020-11-07	November	RG_032	RG_032_02	Yes	108	49	2.45176	0.103031	26.43	7.23	0	42.46	226.37	0	32.6423	-107.042
2020-11-07	November	RG_032	RG_032_03	No	0	49	0	0.128802	26.43	7.23	0	42.46	226.37	0	32.6404	-107.041
2020-11-07	November	RG_032	RG_032_04	Yes	63	49	1.43019	0.122347	26.43	7.23	0	42.46	226.37	0	32.6382	-107.041
2020-11-08	November	RG_038	RG_038_01	No	0	0.25	0	0.315202	24.32	12.06	0	21.63	216.94	5.34	32.2764	-106.827
2020-11-08	November	RG_038	RG_038_02	No	0	0.25	0	0.220565	24.32	12.06	0	21.63	216.94	5.34	32.2739	-106.827
2020-11-08	November	RG_038	RG_038_03	Yes	1	0.25	0.0227015	0.247672	24.32	12.06	0	21.63	216.94	5.34	32.2712	-106.828
2020-11-08	November	RG_038	RG_038_04	No	0	0.25	0	0.275953	24.32	12.06	0	21.63	216.94	5.34	32.267	-106.828
2020-11-20	November	RG_038	RG_038_01	No	0	0.25	0	0.315202	27.27	5.8	0	21.63	216.94	5.24	32.2764	-106.827
2020-11-20	November	RG_038	RG_038_02	Yes	1	0.25	0.0227015	0.220565	27.27	5.8	0	21.63	216.94	5.24	32.2739	-106.827
2020-11-20	November	RG_038	RG_038_03	No	0	0.25	0	0.247672	27.27	5.8	0	21.63	216.94	5.24	32.2712	-106.828
2020-11-20	November	RG_038	RG_038_04	No	0	0.25	0	0.275953	27.27	5.8	0	21.63	216.94	5.24	32.267	-106.828
2020-12-05	December	RG_038	RG_038_01	No	0	0	0	0.193994	15.58	-6.23	6.25	9.49	179.65	5.1	32.2764	-106.827
2020-12-05	December	RG_038	RG_038_02	No	0	0	0	0.149991	15.58	-6.23	6.25	9.49	179.65	5.1	32.2739	-106.827
2020-12-05	December	RG_038	RG_038_03	No	0	0	0	0.163811	15.58	-6.23	6.25	9.49	179.65	5.1	32.2712	-106.828
2020-12-05	December	RG_038	RG_038_04	No	0	0	0	0.188257	15.58	-6.23	6.25	9.49	179.65	5.1	32.267	-106.828
2020-12-17	December	RG_038	RG_038_01	No	0	0	0	0.193994	14.15	-6.36	6.25	9.49	179.65	5.05	32.2764	-106.827
2020-12-17	December	RG_038	RG_038_02	No	0	0	0	0.149991	14.15	-6.36	6.25	9.49	179.65	5.05	32.2739	-106.827
2020-12-17	December	RG_038	RG_038_03	No	0	0	0	0.163811	14.15	-6.36	6.25	9.49	179.65	5.05	32.2712	-106.828
2020-12-17	December	RG_038	RG_038_04	No	0	0	0	0.188257	14.15	-6.36	6.25	9.49	179.65	5.05	32.267	-106.828

## Sheet: 2021 Sampling Metadata
Date_Collected	Month	Transect_ID	Site_ID	Blackflies?	Total Count	Average per trap (Transect)	Standardized Count	NDVI_Mean	Temp_Max	Temp_Min	Prcp_Month	Prcp_2-month-lag	Prcp_1-year-lag	Flow_Rate_Avg	Lat	Long
2021-01-08	January	RG_038	RG_038_01	No	0	0	0	0.190522	17.44	-4.68	4.33	6.25	166.43	4.95	32.2764	-106.827
2021-01-08	January	RG_038	RG_038_02	No	0	0	0	0.154101	17.44	-4.68	4.33	6.25	166.43	4.95	32.2739	-106.827
2021-01-08	January	RG_038	RG_038_03	No	0	0	0	0.146273	17.44	-4.68	4.33	6.25	166.43	4.95	32.2712	-106.828
2021-01-08	January	RG_038	RG_038_04	No	0	0	0	0.160504	17.44	-4.68	4.33	6.25	166.43	4.95	32.267	-106.828
2021-01-23	January	RG_038	RG_038_01	No	0	0	0	0.190522	17.56	1.04	4.33	6.25	166.43	4.92	32.2764	-106.827
2021-01-23	January	RG_038	RG_038_02	No	0	0	0	0.154101	17.56	1.04	4.33	6.25	166.43	4.92	32.2739	-106.827
2021-01-23	January	RG_038	RG_038_03	No	0	0	0	0.146273	17.56	1.04	4.33	6.25	166.43	4.92	32.2712	-106.828
2021-01-23	January	RG_038	RG_038_04	No	0	0	0	0.160504	17.56	1.04	4.33	6.25	166.43	4.92	32.267	-106.828
2021-02-04	February	RG_038	RG_038_01	No	0	0	0	0.190522	21.73	6.21	4.58	10.58	165.87	4.92	32.2764	-106.827
2021-02-04	February	RG_038	RG_038_02	No	0	0	0	0.154101	21.73	6.21	4.58	10.58	165.87	4.92	32.2739	-106.827
2021-02-04	February	RG_038	RG_038_03	No	0	0	0	0.146273	21.73	6.21	4.58	10.58	165.87	4.92	32.2712	-106.828
2021-02-04	February	RG_038	RG_038_04	No	0	0	0	0.160504	21.73	6.21	4.58	10.58	165.87	4.92	32.267	-106.828
2021-02-19	February	RG_038	RG_038_01	No	0	0	0	0.190522	15.45	-5.02	4.58	10.58	165.87	4.84	32.2764	-106.827
2021-02-19	February	RG_038	RG_038_02	No	0	0	0	0.154101	15.45	-5.02	4.58	10.58	165.87	4.84	32.2739	-106.827
2021-02-19	February	RG_038	RG_038_03	No	0	0	0	0.146273	15.45	-5.02	4.58	10.58	165.87	4.84	32.2712	-106.828
2021-02-19	February	RG_038	RG_038_04	No	0	0	0	0.160504	15.45	-5.02	4.58	10.58	165.87	4.84	32.267	-106.828
2021-03-09	March	RG_038	RG_038_01	No	0	0	0	0.312713	26.27	8.94	2.59	8.91	148.21	4.92	32.2764	-106.827
2021-03-09	March	RG_038	RG_038_02	No	0	0	0	0.190136	26.27	8.94	2.59	8.91	148.21	4.92	32.2739	-106.827
2021-03-09	March	RG_038	RG_038_03	No	0	0	0	0.190261	26.27	8.94	2.59	8.91	148.21	4.92	32.2712	-106.828
2021-03-09	March	RG_038	RG_038_04	No	0	0	0	0.220695	26.27	8.94	2.59	8.91	148.21	4.92	32.267	-106.828
2021-03-18	March	RG_038	RG_038_01	No	0	0	0	0.312713	21.85	-0.41	2.59	8.91	148.21	4.85	32.2764	-106.827
2021-03-18	March	RG_038	RG_038_02	No	0	0	0	0.190136	21.85	-0.41	2.59	8.91	148.21	4.85	32.2739	-106.827
2021-03-18	March	RG_038	RG_038_03	No	0	0	0	0.190261	21.85	-0.41	2.59	8.91	148.21	4.85	32.2712	-106.828
2021-03-18	March	RG_038	RG_038_04	No	0	0	0	0.220695	21.85	-0.41	2.59	8.91	148.21	4.85	32.267	-106.828
2021-03-19	March	RG_030	RG_030_01	No	0	0	0	0.21486	24.65	0.43	1.13	11.99	146.41	0	32.6846	-107.198
2021-03-19	March	RG_030	RG_030_02	No	0	0	0	0.203643	24.65	0.43	1.13	11.99	146.41	0	32.6832	-107.197
2021-03-19	March	RG_030	RG_030_03	No	0	0	0	0.158936	24.65	0.43	1.13	11.99	146.41	0	32.683	-107.194
2021-03-19	March	RG_030	RG_030_04	No	0	0	0	0.159863	24.65	0.43	1.13	11.99	146.41	0	32.6833	-107.192
2021-03-19	March	RG_031	RG_031_01	No	0	0.5	0	0.137202	24.59	0.4	0.59	11.01	143.34	0	32.6599	-107.113
2021-03-19	March	RG_031	RG_031_02	Yes	1	0.5	10	0.137193	24.59	0.4	0.59	11.01	143.34	0	32.6581	-107.112
2021-03-19	March	RG_031	RG_031_03	Yes	1	0.5	10	0.167633	24.59	0.4	0.59	11.01	143.34	0	32.6569	-107.11
2021-03-19	March	RG_031	RG_031_04	No	0	0.5	0	0.177062	24.59	0.4	0.59	11.01	143.34	0	32.6558	-107.108
2021-03-19	March	RG_032	RG_032_01	No	0	0	0	0.140419	24.53	0.35	0.33	9.31	137.88	0	32.6437	-107.043
2021-03-19	March	RG_032	RG_032_02	No	0	0	0	0.168864	24.53	0.35	0.33	9.31	137.88	0	32.6423	-107.042
2021-03-19	March	RG_032	RG_032_03	No	0	0	0	0.138504	24.53	0.35	0.33	9.31	137.88	0	32.6404	-107.041
2021-03-19	March	RG_032	RG_032_04	No	0	0	0	0.14599	24.53	0.35	0.33	9.31	137.88	0	32.6382	-107.041
2021-04-29	April	RG_038	RG_038_01	No	0	0	0	0.312713	16.61	5.67	0.83	7.17	94.54	4.97	32.2764	-106.827
2021-04-29	April	RG_038	RG_038_02	No	0	0	0	0.190136	16.61	5.67	0.83	7.17	94.54	4.97	32.2739	-106.827
2021-04-29	April	RG_038	RG_038_03	No	0	0	0	0.190261	16.61	5.67	0.83	7.17	94.54	4.97	32.2712	-106.828
2021-04-29	April	RG_038	RG_038_04	No	0	0	0	0.220695	16.61	5.67	0.83	7.17	94.54	4.97	32.267	-106.828
2021-05-13	May	RG_038	RG_038_01	No	0	0	0	0.296906	31.96	12.5	0	3.42	95.37	4.89	32.2764	-106.827
2021-05-13	May	RG_038	RG_038_02	No	0	0	0	0.1198	31.96	12.5	0	3.42	95.37	4.89	32.2739	-106.827
2021-05-13	May	RG_038	RG_038_03	No	0	0	0	0.207646	31.96	12.5	0	3.42	95.37	4.89	32.2712	-106.828
2021-05-13	May	RG_038	RG_038_04	No	0	0	0	0.240926	31.96	12.5	0	3.42	95.37	4.89	32.267	-106.828
2021-05-27	May	RG_038	RG_038_01	No	0	0	0	0.296906	34.35	16.41	0	3.42	95.37	4.94	32.2764	-106.827
2021-05-27	May	RG_038	RG_038_02	No	0	0	0	0.1198	34.35	16.41	0	3.42	95.37	4.94	32.2739	-106.827
2021-05-27	May	RG_038	RG_038_03	No	0	0	0	0.207646	34.35	16.41	0	3.42	95.37	4.94	32.2712	-106.828
2021-05-27	May	RG_038	RG_038_04	No	0	0	0	0.240926	34.35	16.41	0	3.42	95.37	4.94	32.267	-106.828
2021-06-10	June	RG_025	RG_025_01	No	0	0	0	0.348359	39.72	15.26	29.43	12.34	175.25	1924.44	32.9839	-107.289
2021-06-10	June	RG_025	RG_025_02	Yes	1	1	0.000610139	0.29256	39.72	15.26	29.43	12.34	175.25	1924.44	32.9821	-107.29
2021-06-10	June	RG_025	RG_025_03	No	0	0	0	0.265965	39.72	15.26	29.43	12.34	175.25	1924.44	32.9804	-107.291
2021-06-10	June	RG_025	RG_025_04	No	0	0	0	0.375617	39.72	15.26	29.43	12.34	175.25	1924.44	32.9785	-107.292
2021-06-10	June	RG_026	RG_026_01	No	0	0	0	0.239483	39.64	15.34	32.03	11.58	135.25	2658.02	32.8932	-107.292
2021-06-10	June	RG_026	RG_026_02	No	0	0	0	0.200841	39.64	15.34	32.03	11.58	135.25	2658.02	32.8917	-107.292
2021-06-10	June	RG_026	RG_026_03	No	0	0	0	0.206994	39.64	15.34	32.03	11.58	135.25	2658.02	32.8898	-107.292
2021-06-10	June	RG_026	RG_026_04	No	0	0	0	0.204197	39.64	15.34	32.03	11.58	135.25	2658.02	32.8878	-107.292
2021-06-17	June	RG_035	RG_035_01	Yes	3400	4382.75	2.07447	0.196707	37.54	21.97	53.6	2.83	77.92	1820.98	32.4701	-106.91
2021-06-17	June	RG_035	RG_035_02	Yes	3301	4382.75	2.01407	0.168231	37.54	21.97	53.6	2.83	77.92	1820.98	32.4678	-106.907
2021-06-17	June	RG_035	RG_035_03	Yes	9314	4382.75	5.68284	0.264634	37.54	21.97	53.6	2.83	77.92	1820.98	32.4657	-106.904
2021-06-17	June	RG_035	RG_035_04	Yes	1516	4382.75	0.924971	0.0220557	37.54	21.97	53.6	2.83	77.92	1820.98	32.4628	-106.903
2021-06-17	June	RG_036	RG_036_01	Yes	3075	1915	1.87618	0.161175	37.38	21.97	48.3	1.63	118.88	1820.98	32.4182	-106.867
2021-06-17	June	RG_036	RG_036_02	Yes	1713	1915	1.04517	0.158284	37.38	21.97	48.3	1.63	118.88	1820.98	32.4159	-106.866
2021-06-17	June	RG_036	RG_036_03	Yes	2008	1915	1.22516	0.110397	37.38	21.97	48.3	1.63	118.88	1820.98	32.414	-106.865
2021-06-17	June	RG_036	RG_036_04	Yes	864	1915	0.52716	0.172143	37.38	21.97	48.3	1.63	118.88	1820.98	32.4121	-106.865
2021-06-17	June	RG_037	RG_037_01	Yes	4128	4012.5	2.51866	0.15193	37.36	22.08	41.75	1.28	113.95	1820.98	32.3433	-106.839
2021-06-17	June	RG_037	RG_037_02	Yes	4927	4012.5	3.00616	0.166075	37.36	22.08	41.75	1.28	113.95	1820.98	32.3412	-106.838
2021-06-17	June	RG_037	RG_037_03	Yes	3367	4012.5	2.05434	0.224486	37.36	22.08	41.75	1.28	113.95	1820.98	32.3396	-106.837
2021-06-17	June	RG_037	RG_037_04	Yes	3628	4012.5	2.21359	0.195844	37.36	22.08	41.75	1.28	113.95	1820.98	32.3373	-106.835
2021-06-24	June	RG_027	RG_027_01	Yes	122	388.75	0.074437	0.247379	38.19	22.86	32.51	7.38	117.97	2245.38	32.848	-107.297
2021-06-24	June	RG_027	RG_027_02	Yes	263	388.75	0.160467	0.162868	38.19	22.86	32.51	7.38	117.97	2245.38	32.8461	-107.296
2021-06-24	June	RG_027	RG_027_03	Yes	546	388.75	0.333136	0.10024	38.19	22.86	32.51	7.38	117.97	2245.38	32.8437	-107.297
2021-06-24	June	RG_027	RG_027_04	Yes	624	388.75	0.380727	0.149024	38.19	22.86	32.51	7.38	117.97	2245.38	32.8495	-107.296
2021-06-24	June	RG_030	RG_030_01	Yes	58	1139	0.0353881	0.271946	37.98	22.01	35.4	8.01	128.17	2245.38	32.6846	-107.198
2021-06-24	June	RG_030	RG_030_02	Yes	972	1139	0.593055	0.245197	37.98	22.01	35.4	8.01	128.17	2245.38	32.6832	-107.197
2021-06-24	June	RG_030	RG_030_03	Yes	498	1139	0.303849	0.199407	37.98	22.01	35.4	8.01	128.17	2245.38	32.683	-107.194
2021-06-24	June	RG_030	RG_030_04	Yes	3028	1139	1.8475	0.185109	37.98	22.01	35.4	8.01	128.17	2245.38	32.6833	-107.192
2021-06-24	June	RG_031	RG_031_01	Yes	2844	1499.25	1.73524	0.1407	38.07	22.26	36.45	7.95	121.06	2245.38	32.6599	-107.113
2021-06-24	June	RG_031	RG_031_02	Yes	3152	1499.25	1.92316	0.189445	38.07	22.26	36.45	7.95	121.06	2245.38	32.6581	-107.112
2021-06-24	June	RG_031	RG_031_03	No	0	1499.25	0	0.294448	38.07	22.26	36.45	7.95	121.06	2245.38	32.6569	-107.11
2021-06-24	June	RG_031	RG_031_04	Yes	1	1499.25	0.000610139	0.310744	38.07	22.26	36.45	7.95	121.06	2245.38	32.6558	-107.108
2021-06-24	June	RG_032	RG_032_01	Yes	980	1413.25	0.597937	0.175914	38.13	22.43	40.9	7.15	115.08	2245.38	32.6437	-107.043
2021-06-24	June	RG_032	RG_032_02	Yes	814	1413.25	0.496653	0.213468	38.13	22.43	40.9	7.15	115.08	2245.38	32.6423	-107.042
2021-06-24	June	RG_032	RG_032_03	Yes	1868	1413.25	1.13974	0.118808	38.13	22.43	40.9	7.15	115.08	2245.38	32.6404	-107.041
2021-06-24	June	RG_032	RG_032_04	Yes	1991	1413.25	1.21479	0.230682	38.13	22.43	40.9	7.15	115.08	2245.38	32.6382	-107.041
2021-07-08	July	RG_040	RG_040_01	Yes	252	166.75	0.825364	0.422084	34.01	19.63	105.93	54.76	165.68	538.14	32.1535	-106.703
2021-07-08	July	RG_040	RG_040_02	Yes	194	166.75	0.635399	0.376604	34.01	19.63	105.93	54.76	165.68	538.14	32.1524	-106.702
2021-07-08	July	RG_040	RG_040_03	Yes	41	166.75	0.134285	0.38	34.01	19.63	105.93	54.76	165.68	538.14	32.1512	-106.702
2021-07-08	July	RG_040	RG_040_04	Yes	180	166.75	0.589545	0.356933	34.01	19.63	105.93	54.76	165.68	538.14	32.1499	-106.701
2021-07-08	July	RG_041	RG_041_01	Yes	840	623.75	2.75121	0.410382	33.98	19.78	61.39	43.05	104.19	538.14	32.0863	-106.663
2021-07-08	July	RG_041	RG_041_02	Yes	930	623.75	3.04598	0.426679	33.98	19.78	61.39	43.05	104.19	538.14	32.0851	-106.664
2021-07-08	July	RG_041	RG_041_03	Yes	158	623.75	0.51749	0.496472	33.98	19.78	61.39	43.05	104.19	538.14	32.0832	-106.664
2021-07-08	July	RG_041	RG_041_04	Yes	567	623.75	1.85707	0.373762	33.98	19.78	61.39	43.05	104.19	538.14	32.081	-106.664
2021-07-09	July	RG_038	RG_038_01	Yes	72	734.25	0.235818	0.117404	36.66	20.03	41.5	43.32	133.37	486.45	32.2764	-106.827
2021-07-09	July	RG_038	RG_038_02	Yes	335	734.25	1.09721	-0.0491918	36.66	20.03	41.5	43.32	133.37	486.45	32.2739	-106.827
2021-07-09	July	RG_038	RG_038_03	Yes	2484	734.25	8.13573	0.294274	36.66	20.03	41.5	43.32	133.37	486.45	32.2712	-106.828
2021-07-09	July	RG_038	RG_038_04	Yes	46	734.25	0.150662	0.45209	36.66	20.03	41.5	43.32	133.37	486.45	32.267	-106.828
2021-07-09	July	RG_039	RG_039_01	Yes	84	252.75	0.275121	0.118927	36.62	20.1	63.97	50.49	164.04	486.45	32.2089	-106.769
2021-07-09	July	RG_039	RG_039_02	Yes	742	252.75	2.43024	0.158181	36.62	20.1	63.97	50.49	164.04	486.45	32.2077	-106.767
2021-07-09	July	RG_039	RG_039_03	No	0	252.75	0	0.301583	36.62	20.1	63.97	50.49	164.04	486.45	32.2071	-106.764
2021-07-09	July	RG_039	RG_039_04	Yes	185	252.75	0.605922	0.316185	36.62	20.1	63.97	50.49	164.04	486.45	32.2064	-106.761
2021-07-15	July	RG_042	RG_042_01	Yes	22	31.5	0.0720555	0.234539	35.94	21.91	67.47	34.43	98.8	678.94	32.0319	-106.652
2021-07-15	July	RG_042	RG_042_02	Yes	55	31.5	0.180139	0.447619	35.94	21.91	67.47	34.43	98.8	678.94	32.0299	-106.651
2021-07-15	July	RG_042	RG_042_03	Yes	1	31.5	0.00327525	0.343948	35.94	21.91	67.47	34.43	98.8	678.94	32.0279	-106.65
2021-07-15	July	RG_042	RG_042_04	Yes	48	31.5	0.157212	0.495511	35.94	21.91	67.47	34.43	98.8	678.94	32.0258	-106.65
2021-07-15	July	RG_043	RG_043_01	Yes	280	97	0.917071	0.369202	36.03	21.97	64.33	37.47	93.77	678.94	31.9755	-106.613
2021-07-15	July	RG_043	RG_043_02	Yes	7	97	0.0229268	0.394041	36.03	21.97	64.33	37.47	93.77	678.94	31.9741	-106.612
2021-07-15	July	RG_043	RG_043_03	Yes	8	97	0.026202	0.21768	36.03	21.97	64.33	37.47	93.77	678.94	31.9722	-106.61
2021-07-15	July	RG_043	RG_043_04	Yes	93	97	0.304598	0.161614	36.03	21.97	64.33	37.47	93.77	678.94	31.9702	-106.608
2021-07-15	July	RG_044	RG_044_01	Yes	55	36.5	0.180139	0.373635	36.15	22.02	68.88	60.62	115.25	678.94	31.9165	-106.603
2021-07-15	July	RG_044	RG_044_02	Yes	6	36.5	0.0196515	0.331598	36.15	22.02	68.88	60.62	115.25	678.94	31.9144	-106.603
2021-07-15	July	RG_044	RG_044_03	Yes	4	36.5	0.013101	0.384582	36.15	22.02	68.88	60.62	115.25	678.94	31.9123	-106.603
2021-07-15	July	RG_044	RG_044_04	Yes	81	36.5	0.265295	0.197981	36.15	22.02	68.88	60.62	115.25	678.94	31.9104	-106.602
2021-07-23	July	RG_025	RG_025_01	Yes	287	212.25	0.939997	0.322708	30.79	19.24	47.08	29.43	190.1	1120.55	32.9839	-107.289
2021-07-23	July	RG_025	RG_025_02	Yes	543	212.25	1.77846	0.311845	30.79	19.24	47.08	29.43	190.1	1120.55	32.9821	-107.29
2021-07-23	July	RG_025	RG_025_03	Yes	2	212.25	0.0065505	0.310249	30.79	19.24	47.08	29.43	190.1	1120.55	32.9804	-107.291
2021-07-23	July	RG_025	RG_025_04	Yes	17	212.25	0.0556793	0.35252	30.79	19.24	47.08	29.43	190.1	1120.55	32.9785	-107.292
2021-07-23	July	RG_026	RG_026_01	Yes	23	29	0.0753308	0.317506	30.95	19.29	44.71	32.03	154.8	1037.77	32.8932	-107.292
2021-07-23	July	RG_026	RG_026_02	Yes	22	29	0.0720555	0.173406	30.95	19.29	44.71	32.03	154.8	1037.77	32.8917	-107.292
2021-07-23	July	RG_026	RG_026_03	Yes	71	29	0.232543	0.324148	30.95	19.29	44.71	32.03	154.8	1037.77	32.8898	-107.292
2021-07-23	July	RG_026	RG_026_04	No	0	29	0	0.264457	30.95	19.29	44.71	32.03	154.8	1037.77	32.8878	-107.292
2021-07-23	July	RG_027	RG_027_01	Yes	259	134.5	0.84829	0.391568	31.15	19.43	38.59	32.51	142.08	1037.77	32.848	-107.297
2021-07-23	July	RG_027	RG_027_02	Yes	131	134.5	0.429058	0.276654	31.15	19.43	38.59	32.51	142.08	1037.77	32.8461	-107.296
2021-07-23	July	RG_027	RG_027_03	Yes	90	134.5	0.294773	0.138989	31.15	19.43	38.59	32.51	142.08	1037.77	32.8437	-107.297
2021-07-23	July	RG_027	RG_027_04	Yes	58	134.5	0.189965	0.276982	31.15	19.43	38.59	32.51	142.08	1037.77	32.8495	-107.296
2021-07-30	July	RG_35	RG_035_01	Yes	3400	894.5	11.1359	0.213428	34.31	18.63	67.92	55.05	128.36	732.62	32.4701	-106.91
2021-07-30	July	RG_35	RG_035_02	Yes	39	894.5	0.127735	0.17571	34.31	18.63	67.92	55.05	128.36	732.62	32.4678	-106.907
2021-07-30	July	RG_35	RG_035_03	No	0	894.5	0	0.326452	34.31	18.63	67.92	55.05	128.36	732.62	32.4657	-106.904
2021-07-30	July	RG_35	RG_035_04	Yes	139	894.5	0.45526	-0.0396819	34.31	18.63	67.92	55.05	128.36	732.62	32.4628	-106.903
2021-07-30	July	RG_36	RG_036_01	Yes	82	53	0.268571	0.210764	34.22	18.68	66.66	49.16	160.58	732.62	32.4182	-106.867
2021-07-30	July	RG_36	RG_036_02	Yes	21	53	0.0687803	0.128072	34.22	18.68	66.66	49.16	160.58	732.62	32.4159	-106.866
2021-07-30	July	RG_36	RG_036_03	Yes	96	53	0.314424	0.121444	34.22	18.68	66.66	49.16	160.58	732.62	32.414	-106.865
2021-07-30	July	RG_36	RG_036_04	Yes	13	53	0.0425783	0.18074	34.22	18.68	66.66	49.16	160.58	732.62	32.4121	-106.865
2021-07-30	July	RG_37	RG_037_01	Yes	1176	975.25	3.8517	0.323006	34.3	18.87	45.79	42.53	150.08	732.62	32.3433	-106.839
2021-07-30	July	RG_37	RG_037_02	Yes	128	975.25	0.419232	0.273706	34.3	18.87	45.79	42.53	150.08	732.62	32.3412	-106.838
2021-07-30	July	RG_37	RG_037_03	Yes	1877	975.25	6.14765	0.485692	34.3	18.87	45.79	42.53	150.08	732.62	32.3396	-106.837
2021-07-30	July	RG_37	RG_037_04	Yes	720	975.25	2.35818	0.380132	34.3	18.87	45.79	42.53	150.08	732.62	32.3373	-106.835
2021-07-30	July	RG_038	RG_038_01	Yes	4	33.5	0.013101	0.117404	34.27	19.02	41.5	43.32	133.37	732.62	32.2764	-106.827
2021-07-30	July	RG_038	RG_038_02	Yes	41	33.5	0.134285	-0.0491918	34.27	19.02	41.5	43.32	133.37	732.62	32.2739	-106.827
2021-07-30	July	RG_038	RG_038_03	No	89	33.5	0.291497	0.294274	34.27	19.02	41.5	43.32	133.37	732.62	32.2712	-106.828
2021-07-30	July	RG_038	RG_038_04	No	0	33.5	0	0.45209	34.27	19.02	41.5	43.32	133.37	732.62	32.267	-106.828
2021-08-12	August	RG_030	RG_030_01	Yes	138	165.5	4.15976	0.452716	32.21	19.19	56.98	71.96	147.2	734.36	32.6846	-107.198
2021-08-12	August	RG_030	RG_030_02	Yes	131	165.5	3.94876	0.356024	32.21	19.19	56.98	71.96	147.2	734.36	32.6832	-107.197
2021-08-12	August	RG_030	RG_030_03	Yes	72	165.5	2.17031	0.36341	32.21	19.19	56.98	71.96	147.2	734.36	32.683	-107.194
2021-08-12	August	RG_030	RG_030_04	Yes	321	165.5	9.67596	0.373285	32.21	19.19	56.98	71.96	147.2	734.36	32.6833	-107.192
2021-08-12	August	RG_031	RG_031_01	Yes	42	138.5	1.26601	0.195185	32.35	19.36	63.79	71.86	149.88	734.36	32.6599	-107.113
2021-08-12	August	RG_031	RG_031_02	Yes	63	138.5	1.89902	0.323791	32.35	19.36	63.79	71.86	149.88	734.36	32.6581	-107.112
2021-08-12	August	RG_031	RG_031_03	Yes	317	138.5	9.55539	0.49052	32.35	19.36	63.79	71.86	149.88	734.36	32.6569	-107.11
2021-08-12	August	RG_031	RG_031_04	Yes	132	138.5	3.9789	0.487891	32.35	19.36	63.79	71.86	149.88	734.36	32.6558	-107.108
2021-08-12	August	RG_032	RG_032_01	Yes	22	15.75	0.66315	0.254907	32.46	19.48	64.49	80.21	157.42	734.36	32.6437	-107.043
2021-08-12	August	RG_032	RG_032_02	Yes	27	15.75	0.813866	0.290454	32.46	19.48	64.49	80.21	157.42	734.36	32.6423	-107.042
2021-08-12	August	RG_032	RG_032_03	Yes	2	15.75	0.0602864	0.0722747	32.46	19.48	64.49	80.21	157.42	734.36	32.6404	-107.041
2021-08-12	August	RG_032	RG_032_04	Yes	12	15.75	0.361718	0.297691	32.46	19.48	64.49	80.21	157.42	734.36	32.6382	-107.041
2021-08-17	August	RG_038	RG_038_01	Yes	4	6.25	0.120573	0.117404	31.36	18.16	29.97	84.82	137.06	454.76	32.2764	-106.827
2021-08-17	August	RG_038	RG_038_02	Yes	21	6.25	0.633007	-0.0491918	31.36	18.16	29.97	84.82	137.06	454.76	32.2739	-106.827
2021-08-17	August	RG_038	RG_038_03	No	0	6.25	0	0.294274	31.36	18.16	29.97	84.82	137.06	454.76	32.2712	-106.828
2021-08-17	August	RG_038	RG_038_04	No	0	6.25	0	0.45209	31.36	18.16	29.97	84.82	137.06	454.76	32.267	-106.828
2021-08-17	August	RG_039	RG_039_01	Yes	2	0.75	0.0602864	0.118927	31.25	18.25	45.06	112.51	176.28	288.39	32.2089	-106.769
2021-08-17	August	RG_039	RG_039_02	No	0	0.75	0	0.158181	31.25	18.25	45.06	112.51	176.28	288.39	32.2077	-106.767
2021-08-17	August	RG_039	RG_039_03	No	0	0.75	0	0.301583	31.25	18.25	45.06	112.51	176.28	288.39	32.2071	-106.764
2021-08-17	August	RG_039	RG_039_04	Yes	1	0.75	0.0301432	0.316185	31.25	18.25	45.06	112.51	176.28	288.39	32.2064	-106.761
2021-08-17	August	RG_040	RG_040_01	Yes	2	0.5	0.0602864	0.422084	31.17	18.34	68.86	160.69	229.36	288.39	32.1535	-106.703
2021-08-17	August	RG_040	RG_040_02	No	0	0.5	0	0.376604	31.17	18.34	68.86	160.69	229.36	288.39	32.1524	-106.702
2021-08-17	August	RG_040	RG_040_03	No	0	0.5	0	0.38	31.17	18.34	68.86	160.69	229.36	288.39	32.1512	-106.702
2021-08-17	August	RG_040	RG_040_04	No	0	0.5	0	0.356933	31.17	18.34	68.86	160.69	229.36	288.39	32.1499	-106.701
2021-08-17	August	RG_041	RG_041_01	No	0	0.75	0	0.410382	31.09	18.47	110.26	104.44	141.35	288.39	32.0863	-106.663
2021-08-17	August	RG_041	RG_041_02	No	0	0.75	0	0.426679	31.09	18.47	110.26	104.44	141.35	288.39	32.0851	-106.664
2021-08-17	August	RG_041	RG_041_03	Yes	3	0.75	0.0904295	0.496472	31.09	18.47	110.26	104.44	141.35	288.39	32.0832	-106.664
2021-08-17	August	RG_041	RG_041_04	No	0	0.75	0	0.373762	31.09	18.47	110.26	104.44	141.35	288.39	32.081	-106.664
2021-08-20	August	RG_042	RG_042_01	Yes	3	1	0.0904295	0.234539	33.85	19.1	114.77	101.9	141.98	235.63	32.0319	-106.652
2021-08-20	August	RG_042	RG_042_02	Yes	1	1	0.0301432	0.447619	33.85	19.1	114.77	101.9	141.98	235.63	32.0299	-106.651
2021-08-20	August	RG_042	RG_042_03	No	0	1	0	0.343948	33.85	19.1	114.77	101.9	141.98	235.63	32.0279	-106.65
2021-08-20	August	RG_042	RG_042_04	No	0	1	0	0.495511	33.85	19.1	114.77	101.9	141.98	235.63	32.0258	-106.65
2021-08-20	August	RG_043	RG_043_01	No	0	0.75	0	0.369202	33.89	19.27	133.77	101.8	133.88	235.63	31.9755	-106.613
2021-08-20	August	RG_043	RG_043_02	No	0	0.75	0	0.394041	33.89	19.27	133.77	101.8	133.88	235.63	31.9741	-106.612
2021-08-20	August	RG_043	RG_043_03	No	0	0.75	0	0.21768	33.89	19.27	133.77	101.8	133.88	235.63	31.9722	-106.61
2021-08-20	August	RG_043	RG_043_04	Yes	3	0.75	0.0904295	0.161614	33.89	19.27	133.77	101.8	133.88	235.63	31.9702	-106.608
2021-08-20	August	RG_044	RG_044_01	No	0	2	0	0.373635	33.95	19.45	152.42	129.5	162.25	235.63	31.9165	-106.603
2021-08-20	August	RG_044	RG_044_02	No	0	2	0	0.331598	33.95	19.45	152.42	129.5	162.25	235.63	31.9144	-106.603
2021-08-20	August	RG_044	RG_044_03	Yes	4	2	0.120573	0.384582	33.95	19.45	152.42	129.5	162.25	235.63	31.9123	-106.603
2021-08-20	August	RG_044	RG_044_04	Yes	4	2	0.120573	0.197981	33.95	19.45	152.42	129.5	162.25	235.63	31.9104	-106.602
2021-09-10	September	RG_025	RG_025_01	Yes	3	1.25	0.178771	0.350671	35.44	15.67	23.4	98.59	193.26	0	32.9839	-107.289
2021-09-10	September	RG_025	RG_025_02	No	0	1.25	0	0.33527	35.44	15.67	23.4	98.59	193.26	0	32.9821	-107.29
2021-09-10	September	RG_025	RG_025_03	No	0	1.25	0	0.342144	35.44	15.67	23.4	98.59	193.26	0	32.9804	-107.291
2021-09-10	September	RG_025	RG_025_04	Yes	2	1.25	0.119181	0.36523	35.44	15.67	23.4	98.59	193.26	0	32.9785	-107.292
2021-09-10	September	RG_026	RG_026_01	Yes	223	93	13.2886	0.354895	35.41	15.62	38.5	99.91	200.37	0	32.8932	-107.292
2021-09-10	September	RG_026	RG_026_02	Yes	76	93	4.52886	0.320945	35.41	15.62	38.5	99.91	200.37	0	32.8917	-107.292
2021-09-10	September	RG_026	RG_026_03	Yes	22	93	1.31099	0.34243	35.41	15.62	38.5	99.91	200.37	0	32.8898	-107.292
2021-09-10	September	RG_026	RG_026_04	Yes	51	93	3.03911	0.287262	35.41	15.62	38.5	99.91	200.37	0	32.8878	-107.292
2021-09-10	September	RG_027	RG_027_01	Yes	7	29.25	0.417132	0.374487	34.98	16.49	21.65	117.46	211.49	0	32.848	-107.297
2021-09-10	September	RG_027	RG_027_02	Yes	72	29.25	4.2905	0.306596	34.98	16.49	21.65	117.46	211.49	0	32.8461	-107.296
2021-09-10	September	RG_027	RG_027_03	Yes	30	29.25	1.78771	0.201357	34.98	16.49	21.65	117.46	211.49	0	32.8437	-107.297
2021-09-10	September	RG_027	RG_027_04	Yes	8	29.25	0.476723	0.265407	34.98	16.49	21.65	117.46	211.49	0	32.8495	-107.296
2021-09-15	September	RG_035	RG_035_01	No	0	2.25	0	0.232623	35.44	17.25	25.79	131.44	228.79	8.02	32.4701	-106.91
2021-09-15	September	RG_035	RG_035_02	Yes	5	2.25	0.297952	0.265137	35.44	17.25	25.79	131.44	228.79	8.02	32.4678	-106.907
2021-09-15	September	RG_035	RG_035_03	No	0	2.25	0	0.386041	35.44	17.25	25.79	131.44	228.79	8.02	32.4657	-106.904
2021-09-15	September	RG_035	RG_035_04	Yes	4	2.25	0.238361	0.183368	35.44	17.25	25.79	131.44	228.79	8.02	32.4628	-106.903
2021-09-15	September	RG_036	RG_036_01	Yes	18	7	1.07263	0.32947	35.32	17.23	21.73	118.32	215.82	8.02	32.4182	-106.867
2021-09-15	September	RG_036	RG_036_02	Yes	3	7	0.178771	0.235845	35.32	17.23	21.73	118.32	215.82	8.02	32.4159	-106.866
2021-09-15	September	RG_036	RG_036_03	Yes	1	7	0.0595903	0.211536	35.32	17.23	21.73	118.32	215.82	8.02	32.414	-106.865
2021-09-15	September	RG_036	RG_036_04	Yes	6	7	0.357542	0.310079	35.32	17.23	21.73	118.32	215.82	8.02	32.4121	-106.865
2021-09-15	September	RG_038	RG_038_01	No	0	0.75	0	0.316075	35.35	17.4	13.98	71.47	190.23	8.02	32.2764	-106.827
2021-09-15	September	RG_038	RG_038_02	Yes	2	0.75	0.119181	0.187282	35.35	17.4	13.98	71.47	190.23	8.02	32.2739	-106.827
2021-09-15	September	RG_038	RG_038_03	Yes	1	0.75	0.0595903	0.225072	35.35	17.4	13.98	71.47	190.23	8.02	32.2712	-106.828
2021-09-15	September	RG_038	RG_038_04	No	0	0.75	0	0.384771	35.35	17.4	13.98	71.47	190.23	8.02	32.267	-106.828
2021-09-23	September	RG_030	RG_030_01	No	0	0.25	0	0.420413	30.8	12.36	29.64	93.54	196.5	0	32.6846	-107.198
2021-09-23	September	RG_030	RG_030_02	No	0	0.25	0	0.379443	30.8	12.36	29.64	93.54	196.5	0	32.6832	-107.197
2021-09-23	September	RG_030	RG_030_03	Yes	1	0.25	0.0595903	0.33882	30.8	12.36	29.64	93.54	196.5	0	32.683	-107.194
2021-09-23	September	RG_030	RG_030_04	No	0	0.25	0	0.345472	30.8	12.36	29.64	93.54	196.5	0	32.6833	-107.192
2021-09-23	September	RG_37	RG_037_01	Yes	2	0.5	0.119181	0.295074	31.2	12.73	21.62	95.74	190.23	8.04	32.3433	-106.839
2021-09-23	September	RG_37	RG_037_02	No	0	0.5	0	0.294649	31.2	12.73	21.62	95.74	190.23	8.04	32.3412	-106.838
2021-09-23	September	RG_37	RG_037_03	No	0	0.5	0	0.446134	31.2	12.73	21.62	95.74	190.23	8.04	32.3396	-106.837
2021-09-23	September	RG_37	RG_037_04	No	0	0.5	0	0.378659	31.2	12.73	21.62	95.74	190.23	8.04	32.3373	-106.835
2021-10-06	October	RG_031	RG_031_01	Yes	1	0.75	8	0.239371	30.41	11.9	0	94.42	192.96	0	32.6599	-107.113
2021-10-06	October	RG_031	RG_031_02	No	0	0.75	0	0.295506	30.41	11.9	0	94.42	192.96	0	32.6581	-107.112
2021-10-06	October	RG_031	RG_031_03	Yes	2	0.75	16	0.480789	30.41	11.9	0	94.42	192.96	0	32.6569	-107.11
2021-10-06	October	RG_031	RG_031_04	No	0	0.75	0	0.469834	30.41	11.9	0	94.42	192.96	0	32.6558	-107.108
2021-10-06	October	RG_032	RG_032_01	No	0	0.25	0	0.241364	30.52	11.96	0	91.04	197.12	0	32.6437	-107.043
2021-10-06	October	RG_032	RG_032_02	No	0	0.25	0	0.320031	30.52	11.96	0	91.04	197.12	0	32.6423	-107.042
2021-10-06	October	RG_032	RG_032_03	No	0	0.25	0	0.16196	30.52	11.96	0	91.04	197.12	0	32.6404	-107.041
2021-10-06	October	RG_032	RG_032_04	Yes	1	0.25	8	0.312962	30.52	11.96	0	91.04	197.12	0	32.6382	-107.041
2021-10-06	October	RG_038	RG_038_01	No	0	0.25	0	0.316075	30.96	13.26	0	43.95	156.84	7.96	32.2764	-106.827
2021-10-06	October	RG_038	RG_038_02	Yes	1	0.25	8	0.187282	30.96	13.26	0	43.95	156.84	7.96	32.2739	-106.827
2021-10-06	October	RG_038	RG_038_03	No	0	0.25	0	0.225072	30.96	13.26	0	43.95	156.84	7.96	32.2712	-106.828
2021-10-06	October	RG_038	RG_038_04	No	0	0.25	0	0.384771	30.96	13.26	0	43.95	156.84	7.96	32.267	-106.828
2021-10-15	October	RG_039	RG_039_01	No	0	0	0	0.169758	23.11	4.93	0	59.27	206.65	0	32.2089	-106.769
2021-10-15	October	RG_039	RG_039_02	No	0	0	0	0.186195	23.11	4.93	0	59.27	206.65	0	32.2077	-106.767
2021-10-15	October	RG_039	RG_039_03	No	0	0	0	0.253904	23.11	4.93	0	59.27	206.65	0	32.2071	-106.764
2021-10-15	October	RG_039	RG_039_04	No	0	0	0	0.258525	23.11	4.93	0	59.27	206.65	0	32.2064	-106.761
2021-10-15	October	RG_040	RG_040_01	No	0	0	0	0.282384	23.3	5.11	0	78.62	281.68	0	32.1535	-106.703
2021-10-15	October	RG_040	RG_040_02	No	0	0	0	0.275824	23.3	5.11	0	78.62	281.68	0	32.1524	-106.702
2021-10-15	October	RG_040	RG_040_03	No	0	0	0	0.279015	23.3	5.11	0	78.62	281.68	0	32.1512	-106.702
2021-10-15	October	RG_040	RG_040_04	No	0	0	0	0.283828	23.3	5.11	0	78.62	281.68	0	32.1499	-106.701
2021-10-15	October	RG_041	RG_041_01	No	0	0	0	0.393607	23.42	5.37	0	129.42	260.14	0	32.0863	-106.663
2021-10-15	October	RG_041	RG_041_02	No	0	0	0	0.417222	23.42	5.37	0	129.42	260.14	0	32.0851	-106.664
2021-10-15	October	RG_041	RG_041_03	No	0	0	0	0.401455	23.42	5.37	0	129.42	260.14	0	32.0832	-106.664
2021-10-15	October	RG_041	RG_041_04	No	0	0	0	0.371395	23.42	5.37	0	129.42	260.14	0	32.081	-106.664
2021-10-22	October	RG_042	RG_042_01	No	0	0	0	0.232947	29.82	8.96	0	140.9	271.76	0	32.0319	-106.652
2021-10-22	October	RG_042	RG_042_02	No	0	0	0	0.453305	29.82	8.96	0	140.9	271.76	0	32.0299	-106.651
2021-10-22	October	RG_042	RG_042_03	No	0	0	0	0.325229	29.82	8.96	0	140.9	271.76	0	32.0279	-106.65
2021-10-22	October	RG_042	RG_042_04	No	0	0	0	0.405529	29.82	8.96	0	140.9	271.76	0	32.0258	-106.65
2021-10-22	October	RG_043	RG_043_01	No	0	0	0	0.283227	29.92	9.14	0	163.41	285.42	0	31.9755	-106.613
2021-10-22	October	RG_043	RG_043_02	No	0	0	0	0.350451	29.92	9.14	0	163.41	285.42	0	31.9741	-106.612
2021-10-22	October	RG_043	RG_043_03	No	0	0	0	0.202042	29.92	9.14	0	163.41	285.42	0	31.9722	-106.61
2021-10-22	October	RG_043	RG_043_04	No	0	0	0	0.201651	29.92	9.14	0	163.41	285.42	0	31.9702	-106.608
2021-10-22	October	RG_044	RG_044_01	No	0	0	0	0.301511	30.04	9.38	0	180.02	331.06	0	31.9165	-106.603
2021-10-22	October	RG_044	RG_044_02	No	0	0	0	0.279181	30.04	9.38	0	180.02	331.06	0	31.9144	-106.603
2021-10-22	October	RG_044	RG_044_03	No	0	0	0	0.285463	30.04	9.38	0	180.02	331.06	0	31.9123	-106.603
2021-10-22	October	RG_044	RG_044_04	No	0	0	0	0.222934	30.04	9.38	0	180.02	331.06	0	31.9104	-106.602
2021-10-29	October	RG_038	RG_038_01	No	0	0	0	0.316075	25.31	2.66	0	43.95	156.84	0	32.2764	-106.827
2021-10-29	October	RG_038	RG_038_02	No	0	0	0	0.187282	25.31	2.66	0	43.95	156.84	0	32.2739	-106.827
2021-10-29	October	RG_038	RG_038_03	No	0	0	0	0.225072	25.31	2.66	0	43.95	156.84	0	32.2712	-106.828
2021-10-29	October	RG_038	RG_038_04	No	0	0	0	0.384771	25.31	2.66	0	43.95	156.84	0	32.267	-106.828
2021-11-12	November	RG_038	RG_038_01	No	0	0	0	0.0996169	23.86	0.99	12.06	13.98	147.35	0	32.2764	-106.827
2021-11-12	November	RG_038	RG_038_02	No	0	0	0	0.113376	23.86	0.99	12.06	13.98	147.35	0	32.2739	-106.827
2021-11-12	November	RG_038	RG_038_03	No	0	0	0	0.10887	23.86	0.99	12.06	13.98	147.35	0	32.2712	-106.828
2021-11-12	November	RG_038	RG_038_04	No	0	0	0	0.140734	23.86	0.99	12.06	13.98	147.35	0	32.267	-106.828
2021-11-23	November	RG_038	RG_038_01	No	0	0	0	0.0996169	20.1	1.62	12.06	13.98	147.35	0	32.2764	-106.827
2021-11-23	November	RG_038	RG_038_02	No	0	0	0	0.113376	20.1	1.62	12.06	13.98	147.35	0	32.2739	-106.827
2021-11-23	November	RG_038	RG_038_03	No	0	0	0	0.10887	20.1	1.62	12.06	13.98	147.35	0	32.2712	-106.828
2021-11-23	November	RG_038	RG_038_04	No	0	0	0	0.140734	20.1	1.62	12.06	13.98	147.35	0	32.267	-106.828
2021-12-11	December	RG_038	RG_038_01	No	0	0	0	0.0996169	12.59	-0.92	18.34	12.06	159.41	0	32.2764	-106.827
2021-12-11	December	RG_038	RG_038_02	No	0	0	0	0.113376	12.59	-0.92	18.34	12.06	159.41	0	32.2739	-106.827
2021-12-11	December	RG_038	RG_038_03	No	0	0	0	0.10887	12.59	-0.92	18.34	12.06	159.41	0	32.2712	-106.828
2021-12-11	December	RG_038	RG_038_04	No	0	0	0	0.140734	12.59	-0.92	18.34	12.06	159.41	0	32.267	-106.828

## Sheet: 2022 Sampling Metadata
Date set	Season or Month	Transect_ID	Site ID	Blackflies?	Total Count	Average per trap (Transect)	Standardized Count	NDVI_Mean	Temp_Max	Temp_Min	Prcp_Month	Prcp_2-month-lag	Prcp_1-year-lag	Flow_Rate_Avg	Lat	Long
2022-06-14	Pre-Monsoon	SEC	SEC_STBL_01	No	0	0	0	0.243142	38.94	19.76	20.38	0	244.01	808.44	NA	NA
2022-06-14	Pre-Monsoon	SEC	SEC_STBL_02	No	0	0	0	0.224069	38.94	19.76	20.38	0	244.01	808.44	NA	NA
2022-06-14	Pre-Monsoon	SEC	SEC_STBL_03	No	0	0	0	0.224069	38.94	19.76	20.38	0	244.01	808.44	NA	NA
2022-06-14	Pre-Monsoon	SEC	SEC_LAT_01	No	0	0	0	0.131885	38.94	19.76	20.38	0	244.01	808.44	NA	NA
2022-06-14	Pre-Monsoon	SEC	SEC_LAT_02	No	0	0	0	0.109963	38.94	19.76	20.38	0	244.01	808.44	NA	NA
2022-06-14	Pre-Monsoon	SEC	SEC_LAT_03	No	0	0	0	0.163237	38.94	19.76	20.38	0	244.01	808.44	NA	NA
2022-06-14	Pre-Monsoon	DOS	DOS_LAT_01	No	0	0.33	0	0.125273	38.95	19.74	16.46	0	243.65	808.44	NA	NA
2022-06-14	Pre-Monsoon	DOS	DOS_LAT_02	Yes	1	0.33	0.00113833	0.183267	38.95	19.74	16.46	0	243.65	808.44	NA	NA
2022-06-14	Pre-Monsoon	DOS	DOS_LAT_03	No	0	0.33	0	0.156046	38.95	19.74	16.46	0	243.65	808.44	NA	NA
2022-06-14	Pre-Monsoon	DOS	DOS_STBL_01	No	0	0	0	0.301801	38.94	19.76	20.38	0	237.34	808.44	NA	NA
2022-06-14	Pre-Monsoon	DOS	DOS_STBL_02	No	0	0	0	0.195199	38.94	19.76	20.38	0	237.34	808.44	NA	NA
2022-06-14	Pre-Monsoon	DOS	DOS_STBL_03	No	0	0	0	0.331398	38.94	19.76	20.38	0	237.34	808.44	NA	NA
2022-06-15	Pre-Monsoon	SEC	SEC_STBL_01	No	0	0	0	0.243142	39.05	21.95	20.38	0	244.01	910.51	NA	NA
2022-06-15	Pre-Monsoon	SEC	SEC_STBL_02	No	0	0	0	0.224069	39.05	21.95	20.38	0	244.01	910.51	NA	NA
2022-06-15	Pre-Monsoon	SEC	SEC_STBL_03	No	0	0	0	0.224069	39.05	21.95	20.38	0	244.01	910.51	NA	NA
2022-06-15	Pre-Monsoon	SEC	SEC_LAT_01	No	0	0	0	0.131885	39.05	21.95	20.38	0	244.01	910.51	NA	NA
2022-06-15	Pre-Monsoon	SEC	SEC_LAT_02	No	0	0	0	0.109963	39.05	21.95	20.38	0	244.01	910.51	NA	NA
2022-06-15	Pre-Monsoon	SEC	SEC_LAT_03	No	0	0	0	0.163237	39.05	21.95	20.38	0	244.01	910.51	NA	NA
2022-06-15	Pre-Monsoon	DOS	DOS_LAT_01	No	0	0	0	0.125273	39.08	21.93	16.46	0	243.65	910.51	NA	NA
2022-06-15	Pre-Monsoon	DOS	DOS_LAT_02	No	0	0	0	0.183267	39.08	21.93	16.46	0	243.65	910.51	NA	NA
2022-06-15	Pre-Monsoon	DOS	DOS_LAT_03	No	0	0	0	0.156046	39.08	21.93	16.46	0	243.65	910.51	NA	NA
2022-06-15	Pre-Monsoon	DOS	DOS_STBL_01	No	0	0	0	0.301801	39.05	21.95	20.38	0	237.34	910.51	NA	NA
2022-06-15	Pre-Monsoon	DOS	DOS_STBL_02	No	0	0	0	0.195199	39.05	21.95	20.38	0	237.34	910.51	NA	NA
2022-06-15	Pre-Monsoon	DOS	DOS_STBL_03	No	0	0	0	0.331398	39.05	21.95	20.38	0	237.34	910.51	NA	NA
2022-06-16	Pre-Monsoon	SEC	SEC_STBL_01	No	0	0	0	0.243142	37.09	21.42	20.38	0	244.01	983.78	NA	NA
2022-06-16	Pre-Monsoon	SEC	SEC_STBL_02	No	0	0	0	0.224069	37.09	21.42	20.38	0	244.01	983.78	NA	NA
2022-06-16	Pre-Monsoon	SEC	SEC_STBL_03	No	0	0	0	0.224069	37.09	21.42	20.38	0	244.01	983.78	NA	NA
2022-06-16	Pre-Monsoon	SEC	SEC_LAT_01	No	0	1	0	0.131885	37.09	21.42	20.38	0	244.01	983.78	NA	NA
2022-06-16	Pre-Monsoon	SEC	SEC_LAT_02	Yes	3	1	0.00341499	0.109963	37.09	21.42	20.38	0	244.01	983.78	NA	NA
2022-06-16	Pre-Monsoon	SEC	SEC_LAT_03	No	0	1	0	0.163237	37.09	21.42	20.38	0	244.01	983.78	NA	NA
2022-06-16	Pre-Monsoon	DOS	DOS_LAT_01	No	0	0	0	0.125273	37.11	21.42	16.46	0	243.65	983.78	NA	NA
2022-06-16	Pre-Monsoon	DOS	DOS_LAT_02	No	0	0	0	0.183267	37.11	21.42	16.46	0	243.65	983.78	NA	NA
2022-06-16	Pre-Monsoon	DOS	DOS_LAT_03	No	0	0	0	0.156046	37.11	21.42	16.46	0	243.65	983.78	NA	NA
2022-06-16	Pre-Monsoon	DOS	DOS_STBL_01	No	0	0.33	0	0.301801	37.09	21.42	20.38	0	237.34	983.78	NA	NA
2022-06-16	Pre-Monsoon	DOS	DOS_STBL_02	Yes	1	0.33	0.00113833	0.195199	37.09	21.42	20.38	0	237.34	983.78	NA	NA
2022-06-16	Pre-Monsoon	DOS	DOS_STBL_03	No	0	0.33	0	0.331398	37.09	21.42	20.38	0	237.34	983.78	NA	NA
2022-06-22	Pre-Monsoon	TRL	TRL_STBL_01	Yes	1975	685.33	2.2482	0.211063	34.52	18.64	18.46	0	219.79	2026.81	NA	NA
2022-06-22	Pre-Monsoon	TRL	TRL_STBL_02	Yes	7	685.33	0.00796831	0.197958	34.52	18.64	18.46	0	219.79	2026.81	NA	NA
2022-06-22	Pre-Monsoon	TRL	TRL_STBL_03	Yes	74	685.33	0.0842364	0.180576	34.52	18.64	18.46	0	219.79	2026.81	NA	NA
2022-06-22	Pre-Monsoon	TRL	TRL_LAT_01	Yes	1189	1237.67	1.35347	0.352006	34.5	18.62	21.28	0	218.84	2026.81	NA	NA
2022-06-22	Pre-Monsoon	TRL	TRL_LAT_02	Yes	96	1237.67	0.10928	0.16666	34.5	18.62	21.28	0	218.84	2026.81	NA	NA
2022-06-22	Pre-Monsoon	TRL	TRL_LAT_03	Yes	2428	1237.67	2.76386	0.162415	34.5	18.62	21.28	0	218.84	2026.81	NA	NA
2022-06-22	Pre-Monsoon	CAR	CAR_STBL_01	Yes	5	7	0.00569165	0.127176	34.67	18.92	25.78	0	203.48	765.48	NA	NA
2022-06-22	Pre-Monsoon	CAR	CAR_STBL_02	Yes	10	7	0.0113833	0.110865	34.67	18.92	25.78	0	203.48	765.48	NA	NA
2022-06-22	Pre-Monsoon	CAR	CAR_STBL_03	Yes	6	7	0.00682998	0.102887	34.67	18.92	25.78	0	203.48	765.48	NA	NA
2022-06-22	Pre-Monsoon	CAR	CAR_LAT_01	Yes	26	95.3333	0.0295966	0.20267	34.63	18.88	28.61	0	197.91	765.48	NA	NA
2022-06-22	Pre-Monsoon	CAR	CAR_LAT_02	No	0	95.3333	0	0.251318	34.63	18.88	28.61	0	197.91	765.48	NA	NA
2022-06-22	Pre-Monsoon	CAR	CAR_LAT_03		260	95.3333	0.295966	0.340036	34.63	18.88	28.61	0	197.91	765.48	NA	NA
2022-06-22	Pre-Monsoon	ESC	ESC_STBL_01	Yes	111	75.33	0.126355	0.206886	34.65	18.87	14.51	0	196.27	765.48	NA	NA
2022-06-22	Pre-Monsoon	ESC	ESC_STBL_02	Yes	92	75.33	0.104726	0.246912	34.65	18.87	14.51	0	196.27	765.48	NA	NA
2022-06-22	Pre-Monsoon	ESC	ESC_STBL_03	Yes	23	75.33	0.0261816	0.239944	34.65	18.87	14.51	0	196.27	765.48	NA	NA
2022-06-22	Pre-Monsoon	ESC	ESC_LAT_01	Yes	1889	1241.67	2.15031	0.205271	34.65	18.87	15.63	0	198.37	765.48	NA	NA
2022-06-22	Pre-Monsoon	ESC	ESC_LAT_02	Yes	93	1241.67	0.105865	0.126762	34.65	18.87	15.63	0	198.37	765.48	NA	NA
2022-06-22	Pre-Monsoon	ESC	ESC_LAT_03	Yes	1743	1241.67	1.98411	0.154879	34.65	18.87	15.63	0	198.37	765.48	NA	NA
2022-06-23	Pre-Monsoon	TRL	TRL_STBL_01	Yes	2250	815	2.56124	0.211063	34.05	20.3	18.46	0	219.79	1,859.57	NA	NA
2022-06-23	Pre-Monsoon	TRL	TRL_STBL_02	Yes	65	815	0.0739914	0.197958	34.05	20.3	18.46	0	219.79	1,859.57	NA	NA
2022-06-23	Pre-Monsoon	TRL	TRL_STBL_03	Yes	130	815	0.147983	0.180576	34.05	20.3	18.46	0	219.79	1,859.57	NA	NA
2022-06-23	Pre-Monsoon	TRL	TRL_LAT_01	Yes	13968	12530.3	15.9002	0.352006	34.03	20.27	21.28	0	218.84	1,859.57	NA	NA
2022-06-23	Pre-Monsoon	TRL	TRL_LAT_02	Yes	10123	12530.3	11.5233	0.16666	34.03	20.27	21.28	0	218.84	1,859.57	NA	NA
2022-06-23	Pre-Monsoon	TRL	TRL_LAT_03	Yes	13500	12530.3	15.3675	0.162415	34.03	20.27	21.28	0	218.84	1,859.57	NA	NA
2022-06-23	Pre-Monsoon	CAR	CAR_STBL_01	Yes	23	47	0.0261816	0.127176	34.3	20.45	25.78	0	203.48	1104.23	NA	NA
2022-06-23	Pre-Monsoon	CAR	CAR_STBL_02	Yes	110	47	0.125216	0.110865	34.3	20.45	25.78	0	203.48	1104.23	NA	NA
2022-06-23	Pre-Monsoon	CAR	CAR_STBL_03	Yes	8	47	0.00910664	0.102887	34.3	20.45	25.78	0	203.48	1104.23	NA	NA
2022-06-23	Pre-Monsoon	CAR	CAR_LAT_01	Yes	165	210.33	0.187824	0.20267	34.25	20.4	28.61	0	197.91	1104.23	NA	NA
2022-06-23	Pre-Monsoon	CAR	CAR_LAT_02	Yes	355	210.33	0.404107	0.251318	34.25	20.4	28.61	0	197.91	1104.23	NA	NA
2022-06-23	Pre-Monsoon	CAR	CAR_LAT_03	Yes	111	210.33	0.126355	0.340036	34.25	20.4	28.61	0	197.91	1104.23	NA	NA
2022-06-23	Pre-Monsoon	ESC	ESC_STBL_01	Yes	146	133	0.166196	0.206886	34.22	20.44	14.51	0	196.27	1104.23	NA	NA
2022-06-23	Pre-Monsoon	ESC	ESC_STBL_02	Yes	234	133	0.266369	0.246912	34.22	20.44	14.51	0	196.27	1104.23	NA	NA
2022-06-23	Pre-Monsoon	ESC	ESC_STBL_03	Yes	19	133	0.0216283	0.239944	34.22	20.44	14.51	0	196.27	1104.23	NA	NA
2022-06-23	Pre-Monsoon	ESC	ESC_LAT_01	Yes	3317	3214	3.77584	0.205271	34.21	20.45	15.63	0	198.37	1104.23	NA	NA
2022-06-23	Pre-Monsoon	ESC	ESC_LAT_02	Yes	2566	3214	2.92095	0.126762	34.21	20.45	15.63	0	198.37	1104.23	NA	NA
2022-06-23	Pre-Monsoon	ESC	ESC_LAT_03	Yes	3759	3214	4.27898	0.154879	34.21	20.45	15.63	0	198.37	1104.23	NA	NA
2022-06-24	Pre-Monsoon	TRL	TRL_STBL_01	Yes	2120	774	2.41326	0.211063	34.75	20.95	18.46	0	219.79	1345.61	NA	NA
2022-06-24	Pre-Monsoon	TRL	TRL_STBL_02	Yes	26	774	0.0295966	0.197958	34.75	20.95	18.46	0	219.79	1345.61	NA	NA
2022-06-24	Pre-Monsoon	TRL	TRL_STBL_03	Yes	176	774	0.200346	0.180576	34.75	20.95	18.46	0	219.79	1345.61	NA	NA
2022-06-24	Pre-Monsoon	TRL	TRL_LAT_01	Yes	16344	7134	18.6049	0.352006	34.74	20.93	21.28	0	218.84	1345.61	NA	NA
2022-06-24	Pre-Monsoon	TRL	TRL_LAT_02	Yes	79	7134	0.0899281	0.16666	34.74	20.93	21.28	0	218.84	1345.61	NA	NA
2022-06-24	Pre-Monsoon	TRL	TRL_LAT_03	Yes	4979	7134	5.66774	0.162415	34.74	20.93	21.28	0	218.84	1345.61	NA	NA
2022-06-24	Pre-Monsoon	CAR	CAR_STBL_01	Yes	10	74.667	0.0113833	0.127176	35.23	21.23	25.78	0	203.48	672.14	NA	NA
2022-06-24	Pre-Monsoon	CAR	CAR_STBL_02	Yes	152	74.667	0.173026	0.110865	35.23	21.23	25.78	0	203.48	672.14	NA	NA
2022-06-24	Pre-Monsoon	CAR	CAR_STBL_03	Yes	62	74.667	0.0705765	0.102887	35.23	21.23	25.78	0	203.48	672.14	NA	NA
2022-06-24	Pre-Monsoon	CAR	CAR_LAT_01	Yes	336	374.667	0.382479	0.20267	35.17	21.18	28.61	0	197.91	672.14	NA	NA
2022-06-24	Pre-Monsoon	CAR	CAR_LAT_02	Yes	11	374.667	0.0125216	0.251318	35.17	21.18	28.61	0	197.91	672.14	NA	NA
2022-06-24	Pre-Monsoon	CAR	CAR_LAT_03	Yes	777	374.667	0.884482	0.340036	35.17	21.18	28.61	0	197.91	672.14	NA	NA
2022-06-24	Pre-Monsoon	ESC	ESC_STBL_01	NA	NA	NA	?	0.206886	35.03	21.15	14.51	0	196.27	672.14	NA	NA
2022-06-24	Pre-Monsoon	ESC	ESC_STBL_02	Yes	264	211	0.300519	0.246912	35.03	21.15	14.51	0	196.27	672.14	NA	NA
2022-06-24	Pre-Monsoon	ESC	ESC_STBL_03	Yes	158	211	0.179856	0.239944	35.03	21.15	14.51	0	196.27	672.14	NA	NA
2022-06-24	Pre-Monsoon	ESC	ESC_LAT_01	Yes	1134	3559	1.29087	0.205271	35.01	21.15	15.63	0	198.37	672.14	NA	NA
2022-06-24	Pre-Monsoon	ESC	ESC_LAT_02	Yes	1227	3559	1.39673	0.126762	35.01	21.15	15.63	0	198.37	672.14	NA	NA
2022-06-24	Pre-Monsoon	ESC	ESC_LAT_03	Yes	8316	3559	9.46635	0.154879	35.01	21.15	15.63	0	198.37	672.14	NA	NA
2022-06-28	Pre-Monsoon	SEC	SEC_STBL_01	Yes	112	54.33	0.127493	0.243142	35.16	20.74	20.38	0	244.01	616.43	NA	NA
2022-06-28	Pre-Monsoon	SEC	SEC_STBL_02	Yes	25	54.33	0.0284582	0.224069	35.16	20.74	20.38	0	244.01	616.43	NA	NA
2022-06-28	Pre-Monsoon	SEC	SEC_STBL_03	Yes	26	54.33	0.0295966	0.224069	35.16	20.74	20.38	0	244.01	616.43	NA	NA
2022-06-28	Pre-Monsoon	SEC	SEC_LAT_01	Yes	926	536	1.05409	0.131885	35.16	20.74	20.38	0	244.01	616.43	NA	NA
2022-06-28	Pre-Monsoon	SEC	SEC_LAT_02	Yes	625	536	0.711456	0.109963	35.16	20.74	20.38	0	244.01	616.43	NA	NA
2022-06-28	Pre-Monsoon	SEC	SEC_LAT_03	Yes	57	536	0.0648848	0.163237	35.16	20.74	20.38	0	244.01	616.43	NA	NA
2022-06-28	Pre-Monsoon	DOS	DOS_STBL_01	Yes	9	127	0.010245	0.301801	35.16	20.74	16.46	0	237.34	616.43	NA	NA
2022-06-28	Pre-Monsoon	DOS	DOS_STBL_02	Yes	360	127	0.409799	0.195199	35.16	20.74	16.46	0	237.34	616.43	NA	NA
2022-06-28	Pre-Monsoon	DOS	DOS_STBL_03	Yes	12	127	0.01366	0.331398	35.16	20.74	16.46	0	237.34	616.43	NA	NA
2022-06-28	Pre-Monsoon	DOS	DOS_LAT_01	Yes	827	733.667	0.941399	0.125273	35.18	20.75	20.38	0	243.65	616.43	NA	NA
2022-06-28	Pre-Monsoon	DOS	DOS_LAT_02	Yes	571	733.667	0.649986	0.183267	35.18	20.75	20.38	0	243.65	616.43	NA	NA
2022-06-28	Pre-Monsoon	DOS	DOS_LAT_03	Yes	803	733.667	0.914079	0.156046	35.18	20.75	20.38	0	243.65	616.43	NA	NA
2022-06-29	Pre-Monsoon	SEC	SEC_STBL_01	Yes	33	40.667	0.0375649	0.243142	36.37	20.57	20.38	0	244.01	707.35	NA	NA
2022-06-29	Pre-Monsoon	SEC	SEC_STBL_02	Yes	19	40.667	0.0216283	0.224069	36.37	20.57	20.38	0	244.01	707.35	NA	NA
2022-06-29	Pre-Monsoon	SEC	SEC_STBL_03	Yes	70	40.667	0.0796831	0.224069	36.37	20.57	20.38	0	244.01	707.35	NA	NA
2022-06-29	Pre-Monsoon	SEC	SEC_LAT_01	Yes	842	757	0.958474	0.131885	36.37	20.57	20.38	0	244.01	707.35	NA	NA
2022-06-29	Pre-Monsoon	SEC	SEC_LAT_02	Yes	495	757	0.563473	0.109963	36.37	20.57	20.38	0	244.01	707.35	NA	NA
2022-06-29	Pre-Monsoon	SEC	SEC_LAT_03	Yes	934	757	1.0632	0.163237	36.37	20.57	20.38	0	244.01	707.35	NA	NA
2022-06-29	Pre-Monsoon	DOS	DOS_STBL_01	NA	NA	NA	NA	0.301801	36.37	20.57	16.46	0	237.34	707.35	NA	NA
2022-06-29	Pre-Monsoon	DOS	DOS_STBL_02	Yes	123	66.5	0.140015	0.195199	36.37	20.57	16.46	0	237.34	707.35	NA	NA
2022-06-29	Pre-Monsoon	DOS	DOS_STBL_03	Yes	10	66.5	0.0113833	0.331398	36.37	20.57	16.46	0	237.34	707.35	NA	NA
2022-06-29	Pre-Monsoon	DOS	DOS_LAT_01	Yes	1130	777.33	1.28631	0.125273	36.38	20.58	20.38	0	243.65	707.35	NA	NA
2022-06-29	Pre-Monsoon	DOS	DOS_LAT_02	Yes	664	777.33	0.755851	0.183267	36.38	20.58	20.38	0	243.65	707.35	NA	NA
2022-06-29	Pre-Monsoon	DOS	DOS_LAT_03	Yes	538	777.33	0.612421	0.156046	36.38	20.58	20.38	0	243.65	707.35	NA	NA
2022-06-30	Pre-Monsoon	SEC	SEC_STBL_01	No	0	23.667	0	0.243142	36.97	21.08	20.38	0	244.01	710.56	NA	NA
2022-06-30	Pre-Monsoon	SEC	SEC_STBL_02	Yes	6	23.667	0.00682998	0.224069	36.97	21.08	20.38	0	244.01	710.56	NA	NA
2022-06-30	Pre-Monsoon	SEC	SEC_STBL_03	Yes	65	23.667	0.0739914	0.224069	36.97	21.08	20.38	0	244.01	710.56	NA	NA
2022-06-30	Pre-Monsoon	SEC	SEC_LAT_01	Yes	627	492.667	0.713733	0.131885	36.97	21.08	20.38	0	244.01	710.56	NA	NA
2022-06-30	Pre-Monsoon	SEC	SEC_LAT_02	Yes	339	492.667	0.385894	0.109963	36.97	21.08	20.38	0	244.01	710.56	NA	NA
2022-06-30	Pre-Monsoon	SEC	SEC_LAT_03	Yes	512	492.667	0.582825	0.163237	36.97	21.08	20.38	0	244.01	710.56	NA	NA
2022-06-30	Pre-Monsoon	DOS	DOS_STBL_01	Yes	11	44.667	0.0125216	0.301801	36.97	21.08	16.46	0	237.34	710.56	NA	NA
2022-06-30	Pre-Monsoon	DOS	DOS_STBL_02	Yes	112	44.667	0.127493	0.195199	36.97	21.08	16.46	0	237.34	710.56	NA	NA
2022-06-30	Pre-Monsoon	DOS	DOS_STBL_03	Yes	11	44.667	0.0125216	0.331398	36.97	21.08	16.46	0	237.34	710.56	NA	NA
2022-06-30	Pre-Monsoon	DOS	DOS_LAT_01	Yes	405	328.667	0.461024	0.125273	36.98	21.09	20.38	0	243.65	710.56	NA	NA
2022-06-30	Pre-Monsoon	DOS	DOS_LAT_02	Yes	202	328.667	0.229943	0.183267	36.98	21.09	20.38	0	243.65	710.56	NA	NA
2022-06-30	Pre-Monsoon	DOS	DOS_LAT_03	Yes	379	328.667	0.431427	0.156046	36.98	21.09	20.38	0	243.65	710.56	NA	NA
2022-08-02	Mid-Monsoon	SEC	SEC_STBL_01	Yes	3	1.33	0.0349406	0.253462	38.73	22.84	72.11	34.33	160.59	704.98	NA	NA
2022-08-02	Mid-Monsoon	SEC	SEC_STBL_02	Yes	1	1.33	0.0116469	0.230594	38.73	22.84	72.11	34.33	160.59	704.98	NA	NA
2022-08-02	Mid-Monsoon	SEC	SEC_STBL_03	No	0	1.33	0	0.230594	38.73	22.84	72.11	34.33	160.59	704.98	NA	NA
2022-08-02	Mid-Monsoon	SEC	SEC_LAT_01	?	0	9	0	0.172982	38.73	22.84	72.11	34.33	160.59	704.98	NA	NA
2022-08-02	Mid-Monsoon	SEC	SEC_LAT_02	Yes	11	9	0.128116	0.154712	38.73	22.84	72.11	34.33	160.59	704.98	NA	NA
2022-08-02	Mid-Monsoon	SEC	SEC_LAT_03	Yes	16	9	0.18635	0.196921	38.73	22.84	72.11	34.33	160.59	704.98	NA	NA
2022-08-02	Mid-Monsoon	DOS	DOS_LAT_01	Yes	31	19	0.361053	0.188583	38.76	22.85	67.22	32.16	157.2	704.98	NA	NA
2022-08-02	Mid-Monsoon	DOS	DOS_LAT_02	Yes	4	19	0.0465875	0.238511	38.76	22.85	67.22	32.16	157.2	704.98	NA	NA
2022-08-02	Mid-Monsoon	DOS	DOS_LAT_03	Yes	22	19	0.256231	0.209871	38.76	22.85	67.22	32.16	157.2	704.98	NA	NA
2022-08-02	Mid-Monsoon	DOS	DOS_STBL_01	Yes	1445	490	16.8297	0.33182	38.73	22.84	72.11	34.33	157.96	704.98	NA	NA
2022-08-02	Mid-Monsoon	DOS	DOS_STBL_02	Yes	13	490	0.151409	0.196028	38.73	22.84	72.11	34.33	157.96	704.98	NA	NA
2022-08-02	Mid-Monsoon	DOS	DOS_STBL_03	Yes	12	490	0.139762	0.247725	38.73	22.84	72.11	34.33	157.96	704.98	NA	NA
2022-08-03	Mid-Monsoon	SEC	SEC_STBL_01	Yes	4	13.33	0.0465875	0.253462	36.79	19.66	72.11	34.33	160.59	704.11	NA	NA
2022-08-03	Mid-Monsoon	SEC	SEC_STBL_02	Yes	35	13.33	0.40764	0.230594	36.79	19.66	72.11	34.33	160.59	704.11	NA	NA
2022-08-03	Mid-Monsoon	SEC	SEC_STBL_03	Yes	1	13.33	0.0116469	0.230594	36.79	19.66	72.11	34.33	160.59	704.11	NA	NA
2022-08-03	Mid-Monsoon	SEC	SEC_LAT_01	Yes	41	179.5	0.477522	0.172982	36.79	19.66	72.11	34.33	160.59	704.11	NA	NA
2022-08-03	Mid-Monsoon	SEC	SEC_LAT_02	Yes	318	179.5	3.7037	0.154712	36.79	19.66	72.11	34.33	160.59	704.11	NA	NA
2022-08-03	Mid-Monsoon	SEC	SEC_LAT_03	NA	NA	NA	NA	0.196921	36.79	19.66	72.11	34.33	160.59	704.11	NA	NA
2022-08-03	Mid-Monsoon	DOS	DOS_LAT_01	Yes	103	95	1.19963	0.188583	36.78	19.67	67.22	32.16	157.2	704.11	NA	NA
2022-08-03	Mid-Monsoon	DOS	DOS_LAT_02	Yes	122	95	1.42092	0.238511	36.78	19.67	67.22	32.16	157.2	704.11	NA	NA
2022-08-03	Mid-Monsoon	DOS	DOS_LAT_03	Yes	60	95	0.698812	0.209871	36.78	19.67	67.22	32.16	157.2	704.11	NA	NA
2022-08-03	Mid-Monsoon	DOS	DOS_STBL_01	Yes	21	10	0.244584	0.33182	36.79	19.66	72.11	34.33	157.96	704.11	NA	NA
2022-08-03	Mid-Monsoon	DOS	DOS_STBL_02	Yes	9	10	0.104822	0.196028	36.79	19.66	72.11	34.33	157.96	704.11	NA	NA
2022-08-03	Mid-Monsoon	DOS	DOS_STBL_03	No	0	10	0	0.247725	36.79	19.66	72.11	34.33	157.96	704.11	NA	NA
2022-08-04	Mid-Monsoon	SEC	SEC_STBL_01	Yes	6	3	0.0698812	0.253462	37.26	21.68	72.11	34.33	160.59	759.8	NA	NA
2022-08-04	Mid-Monsoon	SEC	SEC_STBL_02	No	0	3	0	0.230594	37.26	21.68	72.11	34.33	160.59	759.8	NA	NA
2022-08-04	Mid-Monsoon	SEC	SEC_STBL_03	NA	NA	NA	NA	0.230594	37.26	21.68	72.11	34.33	160.59	759.8	NA	NA
2022-08-04	Mid-Monsoon	SEC	SEC_LAT_01	Yes	37	63.667	0.430934	0.172982	37.26	21.68	72.11	34.33	160.59	759.8	NA	NA
2022-08-04	Mid-Monsoon	SEC	SEC_LAT_02	Yes	153	63.667	1.78197	0.154712	37.26	21.68	72.11	34.33	160.59	759.8	NA	NA
2022-08-04	Mid-Monsoon	SEC	SEC_LAT_03	Yes	1	63.667	0.0116469	0.196921	37.26	21.68	72.11	34.33	160.59	759.8	NA	NA
2022-08-04	Mid-Monsoon	DOS	DOS_LAT_01	Yes	166	104	1.93338	0.188583	37.27	21.7	67.22	32.16	157.2	759.8	NA	NA
2022-08-04	Mid-Monsoon	DOS	DOS_LAT_02	Yes	146	104	1.70044	0.238511	37.27	21.7	67.22	32.16	157.2	759.8	NA	NA
2022-08-04	Mid-Monsoon	DOS	DOS_LAT_03	No	0	104	0	0.209871	37.27	21.7	67.22	32.16	157.2	759.8	NA	NA
2022-08-04	Mid-Monsoon	DOS	DOS_STBL_01	Yes	9	7	0.104822	0.33182	37.26	21.68	72.11	34.33	157.96	759.8	NA	NA
2022-08-04	Mid-Monsoon	DOS	DOS_STBL_02	Yes	12	7	0.139762	0.196028	37.26	21.68	72.11	34.33	157.96	759.8	NA	NA
2022-08-04	Mid-Monsoon	DOS	DOS_STBL_03	No	0	7	0	0.247725	37.26	21.68	72.11	34.33	157.96	759.8	NA	NA
2022-08-09	Mid-Monsoon	TRL	TRL_STBL_01	Yes	192	87	2.2362	0.107532	34.85	19.93	78.28	29.76	165.62	1120.26	NA	NA
2022-08-09	Mid-Monsoon	TRL	TRL_STBL_02	Yes	55	87	0.640578	0.167968	34.85	19.93	78.28	29.76	165.62	1120.26	NA	NA
2022-08-09	Mid-Monsoon	TRL	TRL_STBL_03	Yes	14	87	0.163056	0.171545	34.85	19.93	78.28	29.76	165.62	1120.26	NA	NA
2022-08-09	Mid-Monsoon	TRL	TRL_LAT_01	Yes	323	376.667	3.76194	0.336076	34.84	19.91	73.03	32.04	165.07	1120.26	NA	NA
2022-08-09	Mid-Monsoon	TRL	TRL_LAT_02	Yes	207	376.667	2.4109	0.191835	34.84	19.91	73.03	32.04	165.07	1120.26	NA	NA
2022-08-09	Mid-Monsoon	TRL	TRL_LAT_03	Yes	600	376.667	6.98812	0.150254	34.84	19.91	73.03	32.04	165.07	1120.26	NA	NA
2022-08-09	Mid-Monsoon	CAR	CAR_STBL_01	Yes	5	13.33	0.0582343	0.125672	35.28	20.04	52.67	56.2	164.27	784.56	NA	NA
2022-08-09	Mid-Monsoon	CAR	CAR_STBL_02	Yes	22	13.33	0.256231	0.116804	35.28	20.04	52.67	56.2	164.27	784.56	NA	NA
2022-08-09	Mid-Monsoon	CAR	CAR_STBL_03	Yes	13	13.33	0.151409	0.112033	35.28	20.04	52.67	56.2	164.27	784.56	NA	NA
2022-08-09	Mid-Monsoon	CAR	CAR_LAT_01	No	0	21.33	0	0.304445	35.22	20.01	55.01	66.26	172.54	784.56	NA	NA
2022-08-09	Mid-Monsoon	CAR	CAR_LAT_02	Yes	29	21.33	0.337759	0.297866	35.22	20.01	55.01	66.26	172.54	784.56	NA	NA
2022-08-09	Mid-Monsoon	CAR	CAR_LAT_03	Yes	35	21.33	0.40764	0.369174	35.22	20.01	55.01	66.26	172.54	784.56	NA	NA
2022-08-09	Mid-Monsoon	ESC	ESC_STBL_01	Yes	119	149.667	1.38598	0.252842	35.09	20.01	56.14	26.02	135.98	784.56	NA	NA
2022-08-09	Mid-Monsoon	ESC	ESC_STBL_02	Yes	105	149.667	1.22292	0.27689	35.09	20.01	56.14	26.02	135.98	784.56	NA	NA
2022-08-09	Mid-Monsoon	ESC	ESC_STBL_03	Yes	225	149.667	2.62055	0.230217	35.09	20.01	56.14	26.02	135.98	784.56	NA	NA
2022-08-09	Mid-Monsoon	ESC	ESC_LAT_01	Yes	419	326.667	4.88004	0.236784	35.07	20	57.28	23.5	137.26	784.56	NA	NA
2022-08-09	Mid-Monsoon	ESC	ESC_LAT_02	Yes	177	326.667	2.0615	0.212731	35.07	20	57.28	23.5	137.26	784.56	NA	NA
2022-08-09	Mid-Monsoon	ESC	ESC_LAT_03	Yes	384	326.667	4.4724	0.223837	35.07	20	57.28	23.5	137.26	784.56	NA	NA
2022-08-10	Mid-Monsoon	TRL	TRL_STBL_01	Yes	221	79.33	2.57396	0.107532	28.38	20.94	78.28	29.76	165.62	1283.56	NA	NA
2022-08-10	Mid-Monsoon	TRL	TRL_STBL_02	Yes	17	79.33	0.197997	0.167968	28.38	20.94	78.28	29.76	165.62	1283.56	NA	NA
2022-08-10	Mid-Monsoon	TRL	TRL_STBL_03	No	0	79.33	0	0.171545	28.38	20.94	78.28	29.76	165.62	1283.56	NA	NA
2022-08-10	Mid-Monsoon	TRL	TRL_LAT_01	NA	NA	NA	NA	0.336076	28.34	20.93	73.03	32.04	165.07	1283.56	NA	NA
2022-08-10	Mid-Monsoon	TRL	TRL_LAT_02	Yes	62	62	0.722106	0.191835	28.34	20.93	73.03	32.04	165.07	1283.56	NA	NA
2022-08-10	Mid-Monsoon	TRL	TRL_LAT_03	NA	NA	NA	NA	0.150254	28.34	20.93	73.03	32.04	165.07	1283.56	NA	NA
2022-08-10	Mid-Monsoon	CAR	CAR_STBL_01	Yes	27	22	0.314465	0.125672	28.6	21.33	52.67	56.2	164.27	864.84	NA	NA
2022-08-10	Mid-Monsoon	CAR	CAR_STBL_02	Yes	18	22	0.209644	0.116804	28.6	21.33	52.67	56.2	164.27	864.84	NA	NA
2022-08-10	Mid-Monsoon	CAR	CAR_STBL_03	Yes	21	22	0.244584	0.112033	28.6	21.33	52.67	56.2	164.27	864.84	NA	NA
2022-08-10	Mid-Monsoon	CAR	CAR_LAT_01	Yes	14	22.33	0.163056	0.304445	28.54	21.28	55.01	66.26	172.54	864.84	NA	NA
2022-08-10	Mid-Monsoon	CAR	CAR_LAT_02	Yes	2	22.33	0.0232937	0.297866	28.54	21.28	55.01	66.26	172.54	864.84	NA	NA
2022-08-10	Mid-Monsoon	CAR	CAR_LAT_03	Yes	51	22.33	0.59399	0.369174	28.54	21.28	55.01	66.26	172.54	864.84	NA	NA
2022-08-10	Mid-Monsoon	ESC	ESC_STBL_01	Yes	33	43.33	0.384347	0.252842	28.54	21.18	56.14	26.02	135.98	864.84	NA	NA
2022-08-10	Mid-Monsoon	ESC	ESC_STBL_02	Yes	6	43.33	0.0698812	0.27689	28.54	21.18	56.14	26.02	135.98	864.84	NA	NA
2022-08-10	Mid-Monsoon	ESC	ESC_STBL_03	Yes	91	43.33	1.05986	0.230217	28.54	21.18	56.14	26.02	135.98	864.84	NA	NA
2022-08-10	Mid-Monsoon	ESC	ESC_LAT_01	Yes	144	133.667	1.67715	0.236784	28.55	21.17	57.28	23.5	137.26	864.84	NA	NA
2022-08-10	Mid-Monsoon	ESC	ESC_LAT_02	Yes	107	133.667	1.24621	0.212731	28.55	21.17	57.28	23.5	137.26	864.84	NA	NA
2022-08-10	Mid-Monsoon	ESC	ESC_LAT_03	Yes	150	133.667	1.74703	0.223837	28.55	21.17	57.28	23.5	137.26	864.84	NA	NA
2022-08-11	Mid-Monsoon	TRL	TRL_STBL_01	Yes	19	11	0.22129	0.107532	34.35	18.82	78.28	29.76	165.62	1245.74	NA	NA
2022-08-11	Mid-Monsoon	TRL	TRL_STBL_02	NA	NA	NA	NA	0.167968	34.35	18.82	78.28	29.76	165.62	1245.74	NA	NA
2022-08-11	Mid-Monsoon	TRL	TRL_STBL_03	Yes	3	11	0.0349406	0.171545	34.35	18.82	78.28	29.76	165.62	1245.74	NA	NA
2022-08-11	Mid-Monsoon	TRL	TRL_LAT_01	Yes	62	101.667	0.722106	0.336076	34.33	18.8	73.03	32.04	165.07	1245.74	NA	NA
2022-08-11	Mid-Monsoon	TRL	TRL_LAT_02	Yes	150	101.667	1.74703	0.191835	34.33	18.8	73.03	32.04	165.07	1245.74	NA	NA
2022-08-11	Mid-Monsoon	TRL	TRL_LAT_03	Yes	93	101.667	1.08316	0.150254	34.33	18.8	73.03	32.04	165.07	1245.74	NA	NA
2022-08-11	Mid-Monsoon	CAR	CAR_STBL_01	Yes	25	17.667	0.291172	0.125672	34.68	19.11	52.67	56.2	164.27	891.82	NA	NA
2022-08-11	Mid-Monsoon	CAR	CAR_STBL_02	Yes	20	17.667	0.232937	0.116804	34.68	19.11	52.67	56.2	164.27	891.82	NA	NA
2022-08-11	Mid-Monsoon	CAR	CAR_STBL_03	Yes	8	17.667	0.0931749	0.112033	34.68	19.11	52.67	56.2	164.27	891.82	NA	NA
2022-08-11	Mid-Monsoon	CAR	CAR_LAT_01	No	0	17.33	0	0.304445	34.63	19.07	55.01	66.26	172.54	891.82	NA	NA
2022-08-11	Mid-Monsoon	CAR	CAR_LAT_02	Yes	1	17.33	0.0116469	0.297866	34.63	19.07	55.01	66.26	172.54	891.82	NA	NA
2022-08-11	Mid-Monsoon	CAR	CAR_LAT_03	Yes	51	17.33	0.59399	0.369174	34.63	19.07	55.01	66.26	172.54	891.82	NA	NA
2022-08-11	Mid-Monsoon	ESC	ESC_STBL_01	Yes	16	27.6667	0.18635	0.252842	34.53	19.06	56.14	26.02	135.98	891.82	NA	NA
2022-08-11	Mid-Monsoon	ESC	ESC_STBL_02	Yes	6	27.6667	0.0698812	0.27689	34.53	19.06	56.14	26.02	135.98	891.82	NA	NA
2022-08-11	Mid-Monsoon	ESC	ESC_STBL_03	Yes	61	27.6667	0.710459	0.230217	34.53	19.06	56.14	26.02	135.98	891.82	NA	NA
2022-08-11	Mid-Monsoon	ESC	ESC_LAT_01	Yes	24	31	0.279525	0.236784	34.51	19.06	57.28	23.5	137.26	891.82	NA	NA
2022-08-11	Mid-Monsoon	ESC	ESC_LAT_02	Yes	43	31	0.500815	0.212731	34.51	19.06	57.28	23.5	137.26	891.82	NA	NA
2022-08-11	Mid-Monsoon	ESC	ESC_LAT_03	Yes	26	31	0.302819	0.223837	34.51	19.06	57.28	23.5	137.26	891.82	NA	NA
2022-10-11	Post-Monsoon	SEC	SEC_STBL_01	No	0	0	0	0.21395	28.43	10.93	40.76	102.73	187.11	0	NA	NA
2022-10-11	Post-Monsoon	SEC	SEC_STBL_02	No	0	0	0	0.166724	28.43	10.93	40.76	102.73	187.11	0	NA	NA
2022-10-11	Post-Monsoon	SEC	SEC_STBL_03	No	0	0	0	0.166724	28.43	10.93	40.76	102.73	187.11	0	NA	NA
2022-10-11	Post-Monsoon	SEC	SEC_LAT_01	No	0	0	0	0.128184	28.43	10.93	40.76	102.73	187.11	0	NA	NA
2022-10-11	Post-Monsoon	SEC	SEC_LAT_02	No	0	0	0	0.120596	28.43	10.93	40.76	102.73	187.11	0	NA	NA
2022-10-11	Post-Monsoon	SEC	SEC_LAT_03	No	0	0	0	0.171409	28.43	10.93	40.76	102.73	187.11	0	NA	NA
2022-10-11	Post-Monsoon	DOS	DOS_LAT_01	No	0	0	0	0.190183	28.44	10.94	41.2	97.74	179.59	0	NA	NA
2022-10-11	Post-Monsoon	DOS	DOS_LAT_02	No	0	0	0	0.185876	28.44	10.94	41.2	97.74	179.59	0	NA	NA
2022-10-11	Post-Monsoon	DOS	DOS_LAT_03	No	0	0	0	0.20116	28.44	10.94	41.2	97.74	179.59	0	NA	NA
2022-10-11	Post-Monsoon	DOS	DOS_STBL_01	Yes	5	1.667	32.2581	0.282071	28.43	10.93	40.76	102.73	188.21	0	NA	NA
2022-10-11	Post-Monsoon	DOS	DOS_STBL_02	No	0	1.667	0	0.139956	28.43	10.93	40.76	102.73	188.21	0	NA	NA
2022-10-11	Post-Monsoon	DOS	DOS_STBL_03	No	0	1.667	0	0.185654	28.43	10.93	40.76	102.73	188.21	0	NA	NA
2022-10-12	Post-Monsoon	SEC	SEC_STBL_01	No	0	0	0	0.21395	28.19	10.86	40.76	102.73	187.11	0	NA	NA
2022-10-12	Post-Monsoon	SEC	SEC_STBL_02	No	0	0	0	0.166724	28.19	10.86	40.76	102.73	187.11	0	NA	NA
2022-10-12	Post-Monsoon	SEC	SEC_STBL_03	No	0	0	0	0.166724	28.19	10.86	40.76	102.73	187.11	0	NA	NA
2022-10-12	Post-Monsoon	SEC	SEC_LAT_01	No	0	0	0	0.128184	28.19	10.86	40.76	102.73	187.11	0	NA	NA
2022-10-12	Post-Monsoon	SEC	SEC_LAT_02	No	0	0	0	0.120596	28.19	10.86	40.76	102.73	187.11	0	NA	NA
2022-10-12	Post-Monsoon	SEC	SEC_LAT_03	No	0	0	0	0.171409	28.19	10.86	40.76	102.73	187.11	0	NA	NA
2022-10-12	Post-Monsoon	DOS	DOS_LAT_01	No	0	0	0	0.190183	28.2	10.87	41.2	97.74	179.59	0	NA	NA
2022-10-12	Post-Monsoon	DOS	DOS_LAT_02	No	0	0	0	0.185876	28.2	10.87	41.2	97.74	179.59	0	NA	NA
2022-10-12	Post-Monsoon	DOS	DOS_LAT_03	No	0	0	0	0.20116	28.2	10.87	41.2	97.74	179.59	0	NA	NA
2022-10-12	Post-Monsoon	DOS	DOS_STBL_01	No	0	0	0	0.282071	28.19	10.86	40.76	102.73	188.21	0	NA	NA
2022-10-12	Post-Monsoon	DOS	DOS_STBL_02	No	0	0	0	0.139956	28.19	10.86	40.76	102.73	188.21	0	NA	NA
2022-10-12	Post-Monsoon	DOS	DOS_STBL_03	No	0	0	0	0.185654	28.19	10.86	40.76	102.73	188.21	0	NA	NA
2022-10-13	Post-Monsoon	SEC	SEC_STBL_01	No	0	0	0	0.21395	26.73	10.28	40.76	102.73	187.11	0	NA	NA
2022-10-13	Post-Monsoon	SEC	SEC_STBL_02	No	0	0	0	0.166724	26.73	10.28	40.76	102.73	187.11	0	NA	NA
2022-10-13	Post-Monsoon	SEC	SEC_STBL_03	No	0	0	0	0.166724	26.73	10.28	40.76	102.73	187.11	0	NA	NA
2022-10-13	Post-Monsoon	SEC	SEC_LAT_01	No	0	0	0	0.128184	26.73	10.28	40.76	102.73	187.11	0	NA	NA
2022-10-13	Post-Monsoon	SEC	SEC_LAT_02	No	0	0	0	0.120596	26.73	10.28	40.76	102.73	187.11	0	NA	NA
2022-10-13	Post-Monsoon	SEC	SEC_LAT_03	No	0	0	0	0.171409	26.73	10.28	40.76	102.73	187.11	0	NA	NA
2022-10-13	Post-Monsoon	DOS	DOS_LAT_01	No	0	0	0	0.190183	26.73	10.29	41.2	97.74	179.59	0	NA	NA
2022-10-13	Post-Monsoon	DOS	DOS_LAT_02	No	0	0	0	0.185876	26.73	10.29	41.2	97.74	179.59	0	NA	NA
2022-10-13	Post-Monsoon	DOS	DOS_LAT_03	No	0	0	0	0.20116	26.73	10.29	41.2	97.74	179.59	0	NA	NA
2022-10-13	Post-Monsoon	DOS	DOS_STBL_01	No	0	1.33	0	0.282071	26.73	10.28	40.76	102.73	188.21	0	NA	NA
2022-10-13	Post-Monsoon	DOS	DOS_STBL_02	No	0	1.33	0	0.139956	26.73	10.28	40.76	102.73	188.21	0	NA	NA
2022-10-13	Post-Monsoon	DOS	DOS_STBL_03	Yes	4	1.33	25.8065	0.185654	26.73	10.28	40.76	102.73	188.21	0	NA	NA
2022-10-18	Post-Monsoon	TRL	TRL_STBL_01	No	0	0	0	0.0875005	21.86	5.75	47.25	81.58	149.47	43.13	NA	NA
2022-10-18	Post-Monsoon	TRL	TRL_STBL_02	No	0	0	0	0.179284	21.86	5.75	47.25	81.58	149.47	43.13	NA	NA
2022-10-18	Post-Monsoon	TRL	TRL_STBL_03	No	0	0	0	0.162188	21.86	5.75	47.25	81.58	149.47	43.13	NA	NA
2022-10-18	Post-Monsoon	TRL	TRL_LAT_01	No	0	0	0	0.318162	21.84	5.73	46.28	75.97	146.53	43.13	NA	NA
2022-10-18	Post-Monsoon	TRL	TRL_LAT_02	No	0	0	0	0.177754	21.84	5.73	46.28	75.97	146.53	43.13	NA	NA
2022-10-18	Post-Monsoon	TRL	TRL_LAT_03	No	0	0	0	0.140584	21.84	5.73	46.28	75.97	146.53	43.13	NA	NA
2022-10-18	Post-Monsoon	CAR	CAR_STBL_01	No	0	0	0	0.10812	21.8	5.98	44.51	73.74	176.91	0	NA	NA
2022-10-18	Post-Monsoon	CAR	CAR_STBL_02	No	0	0	0	0.0935259	21.8	5.98	44.51	73.74	176.91	0	NA	NA
2022-10-18	Post-Monsoon	CAR	CAR_STBL_03	No	0	0	0	0.107089	21.8	5.98	44.51	73.74	176.91	0	NA	NA
2022-10-18	Post-Monsoon	CAR	CAR_LAT_01	No	0	0	0	0.22032	21.78	5.95	44.05	75.39	188.67	0	NA	NA
2022-10-18	Post-Monsoon	CAR	CAR_LAT_02	No	0	0	0	0.210321	21.78	5.95	44.05	75.39	188.67	0	NA	NA
2022-10-18	Post-Monsoon	CAR	CAR_LAT_03	No	0	0	0	0.294953	21.78	5.95	44.05	75.39	188.67	0	NA	NA
2022-10-18	Post-Monsoon	ESC	ESC_STBL_01	No	0	0	0	0.195798	21.79	5.93	57.66	62.17	136.56	0	NA	NA
2022-10-18	Post-Monsoon	ESC	ESC_STBL_02	No	0	0	0	0.245665	21.79	5.93	57.66	62.17	136.56	0	NA	NA
2022-10-18	Post-Monsoon	ESC	ESC_STBL_03	No	0	0	0	0.228234	21.79	5.93	57.66	62.17	136.56	0	NA	NA
2022-10-18	Post-Monsoon	ESC	ESC_LAT_01	No	0	0	0	0.186638	21.79	5.93	58.78	63.43	135.68	0	NA	NA
2022-10-18	Post-Monsoon	ESC	ESC_LAT_02	No	0	0	0	0.134007	21.79	5.93	58.78	63.43	135.68	0	NA	NA
2022-10-18	Post-Monsoon	ESC	ESC_LAT_03	No	0	0	0	0.169458	21.79	5.93	58.78	63.43	135.68	0	NA	NA
2022-10-19	Post-Monsoon	TRL	TRL_STBL_01	No	0	0	0	0.0875005	24.63	5.49	47.25	81.58	149.47	43.12	NA	NA
2022-10-19	Post-Monsoon	TRL	TRL_STBL_02	No	0	0	0	0.179284	24.63	5.49	47.25	81.58	149.47	43.12	NA	NA
2022-10-19	Post-Monsoon	TRL	TRL_STBL_03	No	0	0	0	0.162188	24.63	5.49	47.25	81.58	149.47	43.12	NA	NA
2022-10-19	Post-Monsoon	TRL	TRL_LAT_01	Yes	1	0.33	6.45161	0.318162	24.61	5.5	46.28	75.97	146.53	43.12	NA	NA
2022-10-19	Post-Monsoon	TRL	TRL_LAT_02	No	0	0.33	0	0.177754	24.61	5.5	46.28	75.97	146.53	43.12	NA	NA
2022-10-19	Post-Monsoon	TRL	TRL_LAT_03	No	0	0.33	0	0.140584	24.61	5.5	46.28	75.97	146.53	43.12	NA	NA
2022-10-19	Post-Monsoon	CAR	CAR_STBL_01	No	0	0	0	0.10812	24.68	5.78	44.51	73.74	176.91	0	NA	NA
2022-10-19	Post-Monsoon	CAR	CAR_STBL_02	No	0	0	0	0.0935259	24.68	5.78	44.51	73.74	176.91	0	NA	NA
2022-10-19	Post-Monsoon	CAR	CAR_STBL_03	No	0	0	0	0.107089	24.68	5.78	44.51	73.74	176.91	0	NA	NA
2022-10-19	Post-Monsoon	CAR	CAR_LAT_01	No	0	0	0	0.22032	24.64	5.75	44.05	75.39	188.67	0	NA	NA
2022-10-19	Post-Monsoon	CAR	CAR_LAT_02	No	0	0	0	0.210321	24.64	5.75	44.05	75.39	188.67	0	NA	NA
2022-10-19	Post-Monsoon	CAR	CAR_LAT_03	No	0	0	0	0.294953	24.64	5.75	44.05	75.39	188.67	0	NA	NA
2022-10-19	Post-Monsoon	ESC	ESC_STBL_01	No	0	0	0	0.195798	24.62	5.59	57.66	62.17	136.56	0	NA	NA
2022-10-19	Post-Monsoon	ESC	ESC_STBL_02	No	0	0	0	0.245665	24.62	5.59	57.66	62.17	136.56	0	NA	NA
2022-10-19	Post-Monsoon	ESC	ESC_STBL_03	No	0	0	0	0.228234	24.62	5.59	57.66	62.17	136.56	0	NA	NA
2022-10-19	Post-Monsoon	ESC	ESC_LAT_01	No	0	0	0	0.186638	24.61	5.57	58.78	63.43	135.68	0	NA	NA
2022-10-19	Post-Monsoon	ESC	ESC_LAT_02	No	0	0	0	0.134007	24.61	5.57	58.78	63.43	135.68	0	NA	NA
2022-10-19	Post-Monsoon	ESC	ESC_LAT_03	No	0	0	0	0.169458	24.61	5.57	58.78	63.43	135.68	0	NA	NA
2022-10-20	Post-Monsoon	TRL	TRL_STBL_01	Yes	1	0.667	6.45161	0.0875005	27.69	7.16	47.25	81.58	149.47	43.07	NA	NA
2022-10-20	Post-Monsoon	TRL	TRL_STBL_02	No	0	0.667	0	0.179284	27.69	7.16	47.25	81.58	149.47	43.07	NA	NA
2022-10-20	Post-Monsoon	TRL	TRL_STBL_03	Yes	1	0.667	6.45161	0.162188	27.69	7.16	47.25	81.58	149.47	43.07	NA	NA
2022-10-20	Post-Monsoon	TRL	TRL_LAT_01	No	0	0	0	0.318162	27.67	7.15	46.28	75.97	146.53	43.07	NA	NA
2022-10-20	Post-Monsoon	TRL	TRL_LAT_02	No	0	0	0	0.177754	27.67	7.15	46.28	75.97	146.53	43.07	NA	NA
2022-10-20	Post-Monsoon	TRL	TRL_LAT_03	No	0	0	0	0.140584	27.67	7.15	46.28	75.97	146.53	43.07	NA	NA
2022-10-20	Post-Monsoon	CAR	CAR_STBL_01	No	0	0	0	0.10812	27.89	7.49	44.51	73.74	176.91	0	NA	NA
2022-10-20	Post-Monsoon	CAR	CAR_STBL_02	No	0	0	0	0.0935259	27.89	7.49	44.51	73.74	176.91	0	NA	NA
2022-10-20	Post-Monsoon	CAR	CAR_STBL_03	No	0	0	0	0.107089	27.89	7.49	44.51	73.74	176.91	0	NA	NA
2022-10-20	Post-Monsoon	CAR	CAR_LAT_01	No	0	0	0	0.22032	27.84	7.46	44.05	75.39	188.67	0	NA	NA
2022-10-20	Post-Monsoon	CAR	CAR_LAT_02	No	0	0	0	0.210321	27.84	7.46	44.05	75.39	188.67	0	NA	NA
2022-10-20	Post-Monsoon	CAR	CAR_LAT_03	No	0	0	0	0.294953	27.84	7.46	44.05	75.39	188.67	0	NA	NA
2022-10-20	Post-Monsoon	ESC	ESC_STBL_01	No	0	0	0	0.195798	27.87	7.37	57.66	62.17	136.56	0	NA	NA
2022-10-20	Post-Monsoon	ESC	ESC_STBL_02	No	0	0	0	0.245665	27.87	7.37	57.66	62.17	136.56	0	NA	NA
2022-10-20	Post-Monsoon	ESC	ESC_STBL_03	No	0	0	0	0.228234	27.87	7.37	57.66	62.17	136.56	0	NA	NA
2022-10-20	Post-Monsoon	ESC	ESC_LAT_01	Yes	2	0.667	12.9032	0.186638	27.87	7.36	58.78	63.43	135.68	0	NA	NA
2022-10-20	Post-Monsoon	ESC	ESC_LAT_02	No	0	0.667	0	0.134007	27.87	7.36	58.78	63.43	135.68	0	NA	NA
2022-10-20	Post-Monsoon	ESC	ESC_LAT_03	No	0	0.667	0	0.169458	27.87	7.36	58.78	63.43	135.68	0	NA	NA
2022-01-13	January	RG_038	RG_038_01	No	0	0	0	0.0817188	18.9	-4.01	3.23	30.4	171.5	0	32.2764	-106.827
2022-01-13	January	RG_038	RG_038_02	No	0	0	0	0.088866	18.9	-4.01	3.23	30.4	171.5	0	32.2739	-106.827
2022-01-13	January	RG_038	RG_038_03	No	0	0	0	0.082462	18.9	-4.01	3.23	30.4	171.5	0	32.2712	-106.828
2022-01-13	January	RG_038	RG_038_04	No	0	0	0	0.121312	18.9	-4.01	3.23	30.4	171.5	0	32.267	-106.828
2022-01-28	January	RG_038	RG_038_01	No	0	0	0	0.0817188	11.54	-2.64	3.23	30.4	171.5	0	32.2764	-106.827
2022-01-28	January	RG_038	RG_038_02	No	0	0	0	0.088866	11.54	-2.64	3.23	30.4	171.5	0	32.2739	-106.827
2022-01-28	January	RG_038	RG_038_03	No	0	0	0	0.082462	11.54	-2.64	3.23	30.4	171.5	0	32.2712	-106.828
2022-01-28	January	RG_038	RG_038_04	No	0	0	0	0.121312	11.54	-2.64	3.23	30.4	171.5	0	32.267	-106.828
2022-02-11	February	RG_038	RG_038_01	No	0	0	0	0.0817188	20.58	-1.9	3.37	21.57	170.4	0	32.2764	-106.827
2022-02-11	February	RG_038	RG_038_02	No	0	0	0	0.088866	20.58	-1.9	3.37	21.57	170.4	0	32.2739	-106.827
2022-02-11	February	RG_038	RG_038_03	No	0	0	0	0.082462	20.58	-1.9	3.37	21.57	170.4	0	32.2712	-106.828
2022-02-11	February	RG_038	RG_038_04	No	0	0	0	0.121312	20.58	-1.9	3.37	21.57	170.4	0	32.267	-106.828
2022-02-24	February	RG_038	RG_038_01	No	0	0	0	0.0817188	12.93	-0.81	3.37	21.57	170.4	0	32.2764	-106.827
2022-02-24	February	RG_038	RG_038_02	No	0	0	0	0.088866	12.93	-0.81	3.37	21.57	170.4	0	32.2739	-106.827
2022-02-24	February	RG_038	RG_038_03	No	0	0	0	0.082462	12.93	-0.81	3.37	21.57	170.4	0	32.2712	-106.828
2022-02-24	February	RG_038	RG_038_04	No	0	0	0	0.121312	12.93	-0.81	3.37	21.57	170.4	0	32.267	-106.828
2022-03-15	March	RG_038	RG_038_01	No	0	0	0	0.125128	24.08	-0.31	15.86	6.6	169.19	0	32.2764	-106.827
2022-03-15	March	RG_038	RG_038_02	No	0	0	0	0.100274	24.08	-0.31	15.86	6.6	169.19	0	32.2739	-106.827
2022-03-15	March	RG_038	RG_038_03	No	0	0	0	0.111408	24.08	-0.31	15.86	6.6	169.19	0	32.2712	-106.828
2022-03-15	March	RG_038	RG_038_04	No	0	0	0	0.183854	24.08	-0.31	15.86	6.6	169.19	0	32.267	-106.828
2022-03-26	March	RG_038	RG_038_01	No	0	0	0	0.125128	30.26	3.59	15.86	6.6	169.19	0	32.2764	-106.827
2022-03-26	March	RG_038	RG_038_02	No	0	0	0	0.100274	30.26	3.59	15.86	6.6	169.19	0	32.2739	-106.827
2022-03-26	March	RG_038	RG_038_03	No	0	0	0	0.111408	30.26	3.59	15.86	6.6	169.19	0	32.2712	-106.828
2022-03-26	March	RG_038	RG_038_04	No	0	0	0	0.183854	30.26	3.59	15.86	6.6	169.19	0	32.267	-106.828
2022-04-08	April	RG_038	RG_038_01	No	0	0	0	0.125128	25.44	2.52	0	19.23	182.46	0	32.2764	-106.827
2022-04-08	April	RG_038	RG_038_02	No	0	0	0	0.100274	25.44	2.52	0	19.23	182.46	0	32.2739	-106.827
2022-04-08	April	RG_038	RG_038_03	No	0	0	0	0.111408	25.44	2.52	0	19.23	182.46	0	32.2712	-106.828
2022-04-08	April	RG_038	RG_038_04	No	0	0	0	0.183854	25.44	2.52	0	19.23	182.46	0	32.267	-106.828
2022-04-22	April	RG_038	RG_038_01	No	0	0	0	0.125128	32.39	12.14	0	19.23	182.46	0	32.2764	-106.827
2022-04-22	April	RG_038	RG_038_02	No	0	0	0	0.100274	32.39	12.14	0	19.23	182.46	0	32.2739	-106.827
2022-04-22	April	RG_038	RG_038_03	No	0	0	0	0.111408	32.39	12.14	0	19.23	182.46	0	32.2712	-106.828
2022-04-22	April	RG_038	RG_038_04	No	0	0	0	0.183854	32.39	12.14	0	19.23	182.46	0	32.267	-106.828
2022-04-28	April	RG_025	RG_025_01	No	0	0	0	0.141967	30.65	9.29	0	2.4	172.93	0.03	32.9839	-107.289
2022-04-28	April	RG_025	RG_025_02	No	0	0	0	0.16291	30.65	9.29	0	2.4	172.93	0.03	32.9821	-107.29
2022-04-28	April	RG_025	RG_025_03	No	0	0	0	0.225476	30.65	9.29	0	2.4	172.93	0.03	32.9804	-107.291
2022-04-28	April	RG_025	RG_025_04	No	0	0	0	0.153024	30.65	9.29	0	2.4	172.93	0.03	32.9785	-107.292
2022-04-28	April	RG_026	RG_026_01	Yes	1	0.25	20	0.14337	30.66	9.27	0	3.01	192.68	0	32.8932	-107.292
2022-04-28	April	RG_026	RG_026_02	No	0	0.25	0	0.10944	30.66	9.27	0	3.01	192.68	0	32.8917	-107.292
2022-04-28	April	RG_026	RG_026_03	No	0	0.25	0	0.122349	30.66	9.27	0	3.01	192.68	0	32.8898	-107.292
2022-04-28	April	RG_026	RG_026_04	No	0	0.25	0	0.126224	30.66	9.27	0	3.01	192.68	0	32.8878	-107.292
2022-04-28	April	RG_027	RG_027_01	No	0	0	0	0.0827846	30.8	9.2	0	3.33	213.67	0	32.848	-107.297
2022-04-28	April	RG_027	RG_027_02	No	0	0	0	0.117838	30.8	9.2	0	3.33	213.67	0	32.8461	-107.296
2022-04-28	April	RG_027	RG_027_03	No	0	0	0	0.107309	30.8	9.2	0	3.33	213.67	0	32.8437	-107.297
2022-04-28	April	RG_027	RG_027_04	No	0	0	0	0.123376	30.8	9.2	0	3.33	213.67	0	32.8495	-107.296
2022-05-03	May	RG_35	RG_035_01	No	0	0	0	0.132103	30.5	11.88	0	3.15	246.21	0	32.4701	-106.91
2022-05-03	May	RG_35	RG_035_02	No	0	0	0	0.117366	30.5	11.88	0	3.15	246.21	0	32.4678	-106.907
2022-05-03	May	RG_35	RG_035_03	No	0	0	0	0.179095	30.5	11.88	0	3.15	246.21	0	32.4657	-106.904
2022-05-03	May	RG_35	RG_035_04	No	0	0	0	0.0830477	30.5	11.88	0	3.15	246.21	0	32.4628	-106.903
2022-05-03	May	RG_36	RG_036_01	No	0	0	0	0.106357	30.46	11.99	0	5.79	229.05	0	32.4182	-106.867
2022-05-03	May	RG_36	RG_036_02	No	0	0	0	0.107722	30.46	11.99	0	5.79	229.05	0	32.4159	-106.866
2022-05-03	May	RG_36	RG_036_03	No	0	0	0	0.091027	30.46	11.99	0	5.79	229.05	0	32.414	-106.865
2022-05-03	May	RG_36	RG_036_04	No	0	0	0	0.117576	30.46	11.99	0	5.79	229.05	0	32.4121	-106.865
2022-05-03	May	RG_37	RG_037_01	No	0	0	0	0.128878	30.6	12.19	0	6.65	198.68	0	32.3433	-106.839
2022-05-03	May	RG_37	RG_037_02	No	0	0	0	0.11687	30.6	12.19	0	6.65	198.68	0	32.3412	-106.838
2022-05-03	May	RG_37	RG_037_03	No	0	0	0	0.119552	30.6	12.19	0	6.65	198.68	0	32.3396	-106.837
2022-05-03	May	RG_37	RG_037_04	No	0	0	0	0.137929	30.6	12.19	0	6.65	198.68	0	32.3373	-106.835
2022-05-03	May	RG_038	RG_038_01	No	0	0.25	0	0.153966	30.66	12.35	0	6.6	181.63	0	32.2764	-106.827
2022-05-03	May	RG_038	RG_038_02	No	0	0.25	0	0.130435	30.66	12.35	0	6.6	181.63	0	32.2739	-106.827
2022-05-03	May	RG_038	RG_038_03	Yes	1	0.25	28.0112	0.170931	30.66	12.35	0	6.6	181.63	0	32.2712	-106.828
2022-05-03	May	RG_038	RG_038_04	No	0	0.25	0	0.218682	30.66	12.35	0	6.6	181.63	0	32.267	-106.828
2022-05-10	May	RG_030	RG_030_01	No	0	0	0	0.164988	34.26	11.48	0	5.69	172.12	0	32.6846	-107.198
2022-05-10	May	RG_030	RG_030_02	No	0	0	0	0.162197	34.26	11.48	0	5.69	172.12	0	32.6832	-107.197
2022-05-10	May	RG_030	RG_030_03	No	0	0	0	0.139212	34.26	11.48	0	5.69	172.12	0	32.683	-107.194
2022-05-10	May	RG_030	RG_030_04	No	0	0	0	0.163562	34.26	11.48	0	5.69	172.12	0	32.6833	-107.192
2022-05-10	May	RG_031	RG_031_01	No	0	0	0	0.111263	34.29	11.63	0	5.57	179.87	0	32.6599	-107.113
2022-05-10	May	RG_031	RG_031_02	No	0	0	0	0.121115	34.29	11.63	0	5.57	179.87	0	32.6581	-107.112
2022-05-10	May	RG_031	RG_031_03	No	0	0	0	0.196266	34.29	11.63	0	5.57	179.87	0	32.6569	-107.11
2022-05-10	May	RG_031	RG_031_04	No	0	0	0	0.204749	34.29	11.63	0	5.57	179.87	0	32.6558	-107.108
2022-05-10	May	RG_032	RG_032_01	No	0	0	0	0.105032	34.3	11.71	0	6.38	187	0	32.6437	-107.043
2022-05-10	May	RG_032	RG_032_02	No	0	0	0	0.131642	34.3	11.71	0	6.38	187	0	32.6423	-107.042
2022-05-10	May	RG_032	RG_032_03	No	0	0	0	0.101656	34.3	11.71	0	6.38	187	0	32.6404	-107.041
2022-05-10	May	RG_032	RG_032_04	No	0	0	0	0.0777009	34.3	11.71	0	6.38	187	0	32.6382	-107.041
2022-05-17	May	RG_039	RG_039_01	Yes	1	0.25	28.0112	0.0956931	35.04	15.14	0	12.23	229.56	0	32.2089	-106.769
2022-05-17	May	RG_039	RG_039_02	No	0	0.25	0	0.0798661	35.04	15.14	0	12.23	229.56	0	32.2077	-106.767
2022-05-17	May	RG_039	RG_039_03	No	0	0.25	0	0.124338	35.04	15.14	0	12.23	229.56	0	32.2071	-106.764
2022-05-17	May	RG_039	RG_039_04	No	0	0.25	0	0.12199	35.04	15.14	0	12.23	229.56	0	32.2064	-106.761
2022-05-17	May	RG_040	RG_040_01	No	0	0	0	0.10994	35.13	15.65	0	9.83	290.79	0	32.1535	-106.703
2022-05-17	May	RG_040	RG_040_02	No	0	0	0	0.10545	35.13	15.65	0	9.83	290.79	0	32.1524	-106.702
2022-05-17	May	RG_040	RG_040_03	No	0	0	0	0.113741	35.13	15.65	0	9.83	290.79	0	32.1512	-106.702
2022-05-17	May	RG_040	RG_040_04	No	0	0	0	0.0714862	35.13	15.65	0	9.83	290.79	0	32.1499	-106.701
2022-05-17	May	RG_041	RG_041_01	No	0	0	0	0.209357	35.17	16.08	0	1.76	280.09	0	32.0863	-106.663
2022-05-17	May	RG_041	RG_041_02	No	0	0	0	0.149551	35.17	16.08	0	1.76	280.09	0	32.0851	-106.664
2022-05-17	May	RG_041	RG_041_03	No	0	0	0	0.15537	35.17	16.08	0	1.76	280.09	0	32.0832	-106.664
2022-05-17	May	RG_041	RG_041_04	No	0	0	0	0.140975	35.17	16.08	0	1.76	280.09	0	32.081	-106.664
2022-05-24	May	RG_038	RG_038_01	No	0	0	0	0.153966	31.43	12.42	0	15.86	181.63	0	32.2764	-106.827
2022-05-24	May	RG_038	RG_038_02	No	0	0	0	0.130435	31.43	12.42	0	15.86	181.63	0	32.2739	-106.827
2022-05-24	May	RG_038	RG_038_03	NO	0	0	0	0.170931	31.43	12.42	0	15.86	181.63	0	32.2712	-106.828
2022-05-24	May	RG_038	RG_038_04	No	0	0	0	0.218682	31.43	12.42	0	15.86	181.63	0	32.267	-106.828
2022-05-27	May	RG_042	RG_042_01	No	0	0	0	0.132602	39.18	14.65	0	14.77	305	0	32.0319	-106.652
2022-05-27	May	RG_042	RG_042_02	No	0	0	0	0.135527	39.18	14.65	0	14.77	305	0	32.0299	-106.651
2022-05-27	May	RG_042	RG_042_03	No	0	0	0	0.136447	39.18	14.65	0	14.77	305	0	32.0279	-106.65
2022-05-27	May	RG_042	RG_042_04	No	0	0	0	0.159291	39.18	14.65	0	14.77	305	0	32.0258	-106.65
2022-05-27	May	RG_043	RG_043_01	No	0	0	0	0.13608	39.24	14.76	0	7.27	320.88	0	31.9755	-106.613
2022-05-27	May	RG_043	RG_043_02	No	0	0	0	0.133934	39.24	14.76	0	7.27	320.88	0	31.9741	-106.612
2022-05-27	May	RG_043	RG_043_03	No	0	0	0	0.123949	39.24	14.76	0	7.27	320.88	0	31.9722	-106.61
2022-05-27	May	RG_043	RG_043_04	No	0	0	0	0.0739732	39.24	14.76	0	7.27	320.88	0	31.9702	-106.608
2022-05-27	May	RG_044	RG_044_01	No	0	0	0	0.147062	39.3	14.93	0	5.8	363.43	0	31.9165	-106.603
2022-05-27	May	RG_044	RG_044_02	No	0	0	0	0.12407	39.3	14.93	0	5.8	363.43	0	31.9144	-106.603
2022-05-27	May	RG_044	RG_044_03	No	0	0	0	0.138274	39.3	14.93	0	5.8	363.43	0	31.9123	-106.603
2022-05-27	May	RG_044	RG_044_04	No	0	0	0	0.104276	39.3	14.93	0	5.8	363.43	0	31.9104	-106.602
2022-06-06	June	RG_038	RG_038_01	No	0	0.25	0	0.153966	38.44	17.54	16.19	0	181.63	1666.28	32.2764	-106.827
2022-06-06	June	RG_038	RG_038_02	No	0	0.25	0	0.130435	38.44	17.54	16.19	0	181.63	1666.28	32.2739	-106.827
2022-06-06	June	RG_038	RG_038_03	Yes	1	0.25	0.000586854	0.170931	38.44	17.54	16.19	0	181.63	1666.28	32.2712	-106.828
2022-06-06	June	RG_038	RG_038_04	No	0	0.25	0	0.218682	38.44	17.54	16.19	0	181.63	1666.28	32.267	-106.828
2022-06-09	June	RG_025	RG_025_01	Yes	8	14	0.00469484	0.182274	38.59	20.74	55	0	160.59	2150	32.9839	-107.289
2022-06-09	June	RG_025	RG_025_02	NA	NA	NA	NA	0.209785	38.59	20.74	55	0	160.59	2150	32.9821	-107.29
2022-06-09	June	RG_025	RG_025_03	Yes	14	14	0.00821596	0.341912	38.59	20.74	55	0	160.59	2150	32.9804	-107.291
2022-06-09	June	RG_025	RG_025_04	Yes	20	14	0.0117371	0.24217	38.59	20.74	55	0	160.59	2150	32.9785	-107.292
2022-06-17	June	RG_043	RG_043_01	Yes	341	240	0.200117	0.13608	37.19	21.56	38.43	0	320.88	939.41	31.9755	-106.613
2022-06-17	June	RG_043	RG_043_02	Yes	83	240	0.0487089	0.133934	37.19	21.56	38.43	0	320.88	939.41	31.9741	-106.612
2022-06-17	June	RG_043	RG_043_03	Yes	178	240	0.10446	0.123949	37.19	21.56	38.43	0	320.88	939.41	31.9722	-106.61
2022-06-17	June	RG_043	RG_043_04	Yes	358	240	0.210094	0.0739732	37.19	21.56	38.43	0	320.88	939.41	31.9702	-106.608
2022-06-17	June	RG_038	RG_038_01	Yes	4842	2599.25	2.84155	0.153966	37.12	21.36	16.19	0	181.63	1873.08	32.2764	-106.827
2022-06-17	June	RG_038	RG_038_02	Yes	3204	2599.25	1.88028	0.130435	37.12	21.36	16.19	0	181.63	1873.08	32.2739	-106.827
2022-06-17	June	RG_038	RG_038_03	Yes	987	2599.25	0.579225	0.170931	37.12	21.36	16.19	0	181.63	1873.08	32.2712	-106.828
2022-06-17	June	RG_038	RG_038_04	Yes	1364	2599.25	0.800469	0.218682	37.12	21.36	16.19	0	181.63	1873.08	32.267	-106.828
2022-06-22	June	RG_031	RG_031_01	Yes	2259	5670	1.3257	0.111263	29.33	18.08	64.62	0	179.87	2243.55	32.6599	-107.113
2022-06-22	June	RG_031	RG_031_02	Yes	1989	5670	1.16725	0.121115	29.33	18.08	64.62	0	179.87	2243.55	32.6581	-107.112
2022-06-22	June	RG_031	RG_031_03	Yes	12024	5670	7.05634	0.196266	29.33	18.08	64.62	0	179.87	2243.55	32.6569	-107.11
2022-06-22	June	RG_031	RG_031_04	Yes	6408	5670	3.76056	0.204749	29.33	18.08	64.62	0	179.87	2243.55	32.6558	-107.108
2022-07-06	July	RG_038	RG_038_01	Yes	86	463	0.0759717	0.204612	35.82	21.36	30.31	16.19	154.5	1376.2	32.2764	-106.827
2022-07-06	July	RG_038	RG_038_02	Yes	836	463	0.738516	0.258575	35.82	21.36	30.31	16.19	154.5	1376.2	32.2739	-106.827
2022-07-06	July	RG_038	RG_038_03	Yes	506	463	0.446996	0.177629	35.82	21.36	30.31	16.19	154.5	1376.2	32.2712	-106.828
2022-07-06	July	RG_038	RG_038_04	Yes	424	463	0.374558	0.26768	35.82	21.36	30.31	16.19	154.5	1376.2	32.267	-106.828
2022-07-21	July	RG_038	RG_038_01	NA	NA	NA	NA	0.204612	40.3	25.19	30.31	16.19	154.5	976.83	32.2764	-106.827
2022-07-21	July	RG_038	RG_038_02	Yes	1135	2024.66	1.00265	0.258575	40.3	25.19	30.31	16.19	154.5	976.83	32.2739	-106.827
2022-07-21	July	RG_038	RG_038_03	Yes	1	2024.66	0.000883392	0.177629	40.3	25.19	30.31	16.19	154.5	976.83	32.2712	-106.828
2022-07-21	July	RG_038	RG_038_04	Yes	4938	2024.66	4.36219	0.26768	40.3	25.19	30.31	16.19	154.5	976.83	32.267	-106.828
2022-08-03	August	RG_038	RG_038_01	Yes	1288	4077.67	1.13781	0.204612	38.7	22.88	30.31	16.19	143.31	1102.49	32.2764	-106.827
2022-08-03	August	RG_038	RG_038_02	Yes	9396	4077.67	8.30035	0.258575	38.7	22.88	30.31	16.19	143.31	1102.49	32.2739	-106.827
2022-08-03	August	RG_038	RG_038_03	Yes	1549	4077.67	1.36837	0.177629	38.7	22.88	30.31	16.19	143.31	1102.49	32.2712	-106.828
2022-08-03	August	RG_038	RG_038_04	Yes	5	4077.67	0.00441696	0.26768	38.7	22.88	30.31	16.19	143.31	1102.49	32.267	-106.828
2022-08-10	August	RG_031	RG_031_01	NA	NA	NA	NA	0.152434	33.64	19.77	119.96	64.62	248.3	1215.58	32.6599	-107.113
2022-08-10	August	RG_031	RG_031_02	Yes	11	1617	0.0140584	0.182245	33.64	19.77	119.96	64.62	248.3	1215.58	32.6581	-107.112
2022-08-10	August	RG_031	RG_031_03	Yes	628	1617	0.802607	0.294347	33.64	19.77	119.96	64.62	248.3	1215.58	32.6569	-107.11
2022-08-10	August	RG_031	RG_031_04	Yes	4212	1617	5.38309	0.369718	33.64	19.77	119.96	64.62	248.3	1215.58	32.6558	-107.108
2022-08-19	August	RG_027	RG_027_01	Yes	10	896.5	0.0127804	0.116146	27.64	17.94	117.92	52.9	236.21	713.63	32.848	-107.297
2022-08-19	August	RG_027	RG_027_02	Yes	40	896.5	0.0511215	0.167622	27.64	17.94	117.92	52.9	236.21	713.63	32.8461	-107.296
2022-08-19	August	RG_027	RG_027_03	Yes	1301	896.5	1.66273	0.136401	27.64	17.94	117.92	52.9	236.21	713.63	32.8437	-107.297
2022-08-19	August	RG_027	RG_027_04	Yes	2235	896.5	2.85641	0.184112	27.64	17.94	117.92	52.9	236.21	713.63	32.8495	-107.296
2022-08-26	August	RG_043	RG_043_01	Yes	96	42.5	0.122692	0.24947	32.95	19.75	55.72	38.43	278.35	78.5	31.9755	-106.613
2022-08-26	August	RG_043	RG_043_02	Yes	51	42.5	0.0651799	0.196866	32.95	19.75	55.72	38.43	278.35	78.5	31.9741	-106.612
2022-08-26	August	RG_043	RG_043_03	Yes	9	42.5	0.0115023	0.194206	32.95	19.75	55.72	38.43	278.35	78.5	31.9722	-106.61
2022-08-26	August	RG_043	RG_043_04	Yes	14	42.5	0.0178925	0.217022	32.95	19.75	55.72	38.43	278.35	78.5	31.9702	-106.608
2022-09-02	September	RG_038	RG_038_01	Yes	42	22.25	4.23558	0.1658	32.19	17.92	12.76	79.01	162.04	20.39	32.2764	-106.827
2022-09-02	September	RG_038	RG_038_02	Yes	44	22.25	4.43727	0.19735	32.19	17.92	12.76	79.01	162.04	20.39	32.2739	-106.827
2022-09-02	September	RG_038	RG_038_03	Yes	3	22.25	0.302541	0.150568	32.19	17.92	12.76	79.01	162.04	20.39	32.2712	-106.828
2022-09-02	September	RG_038	RG_038_04	No	0	22.25	0	0.205163	32.19	17.92	12.76	79.01	162.04	20.39	32.267	-106.828
2022-09-16	September	RG_038	RG_038_01	Yes	1	1.25	0.100847	0.1658	34.31	14.74	12.76	79.01	162.04	20.59	32.2764	-106.827
2022-09-16	September	RG_038	RG_038_02	No	0	1.25	0	0.19735	34.31	14.74	12.76	79.01	162.04	20.59	32.2739	-106.827
2022-09-16	September	RG_038	RG_038_03	Yes	1	1.25	0.100847	0.150568	34.31	14.74	12.76	79.01	162.04	20.59	32.2712	-106.828
2022-09-16	September	RG_038	RG_038_04	Yes	3	1.25	0.302541	0.205163	34.31	14.74	12.76	79.01	162.04	20.59	32.267	-106.828
2022-09-30	September	RG_038	RG_038_01	No	0	6.25	0	0.1658	29.07	12.73	12.76	79.01	162.04	20.56	32.2764	-106.827
2022-09-30	September	RG_038	RG_038_02	Yes	2	6.25	0.201694	0.19735	29.07	12.73	12.76	79.01	162.04	20.56	32.2739	-106.827
2022-09-30	September	RG_038	RG_038_03	No	0	6.25	0	0.150568	29.07	12.73	12.76	79.01	162.04	20.56	32.2712	-106.828
2022-09-30	September	RG_038	RG_038_04	Yes	23	6.25	2.31948	0.205163	29.07	12.73	12.76	79.01	162.04	20.56	32.267	-106.828
2022-10-14	October	RG_038	RG_038_01	No	0	1.75	0	0.1658	26.71	10.04	52.76	61.46	160.82	43.2	32.2764	-106.827
2022-10-14	October	RG_038	RG_038_02	No	0	1.75	0	0.19735	26.71	10.04	52.76	61.46	160.82	43.2	32.2739	-106.827
2022-10-14	October	RG_038	RG_038_03	Yes	7	1.75	7	0.150568	26.71	10.04	52.76	61.46	160.82	43.2	32.2712	-106.828
2022-10-14	October	RG_038	RG_038_04	No	0	1.75	0	0.205163	26.71	10.04	52.76	61.46	160.82	43.2	32.267	-106.828
2022-10-28	October	RG_025	RG_025_01	No	0	0	0	0.177941	20.58	1.1	61.02	136.16	263.38	0.25	32.9839	-107.289
2022-10-28	October	RG_025	RG_025_02	No	0	0	0	0.209967	20.58	1.1	61.02	136.16	263.38	0.25	32.9821	-107.29
2022-10-28	October	RG_025	RG_025_03	No	0	0	0	0.303225	20.58	1.1	61.02	136.16	263.38	0.25	32.9804	-107.291
2022-10-28	October	RG_025	RG_025_04	No	0	0	0	0.207775	20.58	1.1	61.02	136.16	263.38	0.25	32.9785	-107.292
2022-10-28	October	RG_031	RG_031_01	Yes	1	1.25	1	0.150469	19.08	2.95	47.24	132.42	286.3	0	32.6599	-107.113
2022-10-28	October	RG_031	RG_031_02	Yes	1	1.25	1	0.127801	19.08	2.95	47.24	132.42	286.3	0	32.6581	-107.112
2022-10-28	October	RG_031	RG_031_03	Yes	1	1.25	1	0.223922	19.08	2.95	47.24	132.42	286.3	0	32.6569	-107.11
2022-10-28	October	RG_031	RG_031_04	Yes	2	1.25	2	0.254618	19.08	2.95	47.24	132.42	286.3	0	32.6558	-107.108
2022-11-15	November	RG_031	RG_031_01	No	0	0	0	0.100471	13.61	-4.13	0	59.7	333.54	0	32.6599	-107.113
2022-11-15	November	RG_031	RG_031_02	No	0	0	0	0.0861695	13.61	-4.13	0	59.7	333.54	0	32.6581	-107.112
2022-11-15	November	RG_031	RG_031_03	No	0	0	0	0.0995468	13.61	-4.13	0	59.7	333.54	0	32.6569	-107.11
2022-11-15	November	RG_031	RG_031_04	No	0	0	0	0.117428	13.61	-4.13	0	59.7	333.54	0	32.6558	-107.108
2022-12-06	December	RG_038	RG_038_01	No	0	0	0	0.119082	20.17	6.03	13.74	53.32	202.08	9.9	32.2764	-106.827
2022-12-06	December	RG_038	RG_038_02	No	0	0	0	0.124215	20.17	6.03	13.74	53.32	202.08	9.9	32.2739	-106.827
2022-12-06	December	RG_038	RG_038_03	No	0	0	0	0.147755	20.17	6.03	13.74	53.32	202.08	9.9	32.2712	-106.828
2022-12-06	December	RG_038	RG_038_04	No	0	0	0	0.166131	20.17	6.03	13.74	53.32	202.08	9.9	32.267	-106.828
