# Supplementary material for: Community composition of black flies during and after the 2020 vesicular stomatitis virus outbreak in Southern New Mexico, USA
Source: Parasit Vectors. 2024 Feb 27;17:93. doi: 10.1186/s13071-024-06127-6 (PMC10900647; doi:10.1186/s13071-024-06127-6)
Supplement: Supplementary file 3 — Additional file 3. NM complete black fly barcodes. FASTA file containing all black fly barcode sequences (COX1 gene) generated for this study. [file 13071_2024_6127_MOESM3_ESM.fasta]

>NM_Larvae_CD3.1_
TGAGCTGGAATAGTCGGGACTTCTCTTAGTATATTAATTCGAGCTGAATTAGGTCACCCAGGATCTTTAATTGGAGATGACCAAATTTATAACGTAATTGTAACAGCCCATGCTTTTGTAATAATTTTTTTTATAGTTATACCTATTATAATTGGAGGATTTGGTAATTGACTTGTTCCCCTTATATTAGGAGCCCCTGATATAGCATTTCCTCGAATAAATAATATAAGCTTTTGAATACTGCCCCCTTCTTTAACATTACTATTAGCAAGTAGAATAGTTGAGGCAGGAGCTGGGACAGGATGAACTGTTTACCCCCCTTTATCTTCAGGAATTGCCCATGCGGGAGCTTCTGTAGATTTAGCTATCTTTTCCCTTCATCTGGCCGGAATTTCTTCAATTTTAGGGGCCGTAAATTTTATTACCACTATTATTAATATACGATCAAATGGAATTACATTTGATCGAATACCATTATTTGTATGATCTGTTGTAATTACAGCTATTTTATTATTATTATCATTACCTGTATTAGCTGGAGCAATTACAATATTATTAACAGATCGAAATTTGAATACGTCTTTCTTTGACCCTGCTGGAGGAGGAGACCCTATTTTATATCAACAT
>NM_Larvae_PD5.4_
TGAGCTGGAATAGTAGGGACTTCCCTTAGTATACTAATTCGAGCTGAATTAGGTCACCCAGGATCTCTAATTGGAGATGACCAAATTTATAATGTAATTGTTACAGCACATGCTTTTGTAATAATTTTTTTCATAGTAATACCTATTATAATTGGGGGATTTGGTAATTGACTTGTTCCTCTTATATTAGGAGCCCCTGATATGGCATTTCCTCGAATAAATAATATAAGTTTCTGAATACTTCCCCCTTCCTTAACATTATTATTAGCAAGTAGTATAGTTGAAGCAGGAGCTGGAACAGGTTGAACTGTTTATCCTCCTTTATCTTCAGGAATTGCTCATGCTGGAGCTTCCGTAGATTTAGCTATTTTTTCTCTTCATCTTGCAGGTATTTCTTCTATTTTAGGAGCTGTAAATTTTATTACAACTATTATTAATATACGATCAAATGGGATTACATTTGATCGAATACCTTTATTTGTCTGATCGGTTGTAATTACAGCTATTTTATTGTTATTATCATTACCTGTATTAGCCGGAGCTATCACAATATTATTAACAGACCGAAATTTAAATACTTCTTTCTTTGACCCTGCTGGAGGAGGAGACCCTATTTTATACCAACATTT
>NM_Larvae_PD5.2_
TGAGCTGGAATAGTAGGGACTTCCCTTAGTATACTAATTCGAGCTGAATTAGGTCACCCAGGATCTCTAATTGGAGATGACCAAATTTATAATGTAATTGTTACAGCACATGCTTTTGTAATAATTTTTTTCATAGTAATACCTATTATAATTGGGGGATTTGGTAATTGACTTGTTCCTCTTATATTAGGAGCCCCTGATATGGCATTTCCTCGAATAAATAATATAAGTTTCTGAATACTTCCCCCTTCCTTAACATTATTATTAGCAAGTAGTATAGTTGAAGCAGGAGCTGGAACAGGTTGAACTGTTTATCCTCCTTTATCTTCAGGAATTGCTCATGCTGGAGCTTCCGTAGATTTAGCTATTTTTTCTCTTCATCTTGCAGGTATTTCTTCTATTTTAGGAGCTGTAAATTTTATTACAACTATTATTAATATACGATCAAATGGGATTACATTTGATCGAATACCTTTATTTGTCTGATCGGTTGTAATTACAGCTATTTTATTGTTATTATCATTACCTGTATTAGCCGGAGCTATCACAATATTATTAACAGACCGAAATTTAAATACTTCTTTCTTTGACCCTGCTGGAGGAGGAGACCCTATTTTATACCAACATCT
>NM_Larvae_PD9.3_
TGAGCTGGAATAGTAGGGACTTCCCTTAGTATACTAATTCGAGCTGAATTAGGTCACCCAGGATCTCTAATTGGAGATGACCAAATTTATAATGTAATTGTTACAGCACATGCTTTTGTAATAATTTTTTTCATAGTAATACCTATTATAATTGGAGGATTTGGTAATTGACTTGTTCCTCTTATATTAGGAGCCCCTGATATGGCATTTCCTCGAATAAATAATATAAGTTTCTGAATACTTCCCCCTTCCTTAACATTATTATTAGCAAGTAGTATAGTTGAAGCAGGAGCTGGAACAGGTTGAACTGTTTATCCTCCTTTATCTTCAGGAATTGCTCATGCTGGAGCTTCCGTAGATTTAGCTATTTTTTCTCTTCATCTTGCAGGTATTTCTTCTATTTTAGGAGCTGTAAATTTTATTACAACTATTATTAATATACGATCAAATGGGATTACATTTGATCGAATACCTTTATTTGTCTGATCGGTTGTAATTACAGCTATTTTATTGTTATTATCATTACCTGTATTAGCCGGAGCTATCACAATATTATTAACAGACCGAAATTTAAATACTTCTTTCTTTGACCCTGCTGGAGGAGGAGACCCTATTTTATACCAACATCT
>NM_Larvae_PD2.1_
TGAGCTGGAATAGTAGGGACTTCCCTTAGTATACTAATTCGAGCTGAATTAGGTCACCCAGGATCTCTAATTGGTGATGACCAAATTTATAATGTAATTGTTACAGCACATGCTTTTGTAATAATTTTTTTCATAGTAATGCCTATTATAATTGGGGGATTTGGTAATTGACTTGTTCCTCTTATATTAGGAGCCCCTGATATGGCATTTCCTCGAATAAATAATATAAGTTTCTGAATACTTCCCCCTTCCTTAACATTATTATTAGCAAGTAGTATAGTTGAAGCAGGCGCTGGAACAGGTTGAACTGTTTATCCTCCTTTATCTTCAGGAATTGCTCATGCTGGAGCTTCCGTAGATTTAGCTATTTTTTCTCTTCATCTTGCAGGTATTTCTTCTATTTTAGGAGCTGTAAATTTTATTACAACTATTATTAATATACGATCAAATGGGATTACATTTGATCGAATACCTTTATTTGTCTGATCGGTTGTAATTACAGCTATTTTATTGTTATTATCATTACCTGTATTAGCCGGAGCTATCACAATATTATTAACAGACCGAAATTTAAATACTTCTTTCTTTGACCCTGCTGGAGGAGGAGACCCTATTTTATACCAACATCT
>NM_Larvae_PD5.3_
TGAGCTGGAATAGTAGGGACTTCCCTTAGTATACTAATTCGAGCTGAATTAGGTCACCCAGGATCTCTAATTGGTGATGACCAAATTTATAATGTAATTGTTACAGCACATGCTTTTGTAATAATTTTTTTCATAGTAATGCCTATTATAATTGGGGGATTTGGTAATTGACTTGTTCCTCTTATATTAGGAGCCCCTGATATGGCATTTCCTCGAATAAATAATATAAGTTTCTGAATACTTCCCCCTTCCTTAACATTATTATTAGCAAGTAGTATAGTTGAAGCAGGAGCTGGAACAGGTTGAACTGTTTATCCTCCTTTATCTTCAGGAATTGCTCATGCTGGAGCTTCTGTAGATTTAGCTATTTTTTCTCTTCATCTTGCAGGTATTTCTTCTATTTTAGGAGCTGTAAATTTTATTACAACTATTATTAATATACGATCAAATGGGATTACATTTGATCGAATACCTTTATTTGTCTGATCGGTTGTAATTACAGCTATTTTATTGTTATTATCATTACCTGTATTAGCCGGAGCTATCACAATATTATTAACAGACCGAAATTTAAATACTTCTTTCTTTGACCCTGCTGGAGGAGGAGACCCTATTTTATACCAACATCT
>NM_Larvae_PD8.2_
TGAGCTGGAATAGTAGGGACTTCCCTTAGTATACTAATTCGAGCTGAATTAGGTCACCCAGGATCTCTAATTGGTGACGACCAAATTTATAATGTAATTGTTACAGCACATGCTTTTGTAATAATTTTTTTCATAGTAATGCCTATTATAATTGGGGGATTTGGTAATTGACTTGTTCCTCTTATATTAGGGGCCCCTGATATGGCATTTCCTCGAATAAATAATATAAGTTTCTGAATACTTCCCCCTTCCTTAACATTATTATTAGCAAGTAGTATAGTTGAAGCAGGAGCTGGAACAGGTTGAACTGTTTATCCTCCTTTATCCTCAGGAATTGCTCATGCTGGAGCTTCCGTAGATTTAGCTATTTTTTCTCTTCATCTTGCAGGTATTTCTTCTATTTTAGGAGCTGTAAATTTTATTACAACTATTATTAATATACGATCAAATGGGATTACATTTGATCGAATACCTTTATTTGTCTGATCGGTTGTAATTACAGCTATTTTATTGTTATTATCATTACCTGTATTAGCCGGAGCTATCACAATATTATTAACAGACCGAAATTTAAATACTTCTTTCTTTGACCCTGCTGGAGGAGGAGACCCTATTTTATACCAACATC
>NM_Larvae_PD6.2_
TGAGCTGGAATAGTAGGGACTTCCCTTAGTATACTAATTCGAGCTGAATTAGGTCACCCAGGATCTCTAATTGGTGATGACCAAATTTATAATGTAATTGTTACAGCACATGCTTTTGTAATAATTTTTTTCATAGTAATGCCTATTATAATTGGGGGATTTGGTAATTGACTTGTTCCTCTTATATTAGGAGCCCCTGATATGGCATTTCCTCGAATAAATAATATAAGTTTCTGAATACTTCCCCCTTCCTTAACATTATTATTAGCAAGTAGTATAGTTGAAGCAGGAGCTGGAACAGGTTGAACTGTTTATCCTCCTTTATCCTCAGGAATTGCTCATGCTGGAGCTTCCGTAGATTTAGCTATTTTTTCTCTTCATCTTGCAGGTATTTCTTCTATTTTAGGAGCTGTAAATTTTATTACAACTATTATTAATATACGATCAAATGGGATTACATTTGATCGAATACCTTTATTTGTCTGATCGGTTGTAATTACAGCTATTTTATTGTTATTATCATTACCTGTATTAGCCGGAGCTATCACAATATTATTAACAGACCGAAATTTAAATACTTCTTTCTTTGACCCTGCTGGAGGAGGAGACCCTATTTTATACCAACATC
>NM_Larvae_CD3.7_
TGAGCTGGAATAGTAGGGACTTCCCTTAGTATACTAATTCGAGCTGAATTAGGTCACCCAGGATCTCTAATTGGTGATGACCAAATTTATAATGTAATTGTTACAGCACATGCTTTTGTAATAATTTTTTTCATAGTAATACCTATTATAATTGGGGGATTTGGTAATTGACTTGTTCCTCTTATATTAGGAGCCCCTGATATGGCATTTCCTCGAATAAATAATATAAGTTTCTGAATACTTCCCCCTTCCTTAACATTATTATTAGCAAGTAGTATAGTTGAAGCAGGAGCTGGAACAGGTTGAACTGTTTATCCTCCTTTATCTTCAGGAATTGCTCATGCTGGAGCTTCCGTAGATTTAGCTATTTTTTCTCTTCATCTTGCAGGTATTTCTTCTATTTTAGGAGCTGTAAATTTTATTACAACTATTATTAATATACGATCAAATGGGATTACATTTGATCGAATACCTTTATTTGTCTGATCGGTTGTAATTACAGCTATTTTATTGTTATTATCATTACCTGTATTAGCCGGAGCTATCACAATATTATTAACAGACCGAAATTTAAATACTTCTTTCTTTGACCCTGCTGGAGGAGGAGACCCTATTTTATACCAACATC
>NM_Larvae_PD4.1_
TGAGCTGGAATAGTAGGGACTTCCCTTAGTATACTAATTCGAGCTGAATTAGGTCACCCAGGATCTCTAATTGGTGATGACCAAATTTATAATGTAATTGTTACAGCACATGCTTTTGTAATAATTTTTTTCATAGTAATGCCTATTATAATTGGGGGATTTGGTAATTGACTTGTTCCTCTTATATTAGGAGCCCCTGATATGGCATTTCCTCGAATAAATAATATAAGTTTCTGAATACTTCCCCCTTCCTTAACATTATTATTAGCAAGTAGTATAGTTGAAGCAGGAGCTGGAACAGGTTGAACTGTTTATCCTCCTTTATCTTCAGGAATTGCTCATGCTGGAGCTTCCGTAGATTTAGCTATTTTTTCTCTTCATCTTGCAGGTATTTCTTCTATTTTAGGAGCTGTAAATTTTATTACAACTATTATTAATATACGATCAAATGGGATTACATTTGATCGAATACCTTTATTTGTCTGATCGGTTGTAATTACAGCTATTTTATTGTTATTATCATTGCCTGTATTAGCCGGAGCTATCACAATATTATTAACAGACCGAAATTTAAATACTTCTTTCTTTGACCCTGCTGGAGGAGGAGACCCTATTTTATACCAACATC
>NM_Larvae_CD3.8_
TGAGCTGGAATAGTAGGGACTTCCCTTAGTATACTAATTCGAGCTGAATTAGGTCACCCAGGATCTCTAATTGGTGATGACCAAATTTATAATGTAATTGTTACAGCACATGCTTTTGTAATAATTTTTTTCATAGTAATGCCTATTATAATTGGGGGATTTGGTAATTGACTTGTTCCTCTTATATTAGGAGCCCCTGATATGGCATTTCCTCGAATAAATAATATAAGTTTCTGAATACTTCCCCCTTCCTTAACATTATTATTAGCAAGTAGTATAGTTGAAGCAGGAGCTGGAACAGGTTGAACTGTTTATCCTCCTTTATCTTCAGGAATTGCTCATGCTGGAGCTTCCGTAGATTTAGCTATTTTTTCTCTTCATCTTGCAGGTATTTCTTCTATTTTAGGAGCTGTAAATTTTATTACAACTATTATTAATATACGATCAAATGGGATTACATTTGATCGAATACCTTTATTTGTCTGATCGGTTGTAATTACAGCTATTTTATTGTTATTATCATTGCCTGTATTAGCCGGAGCTATCACAATATTATTAACAGACCGAAATTTAAATACTTCTTTCTTTGACCCTGCTGGAGGAGGAGACCCTATTTTATACCAACA
>NM_Larvae_PD4.3_
TGAGCTGGAATAGTAGGGACTTCCCTTAGTATACTAATTCGAGCTGAATTAGGTCACCCAGGATCTCTAATTGGTGATGACCAAATTTATAATGTAATTGTTACAGCACATGCTTTTGTAATAATTTTTTTCATAGTAATGCCTATTATAATTGGGGGATTTGGTAATTGACTTGTTCCTCTTATATTAGGAGCCCCTGATATGGCATTTCCTCGAATAAATAATATAAGTTTCTGAATACTTCCCCCTTCCTTAACATTATTATTAGCAAGTAGTATAGTTGAAGCAGGAGCTGGAACAGGTTGAACTGTTTATCCTCCTTTATCCTCAGGAATTGCTCATGCTGGAGCTTCCGTAGATTTAGCTATTTTTTCTCTTCATCTTGCAGGTATTTCTTCTATTTTAGGAGCTGTAAATTTTATTACAACTATTATTAATATACGATCAAATGGGATTACATTTGATCGAATACCTTTATTTGTCTGATCGGTTGTAATTACAGCTATTTTATTGTTATTATCATTACCTGTATTAGCCGGGGCTATCACAATATTATTAACAGACCGAAATTTAAATACTTCTTTCTTTGACCCTGCTGGAGGAGGAGACCCTATTTTATACCAACA
>NM_Larvae_PD5.1_
TGAGCTGGAATAGTAGGGACTTCCCTTAGTATACTAATTCGAGCTGAATTAGGTCACCCAGGATCTCTAATTGGTGATGACCAAATTTATAATGTAATTGTTACAGCACATGCTTTTGTAATAATTTTTTTCATAGTAATGCCTATTATAATTGGGGGATTTGGTAATTGACTTGTTCCTCTTATATTAGGAGCCCCTGATATGGCATTTCCTCGAATAAATAATATAAGTTTCTGAATACTTCCCCCTTCCTTAACATTATTATTAGCAAGTAGTATAGTTGAAGCAGGAGCTGGAACAGGTTGAACTGTTTATCCTCCTTTATCCTCAGGAATTGCTCATGCTGGAGCTTCCGTAGATTTAGCTATTTTTTCTCTTCATCTTGCAGGTATTTCTTCTATTTTAGGAGCTGTAAATTTTATTACAACTATTATTAATATACGATCAAATGGGATTACATTTGATCGAATACCTTTATTTGTCTGATCGGTTGTAATTACAGCTATTTTATTGTTATTATCATTACCTGTATTAGCCGGAGCTATCACAATATTATTAACAGACCGAAATTTAAATACTTCTTTCTTTGACCCTGCTGGAGGAGGAGACCCTATTTTATACCAACA
>NM_Larvae_PD6.6_
TGAGCTGGAATAGTAGGGACTTCCCTTAGTATACTAATTCGAGCTGAATTAGGTCACCCAGGATCTCTAATTGGAGATGACCAAATTTATAATGTAATTGTTACAGCACATGCTTTTGTAATAATTTTTTTCATAGTAATACCTATTATAATTGGGGGATTTGGTAATTGACTTGTTCCTCTTATATTAGGAGCCCCTGATATGGCATTTCCTCGAATAAATAATATAAGTTTCTGAATACTTCCCCCTTCCTTAACATTATTATTAGCAAGTAGTATAGTTGAAGCAGGAGCTGGAACAGGTTGAACTGTTTATCCTCCTTTATCTTCAGGAATTGCTCATGCTGGAGCTTCCGTAGATTTAGCTATTTTTTCTCTTCATCTTGCAGGTATTTCTTCTATTTTAGGAGCTGTAAATTTTATTACAACTATTATTAATATACGATCAAATGGGATTACATTTGATCGAATACCTTTATTTGTCTGATCGGTTGTAATTACAGCTATTTTATTGTTATTATCATTACCTGTATTAGCCGGAGCTATCACAATATTATTAACAGACCGAAATTTAAACACTTCTTTCTTTGACCCTGCTGGAGGAGGAGACCCTATTTTATATCAACAT
>NM_Larvae_PD8.3_
TGAGCTGGAATAGTAGGGACTTCCCTTAGTATACTAATTCGAGCTGAATTAGGTCACCCAGGATCTCTAATTGGTGATGACCAAATTTATAATGTAATTGTTACAGCACATGCTTTTGTAATAATTTTTTTCATAGTAATGCCTATTATAATTGGGGGATTTGGTAATTGACTTGTTCCTCTTATATTAGGAGCCCCTGATATGGCATTTCCTCGAATAAATAATATAAGTTTCTGAATACTTCCCCCTTCCTTAACATTATTATTAGCAAGTAGTATAGTTGAAGCAGGAGCTGGAACAGGTTGAACTGTTTATCCTCCTTTATCTTCAGGAATTGCTCATGCTGGAGCTTCCGTAGATTTAGCTATTTTTTCTCTTCATCTTGCAGGTATTTCTTCTATTTTAGGAGCTGTAAATTTTATTACAACTATTATTAATATACGATCAAATGGGATTACATTTGATCGAATACCTTTATTTGTCTGATCGGTTGTAATTACAGCTATTTTATTGTTATTATCATTGCCTGTATTAGCCGGAGCTATCACAATATTATTAACAGACCGAAATTTAAATACTTCTTTCTTTGACCCTGCTGGAGGAGGAGACCCTATTTTATACCAACAT
>NM_Larvae_PD6.3_
TGAGCTGGAATAGTAGGGACTTCCCTTAGTATACTAATTCGAGCTGAATTAGGTCACCCAGGATCTCTAATTGGTGATGACCAAATTTATAATGTAATTGTTACAGCACATGCTTTTGTAATAATTTTTTTCATAGTAATGCCTATTATAATTGGGGGATTTGGTAATTGACTTGTTCCTCTTATATTAGGAGCCCCTGATATGGCATTTCCTCGAATAAATAATATAAGTTTCTGAATACTTCCCCCTTCCTTAACATTATTATTAGCAAGTAGTATAGTTGAAGCAGGAGCTGGAACAGGTTGAACTGTTTATCCTCCTTTATCTTCAGGAATTGCTCATGCTGGAGCTTCCGTAGATTTAGCTATTTTTTCTCTTCATCTTGCAGGTATTTCTTCTATTTTAGGAGCTGTAAATTTTATTACAACTATTATTAATATACGATCAAATGGGATTACATTTGATCGAATACCTTTATTTGTCTGATCGGTTGTAATTACAGCTATTTTATTGTTATTATCATTACCTGTATTAGCCGGAGCTATCACAATATTATTAACAGACCGAAATTTAAATACTTCTTTCTTTGACCCTGCTGGAGGAGGAGACCCTATTTTATACCAACAT
>NM_Larvae_CD2.2_
TGAGCTGGAATAGTAGGGACTTCCCTTAGTATACTAATTCGAGCTGAATTAGGTCACCCAGGATCTCTAATTGGTGATGACCAAATTTATAATGTAATTGTTACAGCACATGCTTTTGTAATAATTTTTTTCATAGTAATGCCTATTATAATTGGGGGATTTGGTAATTGACTTGTTCCTCTTATATTAGGAGCCCCTGATATGGCATTTCCTCGAATAAATAATATAAGTTTCTGAATACTTCCCCCTTCCTTAACATTATTATTAGCAAGTAGTATAGTTGAAGCAGGAGCTGGAACAGGTTGAACTGTTTATCCTCCTTTATCCTCAGGAATTGCTCATGCTGGAGCTTCCGTAGATTTAGCTATTTTTTCTCTTCATCTTGCAGGTATTTCTTCTATTTTAGGAGCTGTAAATTTTATTACAACTATTATTAATATACGATCAAATGGGATTACATTTGATCGAATACCTTTATTTGTCTGATCGGTTGTAATTACAGCTATTTTATTGTTATTATCATTACCTGTATTAGCCGGAGCTATCACAATATTATTAACAGACCGAAATTTAAATACTTCTTTCTTTGACCCTGCTGGAGGAGGAGACCCTATTTTATACCAACAT
>NM_Larvae_CD2.10_
TGAGCTGGAATAGTAGGGACTTCCCTTAGTATACTAATTCGAGCTGAATTAGGTCACCCAGGATCTCTAATTGGTGATGACCAAATTTATAATGTAATTGTTACAGCACATGCTTTTGTAATAATTTTTTTCATAGTAATGCCTATTATAATTGGGGGATTTGGTAATTGACTTGTTCCTCTTATATTAGGAGCCCCTGATATGGCATTTCCTCGAATAAATAATATAAGTTTCTGAATACTTCCCCCTTCCTTAACATTATTATTAGCAAGTAGTATAGTTGAAGCAGGAGCTGGAACAGGTTGAACTGTTTATCCTCCTTTATCCTCAGGAATTGCTCATGCTGGAGCTTCCGTAGATTTAGCTATTTTTTCTCTTCATCTTGCAGGTATTTCTTCTATTTTAGGAGCTGTAAATTTTATTACAACTATTATTAATATACGATCAAATGGGATTACATTTGATCGAATACCTTTATTTGTCTGATCGGTTGTAATTACAGCTATTTTATTGTTATTATCATTACCTGTATTAGCCGGAGCTATCACAATATTATTAACAGACCGAAATTTAAATACTTCTTTCTTTGACCCTGCTGGAGGAGGAGACCCTATTTTATACCAACAT
>NM_Larvae_PD4.2_
TGAGCTGGAATAGTAGGGACTTCCCTTAGTATACTAATTCGAGCTGAATTAGGTCACCCAGGATCTCTAATTGGTGATGACCAAATTTATAATGTAATTGTTACAGCACATGCTTTTGTAATAATTTTTTTCATAGTAATGCCTATTATAATTGGGGGATTTGGTAATTGACTTGTTCCTCTTATATTAGGAGCCCCTGATATGGCATTTCCTCGAATAAATAATATAAGTTTCTGAATACTTCCCCCTTCCTTAACATTATTATTAGCAAGTAGTATAGTTGAAGCAGGAGCTGGAACAGGTTGAACTGTTTATCCTCCTTTATCCTCAGGAATTGCTCATGCTGGAGCTTCCGTAGATTTAGCTATTTTTTCTCTTCATCTTGCAGGTATTTCTTCTATTTTAGGAGCTGTAAATTTTATTACAACTATTATTAATATACGATCAAATGGGATTACATTTGATCGAATACCTTTATTTGTCTGATCGGTTGTAATTACAGCTATTTTATTGTTATTATCATTACCTGTATTAGCCGGAGCTATCACAATATTATTAACAGACCGAAATTTAAATACTTCTTTCTTTGACCCTGCTGGAGGAGGAGACCCTATTTTATACCAACAT
>NM_Larvae_PD9.1_
TGAGCTGGAATAGTAGGAACTTCCCTTAGTATACTAATTCGAGCTGAATTAGGTCACCCAGGATCTCTAATTGGAGATGACCAAATTTATAATGTAATTGTTACAGCACATGCTTTTGTAATAATTTTTTTTATAGTAATGCCTATTATAATTGGAGGATTTGGTAATTGACTTGTTCCTCTTATATTAGGAGCACCTGATATGGCATTTCCTCGAATAAATAATATAAGTTTCTGAATACTTCCTCCTTCCTTAACATTATTATTAGCAAGTAGTATAGTTGAAGCAGGAGCTGGAACAGGTTGAACTGTTTATCCTCCCTTATCTTCAGGAATTGCTCATGCTGGGGCTTCCGTAGATTTAGCTATTTTTTCTCTTCATCTTGCAGGTATTTCTTCTATTTTAGGAGCTGTAAATTTTATTACAACTATTATTAATATACGATCAAATGGGATTACATTTGATCGAATACCTTTATTTGTCTGATCTGTTGTAATTACAGCTATTTTATTATTATTATCATTACCTGTATTAGCCGGAGCTATCACAATATTATTAACAGACCGAAATTTAAATACTTCTTTCTTTGACCCTGCTGGAGGAGGAGACCCTATTTTATACCAACATCT
>NM_Larvae_PD8.1_
TGAGCTGGAATAGTAGGAACTTCCCTTAGTATACTAATTCGAGCTGAATTAGGTCACCCAGGATCTCTAATTGGAGATGACCAAATTTATAATGTAATTGTTACAGCACATGCTTTTGTAATAATTTTTTTTATAGTAATGCCTATTATAATTGGAGGATTTGGTAATTGACTTGTTCCTCTTATATTAGGAGCACCTGATATGGCATTTCCTCGAATAAATAATATAAGTTTCTGAATACTTCCTCCTTCCTTAACATTATTATTAGCAAGTAGTATAGTTGAAGCAGGAGCTGGAACAGGTTGAACTGTTTATCCTCCCTTATCTTCAGGAATTGCTCATGCTGGGGCTTCCGTAGATTTAGCTATTTTTTCTCTTCATCTTGCAGGTATTTCTTCTATTTTAGGAGCTGTAAATTTTATTACAACTATTATTAATATACGATCAAATGGGATTACATTTGATCGAATACCTTTATTTGTCTGATCTGTTGTAATTACAGCTATTTTATTATTATTATCATTACCTGTATTAGCCGGAGCTATCACAATATTATTAACAGACCGAAATTTAAATACTTCTTTCTTTGACCCTGCTGGAGGAGGAGACCCTATTTTATACCAACATC
>NM_Larvae_PD9.6_
TGAGCTGGAATAGTAGGAACTTCCCTTAGTATACTAATTCGAGCTGAATTAGGTCACCCAGGATCTCTAATTGGAGATGACCAAATTTATAATGTAATTGTTACAGCACATGCTTTTGTAATAATTTTTTTTATAGTAATGCCTATTATAATTGGAGGATTTGGTAATTGACTTGTTCCTCTTATATTAGGAGCACCTGATATGGCATTTCCTCGAATAAATAATATAAGTTTCTGAATACTTCCTCCTTCCTTAACATTATTATTAGCAAGTAGTATAGTTGAAGCAGGAGCTGGAACAGGTTGAACTGTTTATCCTCCCTTATCTTCAGGAATTGCTCATGCTGGGGCTTCCGTAGATTTAGCTATTTTTTCTCTTCATCTTGCAGGTATTTCTTCTATTTTAGGAGCTGTAAATTTTATTACAACTATTATTAATATACGATCAAATGGGATTACATTTGATCGAATACCTTTATTTGTCTGATCTGTTGTAATTACAGCTATTTTATTATTATTATCATTACCTGTATTAGCCGGAGCTATCACAATATTATTAACAGACCGAAATTTAAATACTTCTTTCTTTGACCCTGCTGGAGGAGGAGACCCTATTTTATACCAACATC
>NM_Larvae_PD9.4_
TGAGCTGGAATAGTAGGAACTTCCCTTAGTATACTAATTCGAGCTGAATTAGGTCACCCAGGATCTCTAATTGGAGATGACCAAATTTATAATGTAATTGTTACAGCACATGCTTTTGTAATAATTTTTTTTATAGTAATGCCTATTATAATTGGAGGATTTGGTAATTGACTTGTTCCTCTTATATTAGGAGCACCTGATATGGCATTTCCTCGAATAAATAATATAAGTTTCTGAATACTTCCTCCTTCCTTAACATTATTATTAGCAAGTAGTATAGTTGAAGCAGGAGCTGGAACAGGTTGAACTGTTTATCCTCCCTTATCTTCAGGAATTGCTCATGCTGGGGCTTCCGTAGATTTAGCTATTTTTTCTCTTCATCTTGCAGGTATTTCTTCTATTTTAGGAGCTGTAAATTTTATTACAACTATTATTAATATACGATCAAATGGGATTACATTTGATCGAATACCTTTATTTGTCTGATCTGTTGTAATTACAGCTATTTTATTATTATTATCATTACCTGTATTAGCCGGAGCTATCACAATATTATTAACAGACCGAAATTTAAATACTTCTTTCTTTGACCCTGCTGGAGGAGGAGACCCTATTTTATACCAACA
>NM_Larvae_PD2.4_
TGAGCTGGAATAGTAGGAACTTCCCTTAGTATACTAATTCGAGCTGAATTAGGTCACCCAGGATCTTTAATTGGAGATGATCAAATTTATAATGTAATTGTTACAGCACATGCTTTTGTAATAATTTTTTTTATAGTAATGCCTATTATAATTGGAGGATTTGGTAATTGACTTGTTCCTCTTATATTAGGAGCACCTGATATGGCATTTCCTCGAATAAATAATATAAGTTTCTGAATACTTCCTCCTTCCTTAACATTATTATTAGCAAGTAGTATAGTTGAAGCAGGAGCTGGAACAGGTTGAACTGTTTATCCTCCTTTATCTTCAGGAATTGCTCATGCTGGAGCTTCCGTAGATTTAGCTATTTTTTCTCTTCATCTTGCAGGTATTTCTTCTATTTTAGGAGCTGTAAATTTTATTACAACTATTATTAATATACGATCAAATGGGATTACATTTGATCGAATACCTTTATTTGTCTGATCTGTTGTAATTACAGCTATTTTATTATTATTATCATTACCTGTATTAGCCGGAGCTATCACAATATTATTAACAGACCGAAATTTAAATACTTCTTTCTTTGACCCTGCTGGAGGAGGAGACCCTATTTTATACCAACAT
>NM_Larvae_PD6.4_
TGAGCTGGAATAGTAGGAACTTCCCTTAGTATACTAATTCGAGCTGAATTAGGTCACCCAGGATCTTTAATTGGAGATGACCAAATTTATAATGTAATTGTTACAGCACATGCTTTTGTAATAATTTTTTTTATAGTAATGCCTATTATAATTGGAGGATTTGGTAATTGACTTGTTCCTCTTATATTAGGAGCACCTGATATGGCATTTCCTCGAATAAATAATATAAGTTTCTGAATACTTCCTCCTTCCTTAACATTATTATTAGCAAGTAGTATAGTTGAAGCAGGAGCTGGAACAGGTTGAACTGTTTATCCTCCTTTATCTTCAGGAATTGCTCATGCTGGAGCTTCCGTAGATTTAGCTATTTTTTCTCTTCATCTTGCAGGTATTTCTTCTATTTTAGGAGCTGTAAATTTTATTACAACTATTATTAATATACGATCAAATGGGATTACATTTGATCGAATACCTTTATTTGTCTGATCTGTTGTAATTACAGCTATTTTATTATTATTATCATTACCTGTATTAGCCGGAGCTATCACAATATTATTAACAGACCGAAATTTAAATACTTCTTTCTTTGACCCTGCTGGAGGAGGAGACCCTATTTTATACCAACAT
>NM_Larvae_PD9.5_
TGAGCTGGAATAGTAGGAACTTCCCTTAGTATACTAATTCGAGCTGAATTAGGTCACCCAGGATCTCTAATTGGAGATGACCAAATTTATAATGTAATTGTTACAGCACATGCTTTTGTAATAATTTTTTTTATAGTAATGCCTATTATAATTGGAGGATTTGGTAATTGACTTGTTCCTCTTATATTAGGAGCACCTGATATGGCATTTCCTCGAATAAATAATATAAGTTTCTGAATACTTCCTCCTTCCTTAACATTATTATTAGCAAGTAGTATAGTTGAAGCAGGAGCTGGAACAGGTTGAACTGTTTATCCTCCCTTATCTTCAGGAATTGCTCATGCTGGGGCTTCCGTAGATTTAGCTATTTTTTCTCTTCATCTTGCAGGTATTTCTTCTATTTTAGGAGCTGTAAATTTTATTACAACTATTATTAATATACGATCAAATGGGATTACATTTGATCGAATACCTTTATTTGTCTGATCTGTTGTAATTACAGCTATTTTATTATTATTATCATTACCTGTATTAGCCGGAGCTATCACAATATTATTAACAGACCGAAATTTAAATACTTCTTTCTTTGACCCTGCTGGAGGAGGAGACCCTATTTTGTACCAACAT
>NM_Larvae_PD2.6_
TGAGCTGGAATAGTAGGAACTTCCCTTAGTATACTAATTCGAGCTGAATTAGGTCACCCAGGATCTCTAATTGGAGATGACCAAATTTATAATGTAATTGTTACAGCACATGCTTTTGTAATAATTTTTTTTATAGTAATGCCTATTATAATTGGAGGATTTGGTAATTGACTTGTTCCTCTTATATTAGGAGCACCTGATATGGCATTTCCTCGAATAAATAATATAAGTTTCTGAATACTTCCTCCTTCCTTAACATTATTATTAGCAAGTAGTATAGTTGAAGCAGGAGCTGGAACAGGTTGAACTGTTTATCCTCCCTTATCTTCAGGAATTGCTCATGCTGGGGCTTCCGTAGATTTAGCTATTTTTTCTCTTCATCTTGCAGGTATTTCTTCTATTTTAGGAGCTGTAAATTTTATTACAACTATTATTAATATACGATCAAATGGGATTACATTTGATCGAATACCTTTATTTGTCTGATCTGTTGTAATTACAGCTATTTTATTATTATTATCATTACCTGTATTAGCCGGAGCTATCACAATATTATTAACAGACCGAAATTTAAATACTTCTTTCTTTGACCCTGCTGGAGGAGGAGACCCTATTTTATACCAACAT
>NM_Larvae_PD9.2_
TGAGCTGGAATAGTAGGAACTTCCCTTAGTATACTAATTCGAGCTGAATTAGGTCACCCAGGATCTCTAATTGGAGATGACCAAATTTATAATGTAATTGTTACAGCACATGCTTTTGTAATAATTTTTTTTATAGTAATGCCTATTATAATTGGAGGATTTGGTAATTGACTTGTTCCTCTTATATTAGGAGCACCTGATATGGCATTTCCTCGAATAAATAATATAAGTTTCTGAATACTTCCTCCTTCCTTAACATTATTATTAGCAAGTAGTATAGTTGAAGCAGGAGCTGGAACAGGTTGAACTGTTTATCCTCCCTTATCTTCAGGAATTGCTCATGCTGGGGCTTCCGTAGATTTAGCTATTTTTTCTCTTCATCTTGCAGGTATTTCTTCTATTTTAGGAGCTGTAAATTTTATTACAACTATTATTAATATACGATCAAATGGGATTACATTTGATCGAATACCTTTATTTGTCTGATCTGTTGTAATTACAGCTATTTTATTATTATTATCATTACCTGTATTAGCCGGAGCTATCACAATATTATTAACAGACCGAAATTTAAATACTTCTTTCTTTGACCCTGCTGGAGGAGGAGACCCTATTTTATACCAACAT
>NM_Larvae_PD2.5_
TGAGCTGGAATAGTAGGAACTTCCCTTAGTATACTAATTCGAGCTGAATTAGGTCACCCAGGATCTCTAATTGGAGATGACCAAATTTATAATGTAATTGTTACAGCCCATGCTTTTGTAATAATTTTTTTTATAGTAATACCTATTATAATTGGAGGATTTGGTAATTGACTTGTTCCTCTTATATTAGGAGCACCTGATATGGCATTTCCTCGAATAAATAATATAAGTTTCTGAATACTTCCTCCTTCTTTAACATTATTATTAGCAAGTAGTATAGTTGAAGCAGGAGCTGGAACAGGTTGAACTGTTTATCCTCCTTTATCTTCGGGAATTGCTCATGCTGGGGCTTCCGTAGATTTAGCTATTTTTTCTCTTCATCTTGCAGGTATTTCTTCTATTTTAGGAGCTGTAAATTTTATTACAACTATTATTAATATACGATCAAATGGGATTACATTTGATCGAATACCTTTATTTGTCTGATCTGTTGTAATTACAGCTATTTTATTATTATTATCATTACCTGTATTAGCCGGAGCCATCACAATATTATTAACAGACCGAAATTTAAATACTTCTTTCTTTGACCCTGCTGGAGGAGGAGACCCTATTTTATACCAACATC
>NM_Larvae_CD1.6_
TGAGCTGGNATAGTAGGTACTTCCCTTAGTATGCTTATTCGAGCTGAATTAGGCCACCCAGGATCTTTAATTGGTGATGACCAAATTTATAATGTTATTGTAACAGCACATGCTTTTGTTATAATTTTTTTCATAGTTATACCTATTATAATTGGGGGATTTGGAAATTGACTTGTCCCTCTTATATTAGGAGCCCCCGATATGGCATTCCCACGAATAAATAATATAAGTTTTTGAATATTACCACCCTCTTTAACATTATTATTAGCTAGCAGTATAGTAGAAGCAGGGGCTGGGACAGGTTGAACTGTTTACCCTCCTTTATCTTCAGGAATTGCTCATGCCGGAGCTTCTGTAGATTTAGCTATTTTTTCACTTCATTTAGCCGGAATTTCATCAATTTTAGGAGCTGTAAATTTTATTACAACAATTATTAATATACGATCAAATGGAATTACTTTTGACCGAATACCATTATTTGTATGATCTGTAGTTATTACAGCAATTTTATTACTTTTATCTTTACCAGTATTAGCAGGAGCTATTACAATATTATTGACAGACCGAAATTTAAATACTTCTTTTTTTGACCCTGCAGGAGGAGGAGACCCTATTTTATACCAACATT
>NM_Larvae_CD2.11_
TGAGCTGGAATAGTAGGTACTTCCCTTAGTATACTTATTCGAGCTGAATTAGGCCACCCAGGATCTTTAATTGGTGATGACCAAATTTATAATGTTATTGTAACAGCACATGCTTTTGTTATAATTTTTTTCATAGTTATGCCTATTATAATTGGGGGATTTGGAAATTGACTTGTCCCTCTTATATTAGGAGCCCCCGATATGGCATTCCCACGAATAAATAATATAAGTTTTTGAATATTACCACCCTCTTTAACATTATTATTAGCTAGCAGTATAGTAGAAGCAGGGGCTGGAACAGGTTGAACTGTTTACCCTCCTTTATCTTCAGGAATTGCTCATGCCGGAGCTTCTGTAGATTTAGCTATTTTTTCACTTCATTTAGCCGGAATTTCATCAATTTTAGGAGCTGTAAATTTTATTACAACAATTATTAATATACGATCAAATGGAATTACTTTTGACCGAATACCATTATTTGTATGATCTGTAGTTATTACAGCAATTTTATTACTTTTATCTTTACCAGTATTAGCAGGAGCTATTACAATATTATTGACAGACCGAAATTTAAATACTTCTTTTTTTGACCCTGCAGGAGGAGGAGACCCTATTTTATACCAACATT
>NM_Larvae_CD1.4_
TGAGCTGGAATAGTAGGTACTTCCCTTAGTATACTTATTCGAGCTGAATTAGGCCACCCAGGATCTTTAATTGGTGATGACCAAATTTATAATGTTATTGTAACAGCACATGCTTTTGTTATAATTTTTTTCATAGTTATACCTATTATAATTGGGGGATTTGGAAATTGACTTGTCCCTCTTATATTAGGAGCCCCCGATATGGCATTCCCACGAATAAATAATATAAGTTTTTGAATATTACCACCCTCTTTAACATTATTATTAGCTAGCAGTATAGTAGAAGCAGGGGCTGGAACAGGTTGAACTGTTTACCCTCCTTTATCTTCAGGAATTGCTCATGCCGGAGCTTCTGTAGATTTAGCTATTTTTTCACTTCATTTAGCCGGAATTTCATCAATTTTAGGAGCTGTAAATTTTATTACAACAATTATTAATATACGATCAAATGGAATTACTTTTGACCGAATACCATTATTTGTATGATCTGTAGTTATTACAGCAATTTTATTACTTTTATCTTTACCAGTATTAGCAGGAGCTATTACAATATTATTGACAGACCGAAATTTAAATACTTCTTTTTTTGACCCTGCAGGAGGAGGAGACCCTATTTTATACCAACATT
>NM_Larvae_CD3.9_
TGAGCTGGAATAGTAGGTACTTCCCTTAGTATACTTATTCGAGCTGAATTAGGCCACCCAGGATCTTTAATTGGTGATGACCAAATTTATAATGTTATTGTAACAGCACATGCTTTTGTTATAATTTTTTTCATAGTTATACCTATTATAATTGGGGGATTTGGAAATTGACTTGTCCCTCTTATATTAGGAGCCCCCGATATGGCATTCCCACGAATAAATAATATAAGTTTTTGAATATTACCACCCTCTTTAACATTATTATTAGCTAGCAGTATAGTAGAAGCAGGGGCTGGAACAGGTTGAACTGTTTACCCTCCTTTATCTTCAGGAATTGCTCATGCCGGAGCTTCTGTAGATTTAGCTATTTTTTCACTTCATTTAGCCGGAATTTCATCAATTTTAGGAGCTGTAAATTTTATTACAACAATTATTAATATACGATCAAATGGAATTACTTTTGACCGAATACCATTATTTGTATGATCTGTAGTTATTACAGCAATTTTATTACTTTTATCTTTACCAGTATTAGCAGGAGCTATTACAATATTATTGACAGACCGAAATTTAAATACTTCTTTTTTTGACCCTGCAGGAGGAGGAGACCCTATTTTATACCAACATT
>NM_Larvae_CD3.4_
TGAGCTGGAATAGTAGGTACTTCCCTTAGTATACTTATTCGAGCTGAATTAGGCCACCCAGGATCTTTAATTGGTGATGACCAAATTTATAATGTTATTGTAACAGCACATGCTTTTGTTATAATTTTTTTCATAGTTATACCTATTATAATTGGGGGATTTGGAAATTGACTTGTCCCTCTTATATTAGGAGCCCCCGATATGGCATTCCCACGAATAAATAATATAAGTTTTTGAATATTACCACCCTCTTTAACATTATTATTAGCTAGCAGTATAGTAGAAGCAGGGGCTGGAACAGGTTGAACTGTTTACCCTCCTTTATCTTCAGGAATTGCTCATGCCGGAGCTTCTGTAGATTTAGCTATTTTTTCACTTCATTTAGCCGGAATTTCATCAATTTTAGGAGCTGTAAATTTTATTACAACAATTATTAATATACGATCAAATGGAATTACTTTTGACCGAATACCATTATTTGTATGATCTGTAGTTATTACAGCAATTTTATTACTTTTATCTTTACCAGTATTAGCAGGAGCTATTACAATATTATTGACAGACCGAAATTTAAATACTTCTTTTTTTGACCCTGCAGGAGGAGGAGACCCTATTTTATACCAACATT
>NM_Larvae_PD2.3_
TGAGCTGGAATAGTAGGTACTTCCCTTAGTATACTTATTCGAGCTGAATTAGGCCACCCAGGATCTTTAATTGGTGATGACCAAATTTATAATGTTATTGTAACAGCACATGCTTTTGTTATAATTTTTTTCATAGTTATACCTATTATAATTGGGGGATTTGGAAATTGACTTGTCCCTCTTATATTAGGAGCCCCCGATATGGCATTCCCACGAATAAATAATATAAGTTTTTGAATATTACCACCCTCTTTAACATTATTATTAGCTAGCAGTATAGTAGAAGCAGGGGCTGGAACAGGTTGAACTGTTTACCCTCCTTTATCTTCAGGAATTGCTCATGCCGGAGCTTCTGTAGATTTAGCTATTTTTTCACTTCATTTAGCCGGAATTTCATCAATTTTAGGAGCTGTAAATTTTATTACAACAATTATTAATATACGATCAAATGGAATTACTTTTGACCGAATACCATTATTTGTATGATCTGTAGTTATTACAGCAATTTTATTACTTTTATCTTTACCAGTATTAGCAGGAGCTATTACAATATTATTGACAGACCGAAACTTAAATACTTCTTTTTTTGACCCTGCAGGAGGAGGAGACCCTATTTTATACCAACATT
>NM_Larvae_CD3.2_
TGAGCTGGAATAGTAGGTACTTCCCTTAGTATACTTATTCGAGCTGAATTAGGCCACCCAGGATCTTTAATTGGTGATGACCAAATTTATAATGTTATTGTAACAGCACATGCTTTTGTTATAATTTTTTTCATAGTTATACCTATTATAATTGGGGGATTTGGAAATTGACTTGTCCCTCTTATATTAGGAGCCCCCGATATGGCATTCCCACGAATAAATAATATAAGTTTTTGAATATTACCACCCTCTTTAACATTATTATTAGCTAGCAGTATAGTAGAAGCAGGGGCTGGAACAGGTTGAACTGTTTACCCTCCTTTATCTTCAGGAATTGCTCATGCCGGAGCTTCTGTAGATTTAGCTATTTTTTCACTTCATTTAGCCGGAATTTCATCAATTTTAGGAGCTGTAAATTTTATTACAACAATTATTAATATACGATCAAATGGAATTACTTTTGACCGAATACCATTATTTGTGTGATCTGTAGTTATTACAGCAGTTTTATTACTTTTATCTTTACCAGTATTAGCAGGAGCTATTACAATATTATTGACAGACCGAAATTTAAATACTTCTTTTTTTGACCCTGCAGGAGGAGGAGACCCTATTTTATACCAACATT
>NM_Larvae_PD6.5_
TGAGCTGGAATAGTAGGTACTTCCCTTAGTATACTTATTCGAGCTGAATTAGGCCACCCAGGATCTTTAATTGGTGATGACCAAATTTATAATGTTATTGTAACAGCACATGCTTTTGTTATAATTTTTTTCATAGTTATACCTATTATAATTGGGGGATTTGGAAATTGACTTGTCCCTCTTATATTAGGAGCCCCCGATATGGCATTCCCACGAATAAATAATATAAGTTTTTGAATATTACCACCCTCTTTAACATTATTATTAGCTAGCAGTATAGTAGAAGCAGGAGCTGGAACAGGTTGAACTGTTTATCCTCCTTTATCTTCAGGAATTGCTCATGCCGGAGCTTCTGTAGATTTAGCTATTTTTTCACTTCATTTAGCCGGAATTTCATCAATTTTAGGAGCTGTAAATTTTATTACAACAATTATTAATATACGATCAAATGGAATTACTTTTGACCGAATACCATTATTTGTATGATCTGTAGTTATTACAGCAATTTTATTACTTTTATCTTTACCAGTATTAGCAGGAGCTATTACAATATTATTGACAGACCGAAATTTAAATACTTCTTTTTTTGACCCTGCAGGAGGAGGAGACCCTATTTTATACCAACATT
>NM_Larvae_CD2.4_
TGAGCTGGAATAGTAGGTACTTCCCTTAGTATACTTATTCGAGCTGAATTAGGCCACCCAGGATCTTTAATTGGTGATGACCAAATTTATAATGTTTTTGTAACAGCACATGCTTTTGTTATAATTTTTTTCATAGTTATACCTATTATAATTGGGGGATTTGGAAATTGACTTGTCCCTCTTATATTAGGAGCCCCCGATATGGCATTCCCACGAATAAATAATATAAGTTTTTGAATATTACCACCCTCTTTAACATTATTATTAGCTAGCAGTATAGTAGAAGCAGGGGCTGGAACAGGTTGAACTGTTTACCCTCCTTTATCTTCAGGAATTGCTCATGCCGGAGCTTCTGTAGATTTAGCTATTTTTTCACTTCATTTAGCCGGAATTTCATCAATTTTAGGGGCTGTAAATTTTATTACAACAATTATTAATATACGATCAAATGGAATTACTTTTGACCGAATACCATTATTTGTATGATCTGTAGTTATTACAGCAATTTTATTACTTTTATCTTTACCAGTATTAGCAGGAGCTATTACAATATTATTGACAGACCGAAATTTAAATACTTCTTTTTTTGACCCTGCAGGAGGAGGAGACCCTATTTTATACCAACATT
>NM_Larvae_CD2.6_
TGAGCTGGAATAGTGGGTACTTCCCTTAGTATACTTATTCGAGCTGAATTAGGCCACCCAGGATCTTTAATTGGTGATGACCAAATTTATAATGTTATTGTAACAGCACATGCTTTTGTTATAATTTTTTTCATAGTTATACCTATTATAATTGGGGGATTTGGAAATTGACTTGTCCCTCTTATATTAGGAGCCCCCGATATGGCATTCCCACGAATAAATAATATAAGTTTTTGAATATTACCACCCTCTTTAACATTATTATTAGCTAGCAGTATAGTAGAAGCAGGAGCTGGAACAGGTTGAACTGTTTACCCCCCTTTATCTTCAGGAATTGCTCATGCCGGAGCTTCTGTAGATTTAGCTATTTTTTCACTTCATTTAGCCGGAATTTCATCAATTTTAGGAGCTGTAAATTTTATTACAACAATTATTAATATACGATCAAATGGAATTACTTTTGACCGAATACCATTATTTGTATGATCTGTAGTTATTACAGCAATTTTATTACTTTTATCTTTACCAGTATTAGCAGGAGCTATTACAATATTATTGACAGACCGAAATTTAAATACTTCTTTTTTTGACCCTGCAGGAGGAGGAGACCCTATTTTATACCAACATTT
>NM_Larvae_CD3.6_
TGAGCTGGAATAGTAGGTACTTCCCTTAGTATACTTATTCGAGCTGAATTAGGCCACCCAGGATCTTTAATTGGTGATGACCAAATTTATAATGTTATTGTAACAGCACATGCTTTTGTTATAATTTTTTTCATAGTTATACCTATTATAATTGGGGGATTTGGAAATTGACTTGTCCCTCTTATATTAGGAGCCCCCGATATGGCATTCCCACGAATAAATAATATAAGTTTTTGAATATTACCACCCTCTTTAACATTATTATTAGCTAGCAGTATAGTAGAAGCAGGAGCTGGAACAGGTTGAACTGTTTACCCTCCTTTATCTTCAGGAATTGCTCATGCCGGAGCTTCTGTAGATTTAGCTATTTTTTCACTTCATTTAGCCGGAATTTCATCAATTTTAGGAGCTGTAAATTTTATTACAACAATTATTAATATACGATCAAATGGAATTACTTTTGACCGAATACCATTATTTGTATGATCTGTAGTTATTACAGCAATTTTATTACTTTTATCTTTACCAGTATTAGCAGGAGCTATTACAATATTATTGACAGACCGAAATTTAAATACTTCTTTTTTTGACCCTGCAGGAGGAGGAGACCCTATTTTATACCAACATTT
>NM_Larvae_CD2.7_
TGAGCTGGAATAGTAGGTACTTCCCTTAGTATACTTATTCGAGCTGAATTAGGCCACCCAGGATCTTTAATTGGTGATGACCAAATTTATAATGTTATTGTAACAGCACATGCTTTTGTTATAATTTTTTTCATAGTTATACCTATTATAATTGGGGGATTTGGAAATTGACTTGTCCCTCTTATATTAGGAGCCCCCGATATGGCATTCCCACGAATAAATAATATAAGTTTTTGAATATTACCACCCTCTTTAACATTATTATTAGCTAGCAGTATAGTAGAAGCAGGAGCTGGAACAGGTTGAACTGTTTACCCTCCTTTATCTTCAGGAATTGCTCATGCCGGAGCTTCTGTAGATTTAGCTATTTTTTCACTTCATTTAGCCGGAATTTCATCAATTTTAGGAGCTGTAAATTTTATTACAACAATTATTAATATACGATCAAATGGAATTACTTTTGACCGAATACCATTATTTGTATGATCTGTAGTTATTACAGCAATTTTATTACTTTTATCTTTACCAGTATTAGCAGGAGCTATTACAATATTATTGACAGACCGAAATTTAAATACTTCTTTTTTTGATCCTGCAGGAGGAGGAGACCCTATTTTATACCAACATTT
>NM_Larvae_CD2.1_
TGAGCTGGAATAGTAGGTACTTCCCTTAGTATACTTATTCGAGCTGAATTAGGCCACCCAGGATCTTTAATTGGTGATGACCAAATTTATAATGTTATTGTAACAGCACATGCTTTTGTTATAATTTTTTTCATAGTTATACCTATTATAATTGGGGGATTTGGAAATTGACTTGTCCCTCTTATATTAGGAGCCCCCGATATGGCATTCCCACGAATAAATAATATAAGTTTTTGAATATTACCACCCTCTTTAACATTATTATTAGCTAGCAGTATAGTAGAAGCAGGGGCTGGAACAGGTTGAACTGTTTACCCTCCTTTATCTTCAGGAATTGCTCATGCCGGAGCTTCTGTAGATTTAGCTATTTTTTCACTTCATTTAGCCGGAATTTCATCAATTTTAGGAGCTGTAAATTTTATTACAACAATTATTAATATACGATCAAATGGAATTACTTTTGACCGAATACCATTATTTGTATGATCTGTAGTTATTACAGCAATTTTATTACTTTTATCTTTACCAGTATTAGCAGGAGCTATTACAATATTATTGACAGACCGAAACTTAAATACTTCTTTTTTTGACCCTGCAGGAGGAGGAGACCCTATTTTATACCAACATTT
>NM_Larvae_PD6.1_
TGAGCTGGAATAGTAGGTACTTCCCTTAGTATACTTATTCGAGCTGAATTAGGCCACCCAGGATCTTTAATTGGTGATGACCAAATTTATAATGTTATTGTAACAGCACATGCTTTTGTTATAATTTTTTTCATAGTTATACCTATTATAATTGGGGGATTTGGAAATTGACTTGTCCCTCTTATATTAGGAGCCCCCGATATGGCATTCCCACGAATAAATAATATAAGTTTTTGAATATTACCACCCTCTTTAACATTATTATTAGCTAGCAGTATAGTAGAAGCAGGGGCTGGAACAGGTTGAACTGTTTACCCTCCTTTATCTTCAGGAATTGCTCATGCCGGAGCTTCTGTAGATTTAGCTATTTTTTCACTTCATTTAGCCGGAATTTCATCAATTTTAGGAGCTGTAAATTTTATTACAACAATTATTAATATACGATCAAATGGAATTACTTTTGACCGAATACCATTATTTGTATGATCTGTAGTTATTACAGCAATTTTATTACTTTTATCTTTACCAGTATTAGCAGGAGCTATTACAATATTATTGACAGACCGAAATTTAAATACTTCTTTTTTTGACCCTGCAGGAGGAGGAGACCCTATTTTATACCAACATTT
>NM_Larvae_CD1.5_
TGAGCTGGAATAGTAGGTACTTCCCTTAGTATACTTATTCGAGCTGAATTAGGCCACCCAGGATCTTTAATTGGTGATGACCAAATTTATAATGTTATTGTAACAGCACATGCTTTTGTTATAATTTTTTTCATAGTTATGCCTATTATAATTGGGGGATTTGGAAATTGACTTGTCCCTCTTATATTAGGAGCCCCCGATATGGCATTCCCACGAATAAATAATATAAGTTTTTGAATATTACCACCCTCTTTAACATTATTATTAGCTAGCAGTATAGTAGAAGCAGGGGCTGGAACAGGTTGAACTGTTTACCCTCCTTTATCTTCAGGAATTGCTCATGCCGGAGCTTCTGTAGATTTAGCTATTTTTTCACTTCATTTAGCCGGAATTTCATCAATTTTAGGAGCTGTAAATTTTATTACAACAATTATTAATATACGATCAAATGGAATTACTTTTGACCGAATACCATTATTTGTATGATCTGTAGTTATTACAGCAATTTTATTACTTTTATCTTTACCAGTATTAGCAGGAGCTATTACAATATTATTGACAGACCGAAATTTAAATACTTCTTTTTTTGACCCTGCAGGAGGAGGAGACCCTATTTTATACCAACATTT
>NM_Larvae_PD8.6_
TGAGCTGGAATAGTAGGTACTTCCCTTAGTATACTTATTCGAGCTGAATTAGGCCACCCAGGATCTTTAATTGGTGATGACCAAATTTATAATGTTATTGTAACAGCACATGCTTTTGTTATAATTTTTTTCATAGTTATACCTATTATAATTGGGGGATTTGGAAATTGACTTGTCCCTCTTATATTAGGAGCCCCCGATATGGCATTCCCACGAATAAATAATATAAGTTTTTGAATATTACCGCCCTCTTTAACATTATTATTAGCTAGCAGTATAGTAGAAGCAGGGGCTGGAACAGGTTGAACTGTTTACCCTCCTTTATCTTCAGGAATTGCTCATGCCGGAGCTTCTGTAGATTTAGCTATTTTTTCACTTCATTTAGCCGGAATTTCATCAATTTTAGGAGCTGTAAATTTTATTACAACAATTATTAATATACGATCAAATGGAATTACTTTTGACCGAATACCATTATTTGTATGATCTGTAGTTATTACAGCAATTTTATTACTTTTGTCTTTACCAGTATTAGCAGGAGCTATTACAATATTATTGACAGACCGAAATTTAAATACTTCTTTTTTTGACCCTGCAGGAGGAGGAGACCCTATTTTATACCAACATTT
>NM_Larvae_CD1.7_
TGAGCTGGAATAGTAGGTACTTCCCTTAGTATACTTATTCGAGCTGAATTAGGCCACCCAGGATCTTTAATTGGTGATGACCAAATTTATAATGTTATTGTAACAGCACATGCTTTTGTTATAATTTTTTTCATAGTTATACCTATTATAATTGGGGGATTCGGAAATTGACTTGTCCCTCTTATATTAGGAGCCCCCGATATGGCATTCCCACGAATAAATAATATAAGTTTTTGAATATTACCACCCTCTTTAACATTATTATTAGCTAGCAGTATAGTAGAAGCAGGGGCTGGAACAGGTTGAACTGTCTACCCTCCTTTATCTTCAGGAATTGCTCATGCCGGAGCTTCTGTAGATTTAGCTATTTTTTCACTTCATTTAGCCGGAATTTCATCAATTTTAGGAGCTGTAAATTTTATTACAACAATTATTAACATACGATCAAATGGAATTACTTTTGACCGAATACCATTATTTGTATGATCTGTAGTTATTACAGCAATTTTATTACTTTTATCTTTACCAGTATTAGCAGGAGCTATTACAATATTATTGACAGACCGAAATTTAAATACTTCTTTTTTTGACCCTGCAGGAGGAGGAGACCCTATTTTATACCAACATTT
>NM_Larvae_CD3.5_
TGAGCTGGAATAGTAGGTACTTCCCTTAGTATACTTATTCGAGCTGAATTAGGCCACCCAGGATCTTTAATTGGTGATGACCAAATTTATAATGTTATTGTAACAGCACATGCTTTTGTTATAATTTTTTTCATAGTTATACCTATTATAATTGGGGGATTTGGAAATTGACTTGTCCCTCTTATATTAGGAGCCCCCGATATGGCATTCCCGCGAATAAATAATATAAGTTTTTGAATATTACCTCCCTCTTTAACATTATTATTAGCTAGCAGTATAGTAGAAGCAGGGGCTGGGACAGGTTGAACTGTTTACCCTCCTTTATCTTCAGGAATTGCTCATGCCGGAGCTTCTGTAGATTTAGCTATTTTTTCACTTCATTTAGCTGGAATTTCATCAATTTTAGGAGCTGTAAATTTTATTACAACAATTATTAATATACGATCAAATGGAATTACTTTTGACCGAATACCATTATTTGTATGATCTGTAGTTATTACAGCAATTTTATTACTTTTATCTTTACCAGTATTAGCAGGAGCTATCACAATATTATTGACAGACCGAAATTTAAATACTTCTTTTTTTGACCCTGCAGGAGGAGGAGACCCTATTTTATACCAACAT
>NM_Larvae_PD8.4_
TGAGCTGGAATAGTAGGAACTTCCCTTAGTATACTTATTCGAGCTGAATTAGGCCACCCAGGATCTTTAATTGGTGATGACCAAATTTATAATGTTATTGTAACAGCACATGCTTTTGTTATAATTTTTTTCATAGTTATACCTATTATAATTGGGGGATTTGGAAATTGACTTGTCCCTCTTATATTAGGAGCCCCCGATATGGCATTTCCACGAATAAATAATATAAGTTTTTGAATATTACCACCCTCTTTAACATTATTATTAGCTAGCAGTATAGTAGAAGCAGGGGCTGGAACAGGTTGAACTGTTTACCCTCCTTTATCTTCAGGAATTGCTCATGCCGGAGCTTCTGTAGATTTAGCTATTTTTTCACTTCATTTAGCCGGAATTTCATCAATTTTAGGAGCTGTAAATTTTATTACAACAATTATTAATATACGATCAAATGGAATTACTTTTGACCGAATACCATTATTTGTATGATCTGTAGTTATTACAGCAATTTTATTACTTTTATCTTTACCAGTATTAGCGGGAGCTATTACAATATTATTGACAGACCGAAATTTAAATACTTCTTTTTTTGACCCTGCAGGAGGAGGAGACCCTATTTTATACCAACAT
>NM_Larvae_CD1.3_
TGAGCTGGAATAGTAGGTACTTCCCTTAGTATACTTATTCGAGCTGAATTAGGCCACCCAGGATCTTTAATTGGTGATGACCAAATTTATAATGTTATTGTAACAGCACATGCTTTTGTTATAATTTTTTTCATAGTTATACCTATTATAATTGGGGGATTTGGAAATTGACTTGTCCCTCTTATATTAGGAGCCCCCGATATGGCATTCCCACGAATAAATAATATAAGTTTTTGAATATTACCACCCTCTTTAACATTATTATTAGCTAGCAGTATAGTAGAAGCAGGGGCTGGAACAGGTTGAACTGTTTACCCTCCTTTATCTTCAGGAATTGCTCATGCCGGAGCTTCTGTAGATTTAGCTATTTTTTCACTTCATTTAGCCGGAATTTCATCAATTTTAGGAGCTGTAAATTTTATTACAACAATTATTAATATACGATCAAATGGAATTACTTTTGACCGAATACCATTATTTGTATGATCTGTAGTTATTACAGCAATTTTATTACTTTTATCTTTACCAGTATTAGCAGGAGCTATTACAATATTATTGACAGACCGAAATTTAAATACTTCTTTTTTTGACCCTGCAGGAGGAGGAGACCCTATTTTATACCAACTT
>NM_Larvae_CD3.10_
TGAGCTGGAATAGTAGGTACTTCCCTTAGTATACTTATTCGAGCTGAATTAGGCCACCCAGGATCTTTAATTGGTGATGACCAAATTTATAATGTTATTGTAACAGCACATGCTTTTGTTATAATTTTTTTCATAGTTATACCTATTATAATTGGGGGATTTGGAAATTGACTTGTCCCTCTTATATTAGGAGCCCCCGATATGGCATTCCCACGAATAAATAATATAAGTTTTTGAATATTACCACCCTCTTTAACATTATTATTAGCTAGCAGTATAGTAGAAGCAGGGGCTGGAACAGGTTGAACTGTTTACCCTCCTTTATCTTCAGGAATTGCTCATGCCGGAGCTTCTGTAGATTTAGCTATTTTTTCACTTCATTTAGCCGGAATTTCATCAATTTTAGGAGCTGTAAATTTTATTACAACAATTATTAATATACGATCAAATGGAATTACTTTTGACCGAATACCATTATTTGTATGATCTGTAGTTATTACAGCAATTTTATTACTTTTATCTTTACCAGTATTAGCAGGAGCTATTACAATATTATTGACAGACCGAAATTTAAATACTTCTTTTTTTGACCCTGCAGGAGGAGGAGACCCTATTTTATATCAACAT
>NM_Larvae_CD1.10_
TGAGCTGGAATAGTAGGTACTTCCCTTAGTATACTTATTCGAGCTGAATTAGGCCACCCAGGATCTTTAATTGGTGATGACCAAATTTATAATGTTATTGTAACAGCACATGCTTTTGTTATAATTTTTTTCATAGTTATACCTATTATAATTGGGGGATTTGGAAATTGACTTGTCCCTCTTATATTAGGAGCCCCCGATATGGCATTCCCACGAATAAATAATATAAGTTTTTGAATATTACCACCCTCTTTAACATTATTATTAGCTAGCAGTATAGTAGAAGCAGGGGCTGGAACAGGTTGAACTGTTTACCCTCCTTTATCTTCAGGAATTGCTCATGCCGGAGCTTCTGTAGATTTAGCTATTTTTTCACTTCATTTAGCCGGAATTTCATCAATTTTAGGAGCTGTAAATTTTATTACAACAATTATTAATATACGATCAAATGGAATTACTTTTGACCGAATACCATTATTTGTATGATCTGTAGTTATTACAGCAATTTTATTACTTTTATCTTTACCAGTATTAGCAGGAGCTATTACAATATTATTGACAGACCGAAATTTAAATACTTCTTTTTTTGACCCTGCAGGAGGAGGAGACCCTATTTTATACCAACAT
>NM_Larvae_CD3.3_
TGAGCTGGAATAGTAGGTACTTCCCTTAGTATACTTATTCGAGCTGAATTAGGCCACCCAGGATCTTTAATTGGTGATGACCAAATTTATAATGTTATTGTAACAGCACATGCTTTTGTTATAATTTTTTTCATAGTTATGCCTATTATAATTGGGGGATTTGGAAATTGACTTGTCCCTCTTATATTAGGAGCCCCCGATATGGCATTCCCACGAATAAATAATATAAGTTTTTGAATATTACCACCCTCTTTAACATTATTATTAGCTAGCAGTATAGTAGAAGCAGGGGCTGGAACAGGTTGAACTGTTTACCCTCCTTTATCTTCAGGAATTGCTCATGCCGGAGCTTCTGTAGATTTAGCTATTTTTTCACTTCATTTAGCCGGAATTTCATCAATTTTAGGAGCTGTAAATTTTATTACAACAATTATTAATATACGGTCAAATGGAATTACTTTTGACCGAATACCATTATTTGTATGATCTGTAGTTATTACAGCAATTTTATTACTTTTATCTTTACCAGTATTAGCAGGAGCTATTACAATATTATTGACAGACCGAAATTTAAATACTTCTTTTTTTGACCCTGCAGGAGGAGGAGACCCTATTTTATACCAACAT
>NM_Larvae_CD2.9_
TGAGCTGGAATAGTAGGTACTTCCCTTAGTATACTTATTCGAGCTGAATTAGGCCACCCAGGATCTTTAATTGGTGATGACCAAATTTATAATGTTATTGTAACAGCACATGCTTTTGTTATAATTTTTTTCATAGTTATACCTATTATAATTGGGGGATTTGGAAATTGACTTGTCCCTCTTATATTAGGAGCCCCCGATATGGCATTCCCACGAATAAATAATATAAGTTTTTGAATATTACCACCCTCTTTAACATTATTATTAGCTAGCAGTATAGTAGAAGCAGGGGCTGGAACAGGTTGAACTGTTTACCCTCCTTTATCTTCAGGAATTGCTCATGCCGGAGCTTCTGTAGATTTAGCTATTTTTTCACTTCATTTAGCCGGAATTTCATCAATTTTAGGAGCTGTAAATTTTATTACAACAATTATTAATATACGATCAAATGGAATTACTTTTGACCGAATACCATTATTTGTTTGATCTGTAGTTATTACAGCAATTTTATTACTTTTATCTTTACCAGTATTAGCAGGAGCTATTACAATATTATTGACAGACCGAAATTTAAATACTTCTTTTTTTGACCCTGCAGGAGGAGGAGACCCTATTTTATACCAACAT
>NM_Larvae_CD1.9_
TGAGCTGGAATAGTAGGTACTTCCCTTAGTATACTTATTCGAGCTGAATTAGGCCACCCAGGATCTTTAATTGGTGATGACCAAATTTATAATGTTATTGTAACAGCACATGCTTTTGTTATAATTTTTTTCATAGTTATACCTATTATAATTGGGGGATTTGGAAATTGACTTGTTCCTCTTATATTAGGAGCCCCCGATATGGCATTCCCACGAATAAATAATATAAGTTTTTGAATATTACCACCCTCTTTAACATTATTATTAGCTAGCAGTATAGTAGAAGCAGGGGCTGGAACAGGTTGAACTGTTTACCCTCCTTTATCTTCAGGAATTGCTCATGCCGGAGCTTCTGTAGATTTAGCTATTTTTTCACTTCATTTAGCCGGAATTTCATCAATTTTAGGAGCTGTAAATTTTATTACAACAATTATTAATATACGATCAAATGGAATTACTTTTGACCGAATACCATTATTTGTATGATCTGTAGTTATTACAGCAATTTTATTACTTTTATCTTTACCAGTATTAGCAGGAGCTATTACAATATTATTGACAGACCGAAATTTAAATACTTCTTTTTTTGACCCTGCAGGAGGAGGAGACCCTATTTTATACCAACA
>NM_Larvae_CD1.8_
TGAGCTGGNATAGTAGGTACTTCCCTTAGTATACTTATTCGAGCTGAATTAGGCCACCCAGGATCTTTAATTGGTGATGACCAAATTTATAATGTTATTGTAACAGCACATGCTTTTGTTATAATTTTTTTCATAGTTATACCTATTATAATTGGGGGATTTGGAAATTGACTTGTCCCTCTTATATTAGGAGCCCCCGATATGGCATTCCCACGAATAAATAATATAAGTTTTTGAATATTACCTCCCTCTTTAACATTATTATTAGCTAGCAGTATAGTAGAAGCAGGGGCTGGAACAGGTTGAACTGTTTACCCTCCTTTATCTTCAGGAATTGCTCATGCCGGAGCTTCTGTAGATTTAGCTATTTTTTCACTTCATTTAGCCGGAATTTCATCAATTTTAGGAGCTGTAAATTTTATTACAACAATTATTAATATACGATCAAATGGAATTACTTTTGACCGAATACCATTATTTGTATGATCTGTAGTTATTACAGCAATTTTATTACTTTTATCTTTACCAGTATTAGCAGGAGCTATTACAATATTATTGACAGACCGAAATTTAAATACTTCTTTTTTTGACCCTGCAGGAGGAGGAGATCCTATTTTATACCAACATTTA
>NM_Larvae_PD8.5_
TGGGCTGGAATAGTAGGTACTTCCCTTAGTATACTTATTCGAGCTGAATTAGGCCACCCAGGATCTTTAATTGGTGATGACCAAATTTATAATGTTATTGTAACAGCACATGCTTTTGTTATAATTTTTTTCATAGTTATACCTATTATAATTGGGGGATTTGGAAATTGACTTGTCCCTCTTATATTAGGAGCCCCCGATATGGCATTCCCACGAATAAATAATATAAGTTTTTGAATATTACCGCCCTCTTTAACATTATTATTAGCTAGCAGTATAGTAGAAGCAGGGGCTGGAACAGGTTGAACTGTTTACCCTCCTTTATCTTCAGGAATTGCTCATGCCGGAGCTTCTGTAGATTTAGCTATTTTTTCACTTCATTTAGCCGGAATTTCATCAATTTTAGGAGCTGTAAATTTTATTACAACAATTATTAATATACGATCAAATGGAATTACTTTTGACCGAATACCATTATTTGTATGATCTGTAGTTATTACAGCAATTTTATTACTTTTATCTTTACCAGTATTAGCAGGAGCTATTACAATATTATTGACAGACCGAAATTTAAATACTTCTTTTTTTGACCCTGCAGGAGGAGGAGACCCTATTTTATACCAACATTTA
>NM_Larvae_CD2.3_
TGAGCTGGAATAGTAGGTACTTCCCTTAGTATACTTATTCGAGCTGAATTAGGCCACCCAGGATCTTTAATTGGGGATGACCAAATTTATAATGTTATTGTAACAGCACATGCTTTTGTTATAATTTTTTTCATAGTTATACCTATTATAATTGGGGGATTTGGAAATTGACTTGTCCCTCTTATATTAGGAGCCCCCGATATGGCATTCCCACGAATAAATAATATAAGTTTTTGAATATTACCACCCTCTTTAACATTATTATTAGCTAGCAGTATAGTAGAAGCAGGGGCTGGAACAGGTTGAACTGTTTACCCTCCTTTATCTTCAGGAATTGCTCATGCCGGAGCTTCTGTAGATTTAGCTATTTTTTCACTTCATTTAGCCGGAATTTCATCAATTTTAGGGGCTGTAAATTTTATTACAACAATTATTAATATACGATCAAATGGAATTACTTTTGACCGAATACCATTATTTGTATGATCTGTAGTTATTACAGCAATTTTATTACTTTTATCTTTACCAGTATTAGCAGGAGCTATTACAATATTATTGACAGACCGAAATTTAAATACTTCTTTTTTTGACCCTGCAGGAGGAGGAGACCCTATTTTATACCAACACTTA
>NM_Larvae_PD2.2_
TGAGCTGGAATAGTAGGTACTTCCCTTAGTATACTTATTCGAGCTGAATTAGGCCACCCAGGATCTTTAATTGGTGATGACCAAATTTATAATGTTATTGTAACAGCACATGCTTTTGTTATAATTTTTTTCATAGTTATACCTATTATAATTGGGGGATTTGGAAATTGACTTGTCCCTCTTATATTAGGAGCCCCCGATATGGCATTCCCACGAATAAATAATATAAGTTTTTGAATATTACCACCCTCTTTAACATTATTATTAGCTAGCAGTATAGTAGAAGCAGGAGCTGGAACAGGTTGAACTGTTTACCCTCCTTTATCTTCAGGAATTGCTCATGCCGGAGCTTCTGTAGATTTAGCTATTTTTTCACTTCATTTAGCCGGAATTTCATCAATTTTAGGAGCTGTAAATTTTATTACAACAATTATTAATATACGATCAAATGGAATTACTTTTGACCGAATACCATTATTTGTATGATCTGTAGTTATTACAGCAATTTTATTACTTTTATCTTTACCAGTATTAGCAGGAGCTATTACAATWTTAWTGACAGACCGAAATTTAAATACTTCTTTTTTTGACCCTGCAGGAGGAGGAGACCCTATTTTATACCAAT
>NM_Larvae_CD2.5_
TGAGCTGGAATAGTAGGTACTTCCCTTAGTATACTTATTCGAGCTGAATTAGGCCACCCAGGATCTTTAATTGGTGATGACCAAATTTATAATGTTATTGTAACAGCACATGCTTTTGTTATAATTTTTTTCATAGTTATACCTATTATAATTGGGGGATTTGGAAATTGACTTGTCCCTCTTATATTAGGAGCCCCCGATATGGCATTCCCACGAATAAATAATATAAGCTTTTGAATATTGCCACCCTCTTTAACATTATTATTAGCTAGCAGTATAGTAGAAGCAGGGGCTGGAACAGGTTGAACTGTTTACCCTCCTTTATCTTCAGGAATTGCTCATGCCGGAGCTTCTGTAGATTTAGCTATTTTTTCACTTCATTTAGCCGGAATTTCATCAATTTTAGGAGCTGTAAATTTTATTACAACAATTATTAATATACGATCAAATGGAATTACTTTTGACCGAATACCATTATTTGTGTGATCTGTAGTTATTACAGCAATTTTATTACTTTTATCTTTACCAGTATTAGCAGGAGCTATTACAATATTATTGACAGACCGAAATTTAAATACTTCTTTTTTTGACCCTGCAGGAGGAGGAGACCCTATTT
>NM_Larvae_CD1.1_
TGAGCTGGAATAGTAGGTACTTCCCTTAGTATACTTATTCGAGCTGAATTAGGCCACCCAGGATCTTTAATTGGTGATGACCAAATTTATAATGTTATTGTAACAGCACATGCTTTTGTTATAATTTTTTTCATAGTTATACCTATTATAATTGGGGGATTTGGAAATTGACTTGTCCCTCTTATATTAGGAGCCCCCGATATGGCATTCCCACGAATAAATAATATAAGTTTTTGAATATTACCACCCTCTTTAACATTATTATTAGCTAGCAGTATAGTAGAAGCAGGGGCTGGAACAGGTTGAACTGTTTACCCTCCTTTATCTTCAGGAATTGCTCATGCCGGAGCTTCTGTAGATTTAGCTATTTTTTCACTTCATTTAGCCGGAATTTCATCAATTTTAGGAGCTGTAAATTTTATTACAACAATTATTAATATACGATCAAATGGAATTACTTTTGACCGAATACCATTATTTGTATGATCTGTAGTTATTACAGCAATTTTATTACTTTTATCTTTACCAGTATTAGCCGGAGCTATTACAATATTATTGACAGACCGAAATTTAAATACTTTTTTTTTTGACCCTGCAGGAGGAGGAGACCCTATTTTATACCC
>NM_Larvae_CD2.8_
TGAGCTGGAATAGTAGGTACTTCCCTTAGTATACTTATTCGAGCTGAATTAGGCCACCCAGGATCTTTAATTGGTGATGACCAAATTTATAATGTTATTGTAACAGCACATGCTTTTGTTATAATTTTTTTCATAGTTATACCTATTATAATTGGAGGATTTGGAAATTGACTTGTCCCTCTTATATTAGGAGCCCCCGATATGGCATTTCCACGAATAAATAATATAAGTTTTTGAATATTACCCCCCTCTTTAACATTATTATTAGCTAGCAGTATAGTAGAAGCAGGGGCTGGAACAGGTTGAACTGTTTACCCTCCATTATCTTCAGGAATTGCTCATGCCGGAGCTTCTGTAGATTTAGCTATTTTTTCACTTCATTTAGCTGGAATTTCATCAATTTTAGGAGCTGTAAATTTTATTACAACAATTATTAATATACGATCAAATGGAATTACTTTTGACCGAATGCCATTATTTGTGTGATCTGTAGTTATTACAGCAATTTTATTACTTTTATCTTTACCAGTATTAGCAGGAGCTATTACAATATTGTTAACAGACCGAAATTTAAATACTTCTTTTTTTGACCCTGCAGGAGGAGGAGATCCTATTTTATACCAACAT
>NM_Larvae_CD2.12_
TGAGCTGGAATAGTAGGTACTTCCCTTAGTATACTTATTCGAGCTGAATTAGGCCACCCAGGATCTTTAATTGGTGATGACCAAATTTATAATGTTATTGTAACAGCACATGCTTTTGTTATAATTTTTTTCATAGTTATACCTATTATAATTGGAGGATTTGGAAATTGACTTGTCCCTCTTATATTAGGAGCCCCTGATATGGCATTTCCACGAATAAATAATATAAGTTTTTGAATATTACCCCCCTCTTTAACATTATTATTAGCTAGCAGTATAGTAGAAGCAGGGGCTGGGACAGGTTGAACTGTTTACCCTCCATTATCTTCAGGAATTGCTCATGCCGGAGCTTCTGTAGATTTAGCTATTTTTTCACTTCATTTAGCTGGAATTTCATCAATTTTAGGAGCTGTAAATTTTATTACAACAATTATTAATATACGATCAAATGGAATTACTTTTGACCGAATGCCATTATTTGTATGATCTGTAGTTATTACAGCAATTTTATTACTTTTATCTTTACCAGTATTAGCAGGAGCTATTACAATATTGTTAACAGATCGAAATTTAAATACTTCTTTTTTTGACCCTGCAGGAGGAGGAGATCCTATTTTATACCAACAT
>NM_Larvae_CD1.2_
TGAGCTGGAATAGTAGGTACTTCCCTTAGTATACTTATTCGAGCTGAATTAGGCCACCCAGGATCTTTAATTGGTGATGACCAAATTTATAATGTTATTGTAACAGCACATGCTTTTGTTATAATTTTTTTCATAGTTATACCTATTATAATTGGAGGATTTGGAAATTGACTTGTCCCTCTTATATTAGGAGCCCCCGATATGGCATTTCCACGAATAAATAATATAAGTTTTTGAATATTACCCCCCTCTTTAACATTATTATTAGCTAGCAGTATAGTAGAAGCAGGGGCTGGGACAGGTTGAACTGTTTACCCTCCATTATCTTCAGGAATTGCTCATGCCGGAGCTTCTGTAGATTTAGCTATTTTTTCACTTCATTTAGCTGGAATTTCATCAATTTTAGGAGCTGTAAATTTTATTACAACAATTATTAATATACGATCAAATGGAATTACTTTTGACCGAATGCCATTATTTGTATGATCTGTAGTTATTACAGCAATTTTATTACTTTTATCTTTACCAGTATTAGCAGGAGCTATTACAATATTGTTAACAGATCGAAATTTAAATACTTCTTTTTTTGACCCTGCAGGAGGGGGAGATCCTATTTT
>NM_RG_EC6
TGAGCCGGAATAGTGGGTACTTCCCTTAGTATACTTATTCGAGCTGAATTAGGCCATCCTGGATCTCTAATTGGAGATGATCAAATTTATAATGTTATTGTTACAGCTCATGCTTTTGTTATAATTTTTTTTATGGTAATGCCTATTATAATTGGGGGATTTGGTAATTGACTTGTTCCTCTTATATTAGGAGCCCCTGATATGGCATTCCCTCGAATAAATAATATAAGTTTTTGAATATTACCACCATCATTAACATTATTATTAGCAAGCAGTATGGTAGAAGCAGGAGCCGGAACAGGTTGAACAGTTTACCCTCCTTTATCTTCAGGAATTGCTCATGCTGGAGCTTCTGTAGATCTAGCCATTTTTTCACTTCATTTAGCTGGAATTTCTTCTATTCTAGGAGCTGTTAATTTTATTACTACAATTATTAATATACGATCAAATGGTATTACATTTGATCGAATGCCCTTATTTGTATGATCAGTAGTTATTACTGCTGTATTATTATTATTATCTCTTCCTGTTTTAGCTGGAGCTATTACTATACTATTAACAGATCGAAATTTAAACACTTCTTTCTTTGACCCAGCAGGAGGAGGAGACCCTATTT
>NM_RG_EP3
CTTAGTATACTTATTCGAGCTGAATTAGGCCACCCTGGATCTTTAATTGGAGACGATCAAATTTATAATGTTATTGTTACAGCCCATGCTTTTGTTATAATTTTTTTTATAGTAATACCGATTATAATTGGGGGATTTGGTAATTGACTTGTTCCTCTTATATTAGGAGCCCCTGATATAGCATTTCCTCGAATAAATAATATAAGTTTTTGATTATTACCTCCATCGTTAACATTATTATTAGCAAGTAGTATAGTAGAAGCAGGAGCTGGGACAGGTTGAACAGTTTATCCTCCTTTATCTTCAGGAATTGCTCATGCTGGAGCTTCAGTAGATCTAGCAATTTTTTCACTTCATTTAGCAGGAATTTCTTCAATTTTAGGAGCTGTTAATTTTATTACAACAATTATTAATATACGATCAAAGGGAATTACATTTGACCGAATACCTTTATTTGTATGATCAGTTGTAATTACTGCGGTATTATTACTACTATCACTTCCCGTTTTAGCTGGAGCTATTACTATATTATTAACAGACCGAAATTTAAATACTTCCTTCTTTGACCCAGCAGGAGGAGGAGATCCTTATTT
>NM_RG_22_BE8
TGAGCCGGAATAGTAGGTACTTCCCTTAGTATACTTATTCGAGCTGAATTAGGCCACCCTGGATCTTTAATTGGGGACGATCAAATTTATAATGTTATTGTTACAGCCCATGCTTTTGTTATAATTTTTTTTATAGTAATGCCGATTATAATTGGGGGATTTGGTAATTGACTTGTTCCTCTTATATTAGGAGCCCCTGATATAGCATTTCCTCGAATAAATAATATAAGTTTTTGAATATTACCTCCATCATTAACATTATTATTAGCAAGTAGTATAGTAGAAGCAGGAGCTGGGACAGGTTGAACAGTTTATCCCCCTTTATCTTCAGGAATTGCCCATGCTGGAGCTTCAGTAGATCTAGCAATTTTTTCACTTCATTTAGCAGGAATTTCTTCAATTTTAGGAGCTGTTAATTTTATTACGACAATTATTAATATGCGATCAAATGGAATTACATTTGACCGAATACCTTTATTTGTATGATCAGTTGTTATTACTGCTGTATTATTACTACTATCACTTCCCGTTTTAGCTGGAGCTATTACTATATTATTAACAGACCGAAATTTAAATACTTCTTTCTTTGACCCAGCAGGAGGAGGATGTCCTATTT
>NM_RG_EH9
TGAGCCGGAATAGTAGGTACTTCCCTTAGTATACTTATTCGAGCTGAATTAGGCCACCCTGGATCTTTAATTGGAGACGATCAAATTTATAATGTTATTGTTACAGCCCATGCTTTTGTTATAATTTTTTTTATAGTGATACCGATTATAATTGGGGGATTTGGTAATTGACTTGTTCCTCTTATATTAGGAGCCCCTGATATAGCATTTCCTCGAATAAATAATATAAGTTTTTGAATWTTACCTCCATCATTAACATTATTATTAGCAAGTAGTATAGTAGAAGCAGGAGCTGGGACAGGTTGAACAGTTTACCCCCCTTTATCTTCAGGAATTGCCCATGCTGGAGCTTCAGTAGATCTAGCAATTTTTTCACTTCATTTAGCAGGAATTTCTTCAATTTTAGGAGCTGTTAATTTTATTACAACAATTATTAATATACGATCAAACGGAATTACATTTGACCGAATACCTTTATTTGTATGATCAGTTGTTATTACTGCTGTATTATTACTACTATCACTTCCCGTTTTAGCTGGGGCTATTACTATATTATTAACAGACCGAAATTTAAATACTTCTTTCTTTGATCCAGCAGGGGGAGGAGATCCTATTT
>NM_RG_EP7
TGAGCCGGAATAGTAGGTACTTCCCTTAGTATACTTATTCGAGCTGAATTAGGCCACCCTGGATCTTTAATTGGAGATGATCAAATTTATAATGTTATTGTTACAGCCCATGCTTTTGTTATAATTTTTTTTATAGTAATACCGATTATAATTGGGGGATTTGGTAATTGACTTGTTCCTCTTATATTAGGAGCCCCTGATATGGCATTTCCTCGAATAAATAATATAAGTTTTTGAATATTACCTCCATCATTAACATTATTATTAGCAAGTAGTATAGTAGAAGCAGGAGCTGGGACAGGTTGAACAGTTTATCCTCCTTTATCTTCAGGAATTGCTCATGCTGGAGCTTCAGTAGATCTAGCAATTTTTTCACTTCATTTAGCAGGAATTTCTTCAATTTTAGGAGCTGTTAATTTTATTACAACAATTATTAATATACGATCAAACGGAATTACATTTGACCGAATGCCTTTATTTGTATGATCAGTTGTTATTACTGCTGTATTATTACTACTATCACTTCCCGTTTTAGCTGGGGCTATTACTATATTATTAACAGACCGAAATTTAAATACTTCTTTCTTTGACCCAGCAGGAGGAGGAGATCCTATTT
>NM_RG_EG6
TGAGCCGGAATAGTAGGTACTTCCCTTAGTATACTTATTCGAGCTGAATTAGGCCACCCTGGCTCTTTAATTGGAGACGATCAAATTTATAATGTTATTGTTACAGCCCATGCTTTTGTTATAATTTTTTTTATAGTAATACCGATTATAATTGGGGGATTTGGTAATTGACTTGTTCCTCTTATATTAGGAGCCCCTGATATAGCATTTCCTCGAATAAATAATATAAGTTTTTGAATATTACCCCCATCGTTAACATTATTATTAGCAAGTAGTATAGTAGAAGCAGGAGCTGGGACAGGTTGAACAGTTTATCCTCCTTTATCTTCAGGAATTGCTCATGCTGGAGCTTCAGTAGATCTAGCAATTTTTTCACTTCATTTAGCAGGAATTTCTTCAATTTTAGGAGCTGTTAATTTTATTACAACAATTATTAATATACGATCAAACGGAATTACATTTGACCGAATACCTTTATTTGTATGATCAGTTGTTATTACTGCTGTATTATTACTACTATCACTTCCCGTTTTAGCTGGAGCTATTACTATATTATTAACAGACCGAAATTTAAATACTTCTTTCTTTGACCCAGCAGGAGGAGGAGACCCTATTT
>NM_FL_ABD5
TGAGCCGGAATAGTAGGTACTTCCCTTAGTATACTTATTCGAGCTGAATTAGGCCACCCTGGATCTTTAATTGGAGACGATCAAATTTATAATGTTATTGTTACAGCCCATGCTTTTGTTATAATTTTTTTTATAGTAATACCGATTATAATTGGGGGATTTGGTAATTGACTTGTTCCTCTTATATTAGGAGCCCCTGATATAGCATTTCCTCGAATAAATAATATAAGTTTTTGAATATTACCCCCATCATTAACATTATTATTAGCAAGTAGTATAGTAGAAGCAGGAGCTGGGACAGGTTGAACAGTTTATCCCCCTTTATCTTCAGGAATTGCTCATGCTGGAGCTTCAGTAGATCTAGCAATTTTTTCACTTCATTTAGCAGGAATTTCTTCAATTTTAGGAGCTGTTAATTTTATTACAACAATTATTAATATACGATCAAACGGAATTACATTTGACCGAATACCTTTATTTGTATGATCAGTTGTTATTACTGCTGTATTATTACTACTATCACTTCCCGTTTTAGCTGGAGCTATTACTATATTATTAACAGACCGAAATTTAAATACTTCTTTCTTTGACCCAGCAGGAGGAGGAGACCCTATTT
>NM_FL_AIJ
TGAGCCGGAATAGTAGGTACTTCCCTTAGTATACTTATTCGAGCTGAATTAGGCCACCCTGGATCTTTAATTGGAGACGATCAAATTTATAATGTTATTGTTACAGCCCATGCTTTTGTTATAATTTTTTTTATAGTAATACCGATTATAATTGGGGGATTTGGTAATTGACTTGTTCCTCTTATATTAGGAGCCCCTGATATAGCATTTCCTCGAATAAATAATATAAGTTTTTGAATATTACCTCCATCATTAACATTATTATTAGCAAGTAGTATAGTAGAAGCAGGAGCTGGGACAGGTTGAACAGTTTACCCCCCTTTATCTTCAGGAATTGCTCATGCTGGAGCTTCAGTAGATCTAGCAATTTTTTCACTTCATTTAGCAGGAATTTCTTCAATTTTAGGAGCTGTTAATTTTATTACAACAATTATTAATATACGATCAAACGGAATTACATTTGACCGAATACCTTTATTTGTATGATCAGTTGTTATTACTGCTGTATTATTACTACTATCACTTCCCGTTTTAGCTGGAGCTATTACTATATTATTAACAGACCGAAATTTAAATACTTCTTTCTTTGACCCAGCAGGAGGAGGAGACCCTATTT
>NM_RG_DN2
TGAGCCGGAATAGTAGGTACTTCCCTTAGTATACTTATTCGAGCTGAATTAGGCCACCCTGGATCTTTAATTGGAGACGATCAAATTTATAATGTTATTGTTACAGCCCATGCTTTTGTTATAATTTTTTTTATAGTAATACCGATTATAATTGGGGGATTTGGTAATTGACTTGTTCCTCTTATATTAGGAGCCCCTGATATAGCATTTCCTCGAATAAATAATATAAGTTTTTGAATATTACCCCCATCGTTAACATTATTATTAGCAAGTAGTATAGTAGAAGCAGGAGCTGGGACAGGTTGAACAGTTTATCCTCCTTTATCTTCAGGAATTGCTCATGCTGGAGCTTCAGTAGATCTAGCAATTTTTTCACTTCATTTAGCAGGAATTTCTTCAATTTTAGGAGCTGTTAATTTTATTACAACAATTATTAATATACGATCAAACGGAATTACATTTGACCGAATACCTTTATTTGTATGATCAGTTGTTATTACTGCTGTATTATTACTACTATCACTTCCCGTTTTAGCTGGAGCTATTACTATATTATTAACAGACCGAAATTTAAATACTTCTTTCTTTGATCCAGCAGGAGGAGGAGATCCTATTT
>NM_FL_ABR2
TGAGCCGGAATAGTAGGTACTTCCCTTAGTATACTTATTCGAGCTGAATTAGGCCACCCTGGATCTTTAATTGGAGATGATCAAATTTATAATGTTATTGTTACAGCCCATGCTTTTGTTATAATTTTTTTTATAGTAATACCGATTATAATTGGGGGATTTGGTAATTGACTTGTTCCTCTTATATTAGGAGCCCCTGATATAGCATTTCCTCGAATAAATAATATAAGTTTTTGAATATTACCTCCATCATTAACATTATTATTAGCAAGTAGTATAGTAGAAGCAGGAGCTGGGACAGGTTGAACAGTTTATCCTCCTTTATCTTCAGGAATTGCTCATGCTGGAGCTTCAGTAGATCTAGCAATTTTTTCACTTCATTTAGCAGGAATTTCTTCAATTTTAGGAGCTGTTAATTTTATTACAACAATTATTAATATACGATCAAACGGAATTACATTTGACCGAATACCTTTATTTGTATGATCAGTTGTTATTACTGCTGTATTATTACTACTATCACTTCCCGTTTTAGCTGGAGCTATTACTATATTATTAACAGACCGAAATTTAAATACTTCTTTCTTTGATCCAGCAGGAGGAGGAGATCCTATTT
>NM_RG_BQ1
TGAGCCGGAATAGTAGGTACTTCCCTTAGTATACTTATTCGAGCTGAATTAGGCCACCCTGGATCTTTAATTGGAGACGATCAAATTTATAATGTTATTGTTACAGCCCATGCTTTTGTTATAATTTTTTTTATAGTAATGCCGATTATAATTGGGGGATTTGGTAATTGACTTGTTCCTCTTATATTAGGAGCCCCTGATATAGCATTTCCTCGAATAAATAATATAAGTTTTTGAATATTACCCCCATCGTTAACATTATTATTAGCAAGTAGTATAGTAGAAGCAGGAGCTGGGACAGGTTGAACAGTTTATCCCCCTTTATCTTCAGGAATTGCTCATGCTGGAGCTTCAGTAGATCTAGCAATTTTTTCACTTCATTTAGCAGGAATTTCTTCAATTTTAGGAGCTGTTAATTTTATTACAACAATTATTAATATACGATCAAACGGAATTACATTTGACCGAATACCTTTATTTGTATGATCAGTTGTTATTACTGCTGTATTATTACTACTATCACTTCCCGTTTTAGCTGGAGCTATTACTATATTATTAACAGACCGAAATTTAAATACTTCTTTCTTTGACCCAGCAGGAGGAGGAGATCCTATTT
>NM_RG_DJ3
TGAGCCGGAATAGTAGGTACTTCCCTTAGTATACTTATTCGAGCTGAATTAGGCCACCCTGGATCTTTAATTGGAGACGATCAAATTTATAATGTTATTGTTACAGCCCATGCTTTTGTTATAATTTTTTTTATAGTAATACCGATTATAATTGGGGGATTTGGTAATTGACTTGTTCCTCTTATATTAGGAGCCCCTGATATAGCATTTCCTCGAATAAATAATATAAGTTTTTGAATATTACCTCCATCGTTAACATTATTATTAGCAAGTAGTATAGTAGAAGCAGGAGCTGGGACAGGTTGAACAGTTTATCCCCCTTTATCTTCAGGAATTGCTCATGCTGGAGCTTCAGTAGATCTAGCAATTTTTTCACTTCATTTARCAGGAATTTCTTCAATTTTAGGAGCTGTTAATTTTATTACAACAATTATTAATATACGATCAAACGGAATTACATTTGACCGAATACCTTTATTTGTATGATCAGTTGTTATTACTGCTGTATTATTACTACTATCACTTCCCGTTTTAGCTGGAGCTATTACTATACTATTAACAGACCGAAATTTAAATACTTCTTTCTTTGACCCAGCAGGAGGAGGAGATCCTATTT
>NM_RG_EC2
TGAGCCGGAATAGTAGGTACTTCCCTTAGTATACTTATTCGAGCTGAATTAGGCCACCCTGGATCTTTAATTGGAGACGATCAAATTTATAATGTTATTGTTACAGCCCATGCTTTTGTTATAATTTTTTTTATAGTAATACCGATTATAATTGGGGGATTTGGTAATTGACTTGTTCCTCTTATATTAGGAGCCCCTGATATAGCATTTCCTCGAATAAATAATATAAGTTTTTGAATATTACCTCCATCGTTAACATTATTATTAGCAAGTAGTATAGTAGAAGCAGGAGCTGGGACAGGTTGAACAGTTTATCCCCCTTTATCTTCAGGAATTGCTCATGCTGGAGCTTCAGTAGATCTAGCAATTTTTTCACTTCATTTAGCAGGAATTTCTTCAATTTTAGGAGCTGTTAATTTTATTACAACAATTATTAATATACGATCAAACGGAATTACATTTGACCGAATACCTTTATTTGTATGATCAGTTGTTATTACTGCTGTATTATTACTACTATCACTCCCCGTTTTAGCTGGAGCTATTACTATATTATTAACAGACCGAAATTTAAATACTTCTTTCTTTGACCCAGCAGGAGGGGGAGATCCTATTT
>NM_RG_BQ3
TGAGCCGGAATAGTAGGTACTTCCCTTAGTATACTTATTCGAGCTGAATTAGGCCACCCTGGATCTTTAATTGGAGACGATCAAATTTATAATGTTATTGTTACAGCCCATGCTTTTGTTATAATTTTTTTTATAGTAATACCGATTATAATTGGGGGATTTGGTAATTGACTTGTTCCTCTTATATTAGGAGCCCCTGATATAGCATTTCCTCGAATAAATAATATAAGTTTTTGAATATTACCTCCATCGTTAACATTATTATTAGCAAGTAGTATAGTAGAAGCAGGAGCTGGGACAGGTTGAACAGTTTATCCCCCTTTATCTTCAGGAATTGCTCATGCTGGAGCTTCAGTAGATCTAGCAATTTTTTCACTTCATTTAGCAGGAATTTCTTCAATTTTAGGAGCTGTTAATTTTATTACAACAATTATTAATATACGATCAAACGGAATTACATTTGACCGAATACCTTTATTTGTATGATCAGTTGTTATTACTGCTGTATTATTACTACTATCACTTCCCGTTTTAGCTGGAGCTATTACTATATTATTAACAGACCGAAATTTAAATACTTCTTTCTTTGACCCAGCAGGAGGGGGAGATCCTATTT
>NM_RG_BQ4
TGAGCCGGAATAGTAGGTACTTCCCTTAGTATACTTATTCGAGCTGAATTAGGYCACCCTGGATCTTTAATTGGAGACGATCAAATTTATAATGTTATTGTTACAGCCCATGCTTTTGTTATAATTTTTTTTATAGTAATACCGATTATAATTGGGGGATTTGGTAATTGACTTGTTCCTCTTATATTAGGAGCCCCTGATATAGCATTTCCTCGAATAAATAATATAAGTTTTTGAATATTACCTCCATCGTTAACATTATTATTAGCAAGTAGTATAGTAGAAGCAGGAGCTGGGACAGGTTGAACAGTTTATCCCCCTTTATCTTCAGGAATTGCTCATGCTGGAGCTTCAGTAGATCTAGCAATTTTTTCACTTCATTTAGCAGGAATTTCTTCAATTTTAGGAGCTGTTAATTTTATTACAACAATTATTAATATACGATCAAACGGAATTACATTTGACCGAATACCTTTATTTGTATGATCAGTTGTTATTACTGCTGTATTATTACTACTATCACTTCCCGTTTTAGCTGGAGCTATTACTATATTATTAACAGACCGAAATTTAAATACTTCTTTCTTTGACCCAGCAGGAGGAGGAGATCCTATTT
>NM_RG_EF2
TGAGCCGGAATAGTAGGTACTTCCCTTAGTATACTTATTCGAGCTGAATTAGGCCACCCTGGATCTTTAATTGGAGACGATCAAATTTATAATGTTATTGTTACAGCCCATGCTTTTGTTATAATTTTTTTTATAGTAATACCGATTATAATTGGGGGATTTGGTAATTGACTTGTTCCTCTTATATTAGGAGCCCCTGATATAGCATTTCCTCGAATAAATAATATAAGTTTTTGAATATTACCCCCATCGTTAACATTATTATTAGCAAGTAGTATAGTAGAAGCAGGAGCTGGGACAGGTTGAACAGTTTATCCCCCCTTATCTTCAGGAATTGCTCATGCTGGGGCTTCAGTAGATCTAGCAATTTTTTCACTTCATTTAGCAGGAATTTCTTCAATTTTAGGAGCTGTTAATTTTATTACAACAATTATTAATATACGATCAAACGGAATTACATTTGACCGAATACCTTTATTTGTATGATCAGTTGTTATTACTGCTGTATTATTACTACTATCACTTCCCGTTTTAGCTGGAGCTATTACTATATTATTAACAGACCGAAATTTAAATACTTCTTTCTTTGACCCAGCAGGAGGAGGAGATCCTATTT
>NM_RG_EF3
TGAGCCGGAATAGTAGGTACTTCCCTTAGTATACTTATTCGAGCTGAATTAGGCCACCCTGGATCTTTAATTGGAGACGATCAAATTTATAATGTTATTGTTACAGCCCATGCTTTTGTTATAATTTTTTTTATAGTAATGCCGATTATAATTGGGGGATTTGGTAATTGACTTGTTCCTCTTATATTAGGAGCCCCTGATATAGCATTTCCTCGAATAAATAATATAAGTTTTTGAATATTACCTCCATCGTTAACATTATTATTAGCAAGTAGTATAGTAGAAGCAGGAGCTGGGACAGGTTGAACAGTCTATCCCCCTTTATCTTCAGGAATTGCTCATGCTGGAGCTTCAGTAGATCTAGCAATTTTTTCACTTCATTTAGCAGGAATTTCTTCAATTTTAGGAGCTGTTAATTTTATTACAACAATTATTAATATACGATCAAACGGAATTACATTTGACCGAATACCTTTATTTGTATGATCAGTTGTTATTACTGCTGTATTATTACTACTATCACTTCCCGTTTTAGCTGGAGCTATTACTATATTATTAACAGACCGAAATTTAAATACTTCTTTCTTTGACCCAGCGGGAGGAGGAGATCCTATTT
>NM_RG_EG2
TGAGCCGGAATAGTAGGTACTTCCCTTAGTATACTTATTCGAGCTGAATTAGGCCACCCTGGATCTTTAATTGGAGACGATCAAATTTATAATGTTATTGTTACAGCCCATGCTTTTGTTATAATTTTTTTTATAGTAATACCAATTATAATTGGGGGATTTGGTAATTGACTTGTTCCTCTTATATTAGGAGCCCCTGATATAGCATTTCCTCGAATAAATAATATAAGTTTTTGAATATTACCTCCATCGTTAACATTATTATTAGCAAGTAGTATAGTAGAAGCAGGAGCTGGGACAGGTTGAACAGTTTATCCCCCCTTATCTTCAGGAATTGCTCATGCTGGAGCTTCAGTAGATCTAGCAATTTTTTCACTTCATTTAGCAGGAATTTCTTCAATTTTAGGAGCTGTTAATTTTATTACAACAATTATTAATATACGATCAAACGGAATTACATTTGACCGAATACCTTTATTTGTATGATCAGTTGTTATTACTGCTGTATTATTACTACTATCACTTCCCGTTTTAGCTGGAGCTATTACTATATTATTAACAGACCGAAATTTAAATACTTCTTTCTTTGACCCAGCAGGAGGAGGAGACCCTATTT
>NM_FL_ACH3
TGAGCCGGAATAGTAGGTACTTCCCTTAGTATACTTATTCGAGCTGAATTAGGCCACCCTGGATCTTTAATTGGAGACGATCAAATTTATAATGTTATTGTTACAGCCCATGCTTTTGTTATAATTTTTTTTATAGTAATACCGATTATAATTGGGGGATTTGGTAATTGACTTGTTCCTCTTATATTAGGAGCCCCTGATATAGCATTTCCTCGAATAAATAATATAAGTTTTTGAATATTACCTCCATCGTTAACATTATTATTAGCAAGTAGTATAGTAGAAGCAGGAGCTGGGACAGGTTGAACAGTTTACCCCCCTTTATCTTCGGGAATTGCTCATGCTGGAGCTTCAGTAGATCTAGCAATTTTTTCACTTCATTTAGCAGGAATTTCTTCAATTTTAGGAGCTGTTAATTTTATTACAACAATTATTAATATACGATCAAACGGAATTACATTTGACCGAATACCTTTATTTGTATGATCAGTTGTTATTACTGCTGTATTATTATTACTATCACTTCCCGTTTTAGCTGGAGCTATTACTATATTATTAACAGACCGAAATTTAAATACTTCTTTCTTTGACCCAGCAGGAGGAGGAGATCCTATTT
>NM_RG_EX
TGAGCCGGAATAGTAGGTACTTCCCTTAGTATACTTATTCGAGCTGAATTAGGCCACCCTGGATCTTTAATTGGAGATGACCAAATTTATAATGTTATTGTTACAGCCCATGCTTTTGTTATAATTTTTTTTATAGTAATACCGATTATAATTGGGGGATTTGGTAATTGACTTGTTCCTCTTATATTAGGAGCCCCTGATATAGCATTTCCTCGAATAAATAATATAAGTTTTTGAATATTACCTCCATCGTTAACATTATTATTAGCAAGTAGTATAGTAGAAGCAGGAGCTGGGACAGGTTGAACAGTTTATCCCCCTTTATCTTCAGGAATTGCTCATGCTGGAGCTTCAGTAGATCTAGCAATTTTTTCACTTCATTTAGCAGGAATTTCTTCAATTTTAGGAGCTGTTAATTTTATTACAACAATTATTAATATACGATCAAACGGAATTACATTTGACCGAATACCTTTATTTGTATGATCAGTTGTTATTACTGCTGTATTATTATTACTATCACTTCCCGTTTTAGCTGGAGCTATTACTATATTATTAACAGACCGAAATTTAAATACTTCTTTCTTTGATCCAGCAGGAGGAGGAGATCCTATTT
>NM_RG_DN3
TGAGCCGGAATAGTAGGTACTTCCCTTAGTATACTTATTCGAGCTGAATTAGGCCACCCTGGATCTTTAATTGGAGACGATCAAATTTATAATGTTTTTGTTACAGCCCATGCTTTTGTTATAATTTTTTTTATAGTAATACCGATTATAATTGGGGGATTTGGTAATTGACTTGTTCCTCTTATATTAGGAGCCCCTGATATAGCATTTCCTCGAATAAATAATATAAGTTTTTGAATATTACCTCCATCGTTAACATTATTATTAGCAAGTAGTATAGTAGAAGCAGGAGCTGGGACAGGTTGAACAGTTTATCCTCCTTTATCTTCAGGAATTGCTCATGCTGGAGCTTCAGTAGATCTAGCAATTTTTTCACTTCATTTAGCAGGAATTTCTTCAATTTTAGGAGCTGTTAATTTTATTACAACAATTATTAATATACGATCAAACGGAATTACATTTGACCGAATACCTTTATTTGTATGATCAGTTGTTATTACTGCTGTATTATTACTACTATCACTTCCCGTTTTAGCTGGAGCTATTACTATATTATTAACAGACCGAAATTTAAATACTTCTTTCTTTGACCCAGCAGGAGGAGGAGATCCTATTT
>NM_RG_EP9
TGAGCCGGAATAGTAGGTACTTCCCTTAGTATACTTATTCGAGCTGAATTAGGCCACCCTGGGTCTTTAATTGGAGACGATCAAATTTATAATGTTATTGTTACAGCCCATGCTTTTGTTATAATTTTTTTTATAGTAATACCGATTATAATTGGGGGATTTGGTAATTGACTTGTTCCTCTTATATTAGGAGCCCCTGATATAGCATTTCCTCGAATAAATAATATAAGTTTTTGAATATTACCTCCATCGTTAACATTATTATTAGCGAGTAGTATAGTAGAAGCAGGAGCTGGGACAGGTTGAACAGTTTATCCCCCTTTATCTTCAGGAATTGCTCATGCTGGAGCTTCAGTAGATCTAGCAATTTTTTCACTTCATTTAGCAGGAATTTCTTCAATTTTAGGGGCTGTTAATTTTATTACAACAATTATTAATATACGATCAAACGGAATTACATTTGACCGAATACCTTTATTTGTATGATCAGTTGTTATTACTGCTGTATTATTACTACTATCACTTCCCGTTTTAGCTGGAGCTATTACTATGTTATTAACAGACCGAAATTTAAATACTTCTTTCTTTGACCCAGCAGGAGGGGGAGATCCTATTT
>NM_FL_AHB6
TGAGCCGGAATAGTAGGTACTTCCCTTAGTATACTTATTCGAGCTGAATTAGGTCACCCTGGATCTTTAATTGGAGACGATCAAATTTATAATGTTATTGTTACAGCCCATGCTTTTGTTATAATTTTTTTTATAGTAATGCCGATTATAATTGGGGGATTTGGTAATTGACTTGTTCCTCTTATATTAGGAGCCCCTGATATAGCATTTCCTCGAATAAATAATATAAGTTTTTGAATATTACCTCCATCGTTAACATTATTATTAGCAAGTAGTATAGTAGAAGCAGGAGCTGGGACAGGTTGAACAGTTTATCCCCCTTTATCTTCAGGAATTGCTCATGCTGGAGCTTCAGTAGATCTAGCAATTTTTTCACTTCATTTAGCAGGAATTTCTTCAATTTTAGGAGCTGTTAATTTTATTACAACAATTATTAATATACGATCAAACGGAATTACATTTGATCGAATACCTTTATTTGTATGATCAGTTGTTATTACTGCTGTATTATTACTATTATCACTTCCCGTTTTAGCTGGAGCTATTACTATATTATTAACAGACCGAAATTTAAATACTTCTTTCTTTGATCCAGCAGGAGGAGGAGATCCTATTT
>NM_RG_EL1
TGAGCCGGAATAGTGGGTACTTCCCTTAGTATACTTATTCGAGCTGAATTAGGGCACCCTGGGTCTTTAATTGGAGACGATCAAATTTATAATGTTATTGTTACAGCCCATGCTTTTGTTATAATTTTTTTTATAGTAATACCGATTATAATTGGGGGATTTGGTAATTGACTTGTTCCTCTTATATTAGGAGCCCCTGATATAGCATTTCCTCGAATAAATAATATAAGTTTTTGAATATTACCTCCATCATTAACATTATTATTAGCAAGTAGTATAGTAGAAGCAGGAGCTGGGACAGGTTGAACAGTTTATCCCCCTTTATCTTCAGGAATTGCTCATGCTGGAGCTTCAGTAGATCTAGCAATTTTTTCACTTCATTTAGCAGGAATTTCTTCAATTTTAGGAGCTGTTAATTTTATTACAACAATTATTAATATACGATCAAACGGAATTACATTTGACCGAATACCTTTATTTGTATGATCAGTTGTTATTACTGCTGTATTATTACTACTATCACTTCCCGTTTTAGCTGGAGCTATTACTATATTATTAACAGACCGAAATTTAAATACTTCTTTCTTTGACCCAGCAGGAGGAGGAGATCCTATTT
>NM_RG_EL2
TGAGCCGGAATAGTAGGTACTTCCCTTAGTATACTTATTCGAGCTGAATTAGGCCACCCTGGATCTTTAATTGGAGACGATCAAATTTATAATGTTATTGTTACAGCCCATGCTTTTGTTATAATTTTTTTTATAGTAATACCGATTATAATTGGAGGATTTGGTAATTGACTTGTTCCTCTTATATTAGGAGCCCCTGATATAGCATTTCCTCGAATAAATAATATAAGTTTTTGAATATTGCCTCCATCGTTAACATTATTATTAGCAAGTAGTATAGTAGAAGCAGGAGCTGGGACAGGTTGAACAGTTTATCCCCCTTTATCTTCAGGAATTGCTCATGCTGGAGCTTCAGTAGATCTAGCAATTTTTTCACTTCATTTAGCAGGAATTTCTTCAATTTTAGGAGCTGTTAATTTTATTACAACAATTATTAATATACGATCAAACGGAATTACATTTGACCGAATACCTTTATTTGTATGATCAGTTGTTATTACTGCTGTATTATTACTACTGTCACTTCCCGTTTTAGCTGGAGCTATTACTATATTATTAACAGACCGAAATTTAAATACTTCTTTCTTTGATCCGGCAGGAGGAGGAGATCCTATTT
>NM_RG_22_AJ2
TGAGCCGGAATAGTAGGTACTTCCCTTAGTATACTTATTCGAGCTGAATTAGGCCACCCTGGATCTTTAATTGGAGATGATCAAATTTATAATGTTATTGTGACAGCCCATGCTTTTGTTATAATTTTTTTTATAGTGATACCGATTATAATTGGGGGATTTGGTAATTGACTTGTTCCTCTTATATTAGGAGCCCCTGATATAGCATTTCCTCGAATAAATAATATAAGTTTTTGAATATTACCTCCATCGTTAACATTATTATTAGCAAGTAGTATAGTAGAAGCAGGAGCTGGGACAGGTTGAACAGTTTATCCTCCTTTATCTTCAGGAATTGCTCATGCTGGAGCTTCAGTAGATCTAGCAATTTTTTCACTTCATTTAGCAGGAATTTCTTCAATTTTAGGAGCTGTTAATTTTATTACAACAATTATTAATATACGATCAAACGGAATTACATTTGACCGAATACCTTTATTTGTATGATCAGTTGTTATTACTGCTGTATTATTACTACTATCACTTCCCGTTTTAGCTGGAGCTATTACTATATTATTAACAGACCGAAATTTAAATACTTCTTTCTTTGACCCAGCAGGAGGAGGAGACCCTATTT
>NM_RG_BQ5
TGAGCCGGAATAGTAGGTACTTCCCTTAGTATACTTATTCGAGCTGAATTASGCCMCCCTGGATCTTTAATTGGAGATGATCAAATTTATAATGTTATTGTGACAGCCCATGCTTTTGTTATAATTTTTTTTATAGTGATACCGATTATAATTGGGGGATTTGGTAATTGACTTGTTCCTCTTATATTAGGAGCCCCTGATATAGCATTTCCTCGAATAAATAATATAAGTTTTTGAATATTACCTCCATCGTTAACATTATTATTAGCAAGTAGTATAGTAGAAGCAGGAGCTGGGACAGGTTGAACAGTTTATCCTCCTTTATCTTCAGGAATTGCTCATGCTGGAGCTTCAGTAGATCTAGCAATTTTTTCACTTCATTTAGCAGGAATTTCTTCAATTTTAGGAGCTGTTAATTTTATTACAACAATTATTAATATACGATCAAACGGAATTACATTTGACCGAATACCTTTATTTGTATGATCAGTTGTTATTACTGCTGTATTATTRCTACTATCACTTCCCGTTTTAGCTGGAGCTATTACTATATTATTAACAGACCGAAATTTAAATACTTCTTTCTTTGACCCAGCAGGAGGAGGAGACCCTATTT
>NM_RG_EC3
TGAGCCGGAATAGTAGGTACTTCCCTTAGTATACTTATTCGAGCTGAATTAGGCCACCCTGGATCTTTAATTGGAGACGATCAAATTTATAATGTTATTGTTACAGCCCATGCTTTTGTTATAATTTTTTTTATAGTAATACCTATTATAATTGGGGGATTTGGTAATTGACTTGTTCCTCTTATATTAGGAGCCCCTGATATAGCATTCCCTCGAATAAATAATATAAGTTTTTGAATATTACCTCCATCGTTAACATTATTATTAGCAAGTAGTATAGTAGAAGCAGGAGCTGGGACAGGTTGAACAGTTTATCCCCCTTTATCTTCAGGAATTGCTCATGCTGGAGCTTCAGTAGATCTAGCAATTTTTTCACTTCATTTAGCGGGAATTTCTTCAATTTTAGGAGCTGTTAATTTTATTACAACAATTATTAATATACGATCAAACGGAATTACATTTGACCGAATACCTTTATTTGTATGATCAGTTGTTATTACTGCTGTATTATTACTACTATCACTTCCCGTTTTAGCTGGAGCTATTACTATACTATTAACAGACCGAAATTTAAATACTTCTTTCTTTGATCCAGCAGGAGGAGGAGATCCTATTT
>NM_RG_EG9
TGAGCCGGAATAGTAGGTACTTCCCTTAGTATACTTATTCGAGCTGAATTAGGCCATCCTGGATCTTTAATTGGAGATGATCAAATTTATAATGTTATTGTTACAGCCCATGCTTTTGTTATAATTTTTTTTATAGTAATACCTATTATAATTGGGGGATTTGGTAATTGACTTGTTCCTCTTATATTAGGAGCCCCTGATATAGCATTTCCTCGAATAAATAATATAAGTTTTTGAATATTGCCTCCATCGTTAACATTATTATTAGCAAGTAGTATAGTAGAAGCAGGAGCTGGGACAGGTTGAACAGTTTATCCCCCTTTATCTTCAGGAATTGCTCATGCTGGAGCTTCAGTAGATCTAGCAATTTTTTCACTTCATTTAGCAGGAATTTCTTCAATTTTAGGAGCTGTTAATTTTATTACAACAATTATTAATATACGATCAAACGGAATTACATTTGACCGAATACCTTTATTTGTATGATCAGTTGTTATTACTGCTGTATTATTACTACTATCACTTCCCGTTTTAGCTGGAGCTATTACTATATTATTAACAGACCGAAATTTAAATACTTCTTTCTTTGATCCAGCAGGAGGAGGAGACCCTATTT
>NM_RG_EH7
TGAGCCGGAATAGTAGGTACTTCCCTTAGTATACTTATTCGAGCTGAATTAGGTCACCCTGGATCTTTAATTGGAGATGATCAAATTTATAATGTTATTGTTACAGCCCATGCTTTTGTTATAATTTTTTTTATAGTAATACCTATTATAATTGGGGGATTTGGTAATTGACTTGTTCCTCTTATATTAGGAGCCCCTGATATAGCATTTCCTCGAATAAATAATATAAGTTTTTGAATATTACCTCCATCGTTAACATTATTATTAGCAAGTAGTATAGTAGAAGCAGGAGCTGGGACAGGTTGAACAGTTTATCCCCCTTTATCTTCAGGAATTGCTCATGCTGGAGCTTCAGTAGATCTAGCAATTTTTTCACTTCATTTAGCAGGAATTTCTTCAATTTTAGGAGCTGTTAATTTTATTACAACAATTATTAATATACGATCAAACGGAATTACATTTGACCGAATACCTTTATTTGTATGATCAGTTGTTATTACTGCTGTATTATTACTACTATCACTTCCAGTTTTAGCTGGAGCTATTACTATATTATTAACAGACCGAAATTTAAATACTTCTTTCTTTGATCCAGCAGGAGGAGGAGATCCTATTT
>NM_RG_22_AJ7
TGAGCCGGAATAGTAGGTACTTCCCTTAGTATACTTATTCGAGCTGAATTAGGCCACCCTGGATCTTTAATTGGAGATGATCAAATTTATAATGTTATTGTTACAGCTCATGCTTTTGTTATAATTTTTTTTATAGTAATACCTATTATAATTGGGGGATTTGGTAATTGACTTGTTCCTCTTATATTAGGAGCCCCTGATATAGCATTTCCTCGAATAAATAATATAAGTTTTTGAATATTACCTCCATCGTTAACATTATTATTAGCAAGTAGTATAGTAGAAGCAGGAGCTGGGACAGGTTGAACAGTTTACCCTCCTTTATCTTCAGGAATTGCTCATGCTGGAGCTTCAGTAGATCTAGCAATTTTTTCACTTCATTTAGCAGGGATTTCTTCAATTTTAGGAGCTGTTAATTTTATTACAACAATTATTAATATACGATCAAACGGAATTACATTTGACCGAATGCCTTTATTTGTATGATCAGTTGTTATTACTGCTGTATTATTACTACTATCACTTCCCGTTTTAGCTGGAGCTATTACTATGCTATTAACAGACCGAAATTTAAATACTTCTTTCTTTGACCCAGCAGGAGGAGGAGATCCTATTT
>NM_RG_22_AV1
TGAGCCGGAATAGTAGGTACTTCCCTTAGTATACTTATTCGAGCTGAATTAGGCCACCCTGGATCTTTAATTGGAGATGATCAAATTTATAATGTTATTGTTACAGCTCATGCTTTTGTTATAATTTTTTTTATAGTAATACCTATTATAATTGGGGGATTTGGTAATTGACTTGTTCCTCTTATATTAGGAGCCCCTGATATAGCATTCCCTCGAATAAATAATATAAGTTTTTGAATATTACCTCCATCATTAACATTATTATTAGCAAGTAGTATAGTAGAAGCAGGAGCTGGGACAGGTTGAACAGTTTATCCTCCTTTATCTTCAGGAATTGCTCATGCTGGAGCTTCAGTAGATCTAGCAATTTTTTCACTTCATTTAGCAGGAATTTCTTCAATTTTAGGAGCTGTTAATTTTATTACAACAATTATTAATATACGATCAAACGGAATTACATTTGACCGAATACCTTTATTTGTATGATCAGTTGTTATTACTGCTGTATTATTACTACTATCACTTCCCGTTTTAGCTGGAGCTATTACTATGTTATTAACAGACCGAAATTTAAATACTTCTTTCTTTGACCCGGCAGGAGGAGGGGACCCTATTT
>NM_RG_EC7
TGAGCCGGAATAGTAGGTACTTCCCTTAGTATACTTATTCGAGCTGAATTAGGCCACCCTGGATCTTTAATTGGAGATGATCAAATTTATAATGTTATTGTTACAGCTCATGCTTTTGTTATAATTTTTTTTATAGTAATACCTATTATAATTGGGGGATTTGGTAATTGACTTGTTCCTCTTATATTAGGAGCCCCTGATATAGCATTCCCTCGAATAAATAATATAAGTTTTTGAATGTTACCTCCATCGTTAACATTACTATTAGCAAGTAGTATAGTAGAAGCAGGGGCTGGGACAGGTTGAACAGTTTACCCTCCTTTATCTTCAGGAATTGCTCATGCTGGAGCTTCAGTAGATCTAGCAATTTTTTCACTTCATTTAGCAGGAATTTCTTCAATTTTAGGAGCTGTTAATTTTATTACAACAATTATTAATATACGATCAAACGGAATTACATTTGACCGAATACCTTTATTTGTTTGATCAGTTGTTATTACTGCTGTATTATTACTACTATCACTTCCTGTTTTAGCCGGAGCTATTACTATGTTATTAACAGACCGAAATTTAAATACTTCTTTCTTTGATCCAGCAGGAGGAGGGGATCCTATTT
>NM_RG_EF1
TGAGCCGGAATAGTGGGTACTTCCCTTAGTATACTTATTCGAGCTGAATTAGGCCACCCTGGATCTTTAATTGGAGATGATCAAATTTATAATGTTATTGTTACAGCTCATGCTTTTGTTATAATTTTTTTTATAGTAATACCTATTATAATTGGGGGATTTGGTAATTGACTTGTTCCTCTTATATTAGGAGCCCCTGATATAGCATTTCCTCGAATAAATAATATAAGTTTTTGAATGTTACCCCCATCGTTAACATTACTATTAGCAAGTAGTATAGTAGAAGCAGGAGCTGGGACAGGTTGAACAGTTTACCCTCCTTTATCTTCAGGAATTGCTCATGCTGGAGCTTCAGTAGATCTAGCAATTTTTTCACTTCATTTAGCAGGAATTTCTTCAATTTTAGGAGCTGTTAATTTTATTACAACAATTATTAATATACGATCAAACGGAATTACATTTGACCGAATACCTTTATTTGTTTGATCAGTTGTTATTACTGCTGTATTATTACTACTATCACTTCCTGTTTTAGCCGGAGCTATTACTATGTTATTGACAGACCGAAATTTAAATACTTCTTTCTTTGATCCAGCAGGAGGAGGGGATCCTATTT
>NM_RG_EG8
TGAGCCGGAATAGTGGGTACTTCCCTTAGTATACTTATTCGAGCTGAATTAGGCCACCCTGGATCTTTAATTGGAGACGATCAAATTTATAATGTCATTGTCACAGCTCATGCTTTTGTTATAATTTTTTTTATAGTAATACCTATTATAATTGGGGGATTTGGTAATTGACTTGTTCCTCTTATATTAGGAGCTCCTGACATAGCATTTCCTCGAATAAATAATATAAGTTTTTGAATATTACCTCCATCATTAACATTATTATTAGCAAGTAGTATAGTAGAAGCAGGAGCTGGGACAGGTTGAACAGTTTACCCTCCTTTATCTTCAGGAATTGCTCATGCTGGAGCTTCAGTAGATCTAGCAATTTTTTCACTTCATTTAGCAGGAATTTCTTCAATTTTAGGGGCTGTTAATTTTATTACAACAATTATTAATATACGATCAAACGGAATTACATTTGACCGAATACCTTTATTTGTGTGATCAGTTGTTATTACTGCTGTATTATTACTACTATCACTTCCCGTTTTAGCCGGAGCTATTACTATGCTATTAACAGACCGAAATTTAAATACTTCTTTCTTTGATCCAGCAGGAGGAGGGGATCCTATTT
>NM_RG_HR1
TGAGCTGGAATAGTAGGTACTTCCCTTAGTATACTTATTCGAGCTGAATTAGGTCATCCCGGATCTTTAATTGGAGATGATCAAATTTATAATGTTATTGTAACTGCTCATGCCTTTGTTATAATTTTTTTTATAGTAATACCTATTATAATTGGAGGATTTGGAAATTGACTTGTTCCCCTTATATTAGGAGCCCCTGATATGGCATTCCCTCGAATAAATAATATAAGTTTTTGAATACTACCTCCATCATTAACATTATTATTAGCTAGTAGTATAGTAGAAGCAGGAGCTGGGACAGGATGAACTGTTTATCCTCCTCTATCTTCAGGAATTGCCCATGCAGGTGCCTCAGTTGATTTAGCTATTTTTTCTCTTCATTTAGCGGGAATTTCTTCTATTTTAGGAGCTGTTAATTTCATTACAACAATTATTAATATACGATCAAATGGTATTACTTTTGATCGAATGCCATTATTTGTATGATCAGTTGTTATTACTGCAGTTTTATTATTATTATCTTTACCTGTTTTAGCAGGAGCTATTACAATATTAGTAACAGATCGAAATTTAAATACTTCATTTTTTGACCCTGCTGGAGGAGGGGACCCAATTT
>NM_RG_22_AH4
TGAGCTGGAATAGTAGGTACTTCCCTTAGTATACTTATTCGAGCTGAATTAGGTCATCCTGGATCTTTAATTGGAGATGATCAAATTTATAATGTTATTGTAACTGCTCATGCCTTTGTTATAATTTTTTTTATAGTGATACCTATTATAATTGGAGGATTTGGAAATTGACTTGTTCCCCTTATATTAGGAGCCCCTGATATAGCATTCCCTCGAATAAATAATATAAGTTTTTGAATACTACCTCCATCATTGACATTATTATTAGCTAGTAGTATAGTAGAAGCAGGAGCTGGGACAGGATGAACTGTTTATCCTCCTCTATCTTCAGGAATTGCCCATGCAGGTGCCTCAGTTGATTTAGCTATTTTTTCTCTTCATTTAGCGGGAATTTCTTCTATTTTAGGAGCTGTTAATTTCATTACAACAATTATTAATATACGATCAAATGGTATTACTTTTGATCGAATACCGTTATTTGTATGATCAGTTGTTATTACTGCAGTTTTATTATTATTATCTTTACCTGTTTTAGCAGGAGCTATTACAATGTTACTAACAGATCGAAATTTAAATACTTCATTTTTTGACCCTGCTGGAGGAGGGGACCCAATTT
>NM_RG_FC
TGAGCTGGAATAGTAGGTACTTCCCTTAGTATACTTATTCGAGCTGAATTAGGTCATCCTGGATCTTTAATTGGAGATGATCAAATTTATAATGTTATTGTAACTGCTCATGCCTTTGTTATAATTTTTTTTATAGTGATACCTATTATAATTGGAGGATTTGGAAATTGACTTGTTCCCCTTATATTAGGAGCCCCTGATATAGCATTCCCTCGAATAAATAATATAAGTTTTTGAATACTACCTCCATCATTGACATTATTATTAGCTAGTAGTATAGTAGAAGCAGGAGCTGGGACAGGATGAACTGTTTATCCTCCTCTATCTTCAGGAATTGCCCATGCAGGTGCCTCAGTTGATTTAGCTATTTTTTCTCTTCATTTAGCGGGAATTTCTTCTATTTTAGGAGCTGTTAATTTCATTACGACAATTATTAATATACGATCAAATGGTATTACTTTTGATCGAATACCATTATTTGTATGATCAGTTGTTATTACTGCAGTTTTATTATTATTATCTTTACCTGTTTTAGCAGGAGCTATTACAATATTACTAACAGATCGAAATTTAAATACTTCATTTTTTGACCCTGCTGGAGGAGGGGACCCAATTT
>NM_RG_22_BL3
TGAGCTGGAATAGTAGGTACTTCCCTTAGTATACTTATTCGAGCTGAATTAGGCCATCCTGGATCTTTAATTGGAGATGACCAAATTTATAATGTTATTGTAACTGCTCATGCCTTTGTTATAATTTTTTTTATAGTGATACCTATTATAATTGGAGGATTTGGAAATTGACTTGTTCCCCTTATATTAGGAGCCCCTGATATAGCATTCCCTCGAATAAATAATATAAGTTTTTGAATACTACCTCCATCATTAACATTATTATTAGCTAGTAGTATAGTAGAAGCAGGAGCTGGGACAGGATGAACTGTTTATCCTCCTCTATCTTCAGGAATTGCCCATGCAGGTGCCTCAGTTGATTTAGCTATTTTTTCTCTTCATTTAGCGGGAATTTCTTCTATTTTAGGAGCTGTTAATTTCATTACAACAATTATTAATATACGATCAAATGGTATTACTTTTGATCGAATGCCATTATTTGTATGATCAGTTGTTATTACTGCAGTTTTATTATTATTATCTTTACCTGTTTTAGCAGGAGCTATTACAATATTACTAACAGATCGAAATTTAAATACTTCATTTTTTGACCCTGCTGGGGGAGGGGACCCAATTT
>NM_RG_GY2
TGAGCTGGAATAGTAGGTACTTCCCTTAGTATACTTATTCGAGCTGAATTAGGTCATCCTGGATCTTTAATTGGAGATGATCAAATTTATAATGTTATTGTAACTGCTCATGCCTTTGTTATAATTTTTTTTATAGTGATACCTATTATAATTGGAGGATTTGGAAATTGACTTGTTCCCCTTATATTAGGAGCCCCTGATATAGCATTCCCTCGAATAAATAATATAAGTTTTTGAATACTACCTCCATCATTAACATTATTATTAGCTAGTAGTATAGTAGAAGCAGGAGCTGGGACAGGATGAACTGTTTATCCTCCTCTATCTTCAGGAATTGCCCATGCAGGTGCCTCAGTTGATTTAGCTATTTTTTCTCTTCATTTAGCGGGAATTTCTTCTATTTTAGGAGCTGTTAATTTCATTACAACAATTATTAATATACGATCAAATGGTATTACTTTTGATCGAATGCCATTATTTGTATGATCAGTTGTTATTACTGCAGTTTTATTATTATTATCTTTACCTGTTTTAGCAGGAGCTATTACAATATTACTAACAGATCGAAATTTAAATACTTCATTTTTTGACCCTGCTGGAGGAGGGGACCCAATTT
>NM_RG_IY2
TGAGCTGGAATAGTAGGTACTTCCCTTAGTATACTTATTCGAGCTGAATTAGGTCATCCTGGATCTTTAATTGGAGATGATCAAATTTATAATGTTATTGTAACTGCTCATGCCTTTGTTATAATTTTTTTTATAGTGATACCTATTATAATTGGAGGATTTGGAAATTGACTTGTTCCCCTTATATTAGGAGCCCCTGATATAGCATTCCCTCGAATAAATAATATAAGTTTTTGAATACTACCTCCATCATTAACATTATTATTAGCTAGTAGTATAGTAGAAGCAGGAGCTGGGACAGGATGAACTGTTTATCCTCCTCTATCTTCAGGAATTGCCCATGCAGGTGCCTCAGTTGATTTAGCTATTTTTTCTCTTCATTTAGCGGGAATTTCTTCTATTTTAGGAGCTGTTAATTTCATTACAACAATTATTAATATACGATCAAATGGTATTACTTTTGATCGAATGCCATTATTTGTATGATCAGTTGTTATTACTGCAGTTTTATTATTATTATCTTTACCTGTTTTAGCAGGAGCTATTACAATATTACTAACAGATCGAAATTTAAATACTTCATTTTTTGACCCTGCTGGAGGAGGGGACCCAATTT
>NM_RG_GN1
TGAGCTGGAATAGTAGGTACTTCCCTTAGTATACTTATTCGAGCTGAATTAGGTCATCCTGGATCTTTAATTGGAGATGATCAAATTTATAATGTTATTGTAACTGCTCATGCCTTTGTTATAATTTTTTTTATAGTGATACCTATTATAATTGGAGGATTTGGAAATTGACTTGTTCCCCTTATATTAGGAGCCCCTGATATAGCATTCCCTCGAATAAATAATATAAGTTTTTGAATACTACCTCCATCATTAACATTATTATTAGCTAGTAGTATAGTAGAAGCAGGAGCTGGGACAGGATGAACTGTTTATCCTCCTCTATCTTCAGGAATTGCCCATGCAGGTGCCTCAGTTGATTTAGCTATTTTTTCTCTTCATTTAGCGGGAATTTCTTCTATTTTAGGAGCTGTTAATTTCATTACAACAATTATTAATATACGATCAAATGGTATTACTTTTGATCGAATGCCATTATTTGTATGATCAGTTGTTATTACTGCAGTTTTATTATTATTATCTTTACCTGTTTTAGCAGGAGCTATTACAATATTACTAACAGATCGAAATTTAAATACTTCATTTTTTGACCCTGCTGGAGGAGGGGACCCAATTT
>NM_RG_22_AH5
TGAGCTGGAATAGTAGGTACTTCCCTTAGTATACTTATTCGAGCTGAATTAGGTCATCCTGGATCTTTAATTGGAGATGATCAAATTTATAATGTTATTGTAACTGCTCATGCCTTTGTTATAATTTTTTTTATAGTGATACCTATTATAATTGGGGGATTTGGAAATTGACTTGTTCCCCTTATATTAGGAGCCCCTGATATGGCATTCCCTCGAATAAATAATATAAGTTTTTGAATACTACCTCCATCATTAACATTATTATTAGCTAGTAGTATAGTAGAAGCAGGAGCTGGGACAGGATGAACTGTTTATCCTCCTCTATCTTCAGGAATTGCCCATGCAGGTGCCTCAGTTGATTTAGCTATTTTTTCTCTTCATTTAGCGGGAATTTCTTCTATTTTAGGAGCTGTTAATTTCATTACAACAATTATTAATATACGATCAAATGGTATTACTTTTGATCGAATGCCATTATTTGTATGATCAGTTGTTATTACTGCAGTTTTATTATTATTATCTTTACCTGTTTTAGCAGGAGCTATTACAATATTACTAACAGATCGAAATTTAAATACTTCATTTTTTGACCCTGCTGGAGGAGGGGACCCAATTT
>NM_RG_ED
TGAGCTGGAATAGTGGGTACTTCCCTTAGTATACTTATTCGAGCTGAATTAGGCCATCCTGGGTCTTTAATTGGAGATGACCAAATTTATAATGTTATTGTAACTGCTCATGCCTTTGTTATAATTTTTTTTATAGTTATACCTATTATAATTGGAGGATTTGGAAATTGACTTGTTCCCCTTATATTAGGAGCCCCTGATATAGCATTCCCTCGAATAAATAATATAAGTTTTTGAATACTACCTCCATCTTTAACATTATTATTAGCTAGTAGTATAGTAGAAGCAGGAGCTGGGACAGGATGAACTGTTTATCCTCCTCTATCTTCAGGAATTGCCCATGCAGGTGCCTCAGTTGATTTAGCTATTTTTTCTCTTCATTTAGCAGGAATTTCTTCTATTTTAGGGGCTGTTAATTTCATTACAACAATTATTAATATACGATCAAATGGTATTACTTTTGATCGAATACCATTATTTGTATGATCAGTTGTTATTACTGCAGTTTTATTATTACTATCTTTACCTGTTTTAGCAGGAGCTATTACAATATTATTAACAGATCGAAATTTAAATACCTCATTTTTTGACCCTGCTGGAGGAGGGGACCCAATTT
>NM_RG_22_BZ
TGAGCTGGAATAGTGGGTACTTCCCTTAGTATACTTATTCGAGCTGAATTAGGCCATCCTGGGTCTTTAATTGGAGATGACCAAATTTATAATGTTATTGTAACTGCTCATGCCTTTGTTATAATTTTTTTTATAGTTATACCTATTATAATTGGAGGATTTGGAAATTGACTTGTTCCCCTTATATTAGGAGCCCCTGATATAGCATTCCCTCGAATAAATAATATAAGTTTTTGAATACTACCTCCATCATTAACATTATTATTAGCTAGTAGTATAGTAGAAGCAGGAGCTGGGACAGGATGAACTGTTTATCCTCCTCTATCTTCAGGAATTGCCCATGCAGGTGCCTCAGTTGATTTAGCTATTTTTTCTCTTCATTTAGCAGGAATTTCTTCTATTTTAGGAGCTGTTAATTTCATTACAACAATTATTAATATACGATCAAATGGTATTACTTTTGATCGAATACCATTATTTGTATGATCAGTTGTTATTACTGCAGTTTTATTATKACTATCTTTACCTGTTTTAGCAGGAGCTATTACAATATTATTAACAGATCGAAATTTAAATACCTCATTTTTTGACCCTGCTGGAGGAGGGGACCCAATTT
>NM_RG_DQ2
TGAGCTGGAATAGTAGGTACTTCCCTTAGTATACTTATTCGAGCTGAATTAGGCCATCCTGGGTCTTTAATTGGAGATGACCAAATTTATAATGTTATTGTAACTGCTCATGCCTTTGTTATAATTTTTTTTATAGTTATACCTATTATAATTGGAGGATTTGGAAATTGACTTGTTCCCCTTATATTAGGAGCCCCTGATATAGCATTCCCTCGAATAAATAATATAAGTTTTTGAATACTACCTCCATCATTAACATTATTATTAGCTAGTAGTATAGTAGAAGCAGGAGCTGGGACAGGATGAACTGTTTATCCTCCTCTATCTTCAGGAATTGCCCATGCAGGTGCCTCAGTTGATTTAGCTATTTTTTCTCTTCATTTAGCAGGAATTTCTTCTATTTTAGGAGCTGTTAATTTCATTACAACAATTATTAATATACGATCAAATGGTATCACTTTTGATCGAATACCATTATTTGTATGATCAGTTGTTATTACTGCAGTTTTATTATTACTATCTTTACCTGTTTTAGCAGGAGCTATTACAATATTATTAACAGATCGAAATTTAAATACCTCATTTTTTGACCCTGCTGGAGGAGGAGACCCAATTT
>NM_FL_AIN1
TGAGCTGGAATAGTAGGTACTTCCCTTAGTATACTTATTCGAGCTGAATTAGGCCATCCTGGGTCTTTAATTGGAGATGACCAAATTTATAATGTTATTGTAACTGCTCATGCCTTTGTTATAATTTTTTTTATAGTTATACCTATTATAATTGGAGGATTTGGAAATTGACTTGTTCCCCTTATATTAGGAGCCCCTGATATAGCATTCCCTCGAATAAATAATATAAGTTTTTGAATACTACCTCCATCATTAACATTATTATTAGCTAGTAGTATAGTAGAAGCAGGAGCTGGAACAGGATGAACTGTTTATCCTCCTCTATCTTCAGGAATTGCCCATGCAGGTGCCTCAGTTGATTTAGCTATTTTTTCTCTTCATTTAGCAGGAATTTCTTCTATTTTAGGAGCTGTTAATTTCATTACAACAATTATTAATATACGATCAAATGGTATTACTTTTGATCGAATACCATTATTTGTATGATCAGTTGTTATTACTGCAGTTTTATTATTACTATCTTTACCTGTTTTAGCAGGAGCTATTACAATATTATTAACAGATCGAAATTTAAATACCTCATTTTTTGACCCTGCTGGAGGAGGGGACCCAATTT
>NM_FL_AHB2
TGAGCTGGAATAGTAGGTACTTCCCTTAGTATACTTATTCGAGCTGAATTAGGCCATCCTGGGTCTTTAATTGGAGATGACCAAATTTATAATGTTATTGTAACTGCTCATGCCTTTGTTATAATTTTTTTTATAGTTATACCTATTATAATTGGAGGATTTGGAAATTGACTTGTTCCCCTTATATTAGGAGCCCCTGATATAGCATTCCCTCGAATAAATAATATAAGTTTTTGAATACTACCTCCATCATTAACATTATTATTAGCTAGTAGTATAGTAGAAGCAGGAGCTGGGACAGGATGAACTGTTTATCCTCCTCTATCTTCAGGAATTGCCCATGCAGGTGCCTCAGTTGATTTAGCTATTTTTTCTCTTCATTTAGCAGGAATTTCTTCTATTTTAGGAGCTGTTAATTTCATTACAACAATTATTAATATACGATCAAATGGTATTACTTTTGATCGAATACCATTATTTGTATGATCAGTTGTTATTACTGCAGTTTTATTATTACTATCTTTACCTGTTTTAGCAGGAGCTATTACAATATTATTAACAGATCGAAATTTAAATACCTCATTTTTTGACCCTGCTGGAGGAGGGGACCCAATTT
>NM_RG_GO
TGAGCTGGAATAGTAGGTACTTCCCTTAGTATACTTATTCGAGCTGAATTAGGCCATCCTGGGTCTTTAATTGGAGATGACCAAATTTATAATGTTATTGTAACTGCTCATGCCTTTGTTATAATTTTTTTTATAGTTATACCTATTATAATTGGAGGATTTGGAAATTGACTTGTTCCCCTTATATTAGGAGCCCCTGATATAGCATTCCCTCGAATAAATAATATAAGTTTTTGAATACTACCTCCATCATTAACATTATTATTAGCTAGTAGTATAGTAGAAGCAGGAGCTGGGACAGGATGAACTGTTTATCCTCCTCTATCTTCAGGAATTGCCCATGCAGGTGCCTCAGTTGATTTAGCTATTTTTTCTCTTCATTTAGCAGGAATTTCTTCTATTTTAGGAGCTGTTAATTTCATTACAACAATTATTAATATACGATCAAATGGTATTACTTTTGATCGAATACCATTATTTGTATGATCAGTTGTTATTACTGCAGTTTTATTATTACTATCTTTACCTGTTTTAGCAGGAGCTATTACAATATTATTAACAGATCGAAATTTAAATACCTCATTTTTTGACCCTGCTGGAGGAGGGGACCCAATTT
>NM_RG_HW
TGAGCTGGAATAGTAGGTACTTCCCTTAGTATACTTATTCGAGCTGAATTAGGCCATCCTGGGTCTTTAATTGGAGATGACCAAATTTATAATGTTATTGTAACTGCTCATGCCTTTGTTATAATTTTTTTTATAGTTATACCTATTATAATTGGAGGATTTGGAAATTGACTTGTTCCCCTTATATTAGGAGCCCCTGATATAGCATTCCCTCGAATAAATAATATAAGTTTTTGAATACTACCTCCATCATTAACATTATTATTAGCTAGTAGTATAGTAGAAGCAGGAGCTGGGACAGGATGAACTGTTTATCCTCCTCTATCTTCAGGAATTGCCCATGCAGGTGCCTCAGTTGATTTAGCTATTTTTTCTCTTCATTTAGCAGGAATTTCTTCTATTTTAGGAGCTGTTAATTTCATTACAACAATTATTAATATACGATCAAATGGTATTACTTTTGATCGAATACCATTATTTGTATGATCAGTTGTTATTACTGCAGTTTTATTATTACTATCTTTACCTGTTTTAGCAGGAGCTATTACAATATTATTAACAGATCGAAATTTAAATACCTCATTTTTTGACCCTGCTGGAGGAGGGGACCCAATTT
>NM_RG_KG
TGAGCTGGAATAGTAGGTACTTCCCTTAGTATACTTATTCGAGCTGAATTAGGCCATCCTGGGTCTTTAATTGGAGATGACCAAATTTATAATGTTATTGTAACTGCTCATGCCTTTGTTATAATTTTTTTTATAGTTATACCTATTATAATTGGAGGATTTGGAAATTGACTTGTTCCCCTTATATTAGGAGCCCCTGATATAGCATTCCCTCGAATAAATAATATAAGTTTTTGAATACTACCTCCATCATTAACATTATTATTAGCTAGTAGTATAGTAGAAGCAGGAGCTGGGACAGGATGAACTGTTTATCCTCCTCTATCTTCAGGAATTGCCCATGCAGGTGCCTCAGTTGATTTAGCTATTTTTTCTCTTCATTTAGCAGGAATTTCTTCTATTTTAGGAGCTGTTAATTTCATTACAACAATTATTAATATACGATCAAATGGTATTACTTTTGATCGAATACCATTATTTGTATGATCAGTTGTTATTACTGCAGTTTTATTATTACTATCTTTACCTGTTTTAGCAGGAGCTATTACAATATTATTAACAGATCGAAATTTAAATACCTCATTTTTTGACCCTGCTGGAGGAGGGGACCCAATTT
>NM_RG_DQ
TGAGCTGGAATAGTAGGTACTTCCCTTAGTATACTTATTCGAGCTGAATTAGGCCATCCTGGGTCTTTAATTGGAGATGACCAAATTTATAATGTTATTGTAACTGCTCATGCCTTTGTTATAATTTTTTTTATAGTTATACCTATTATAATTGGAGGATTTGGAAATTGACTTGTTCCCCTTATATTAGGAGCCCCTGATATAGCATTCCCTCGAATAAATAATATAAGTTTTTGAATACTACCTCCATCATTAACATTATTATTAGCTAGTAGTATAGTAGAAGCAGGAGCTGGGACAGGATGAACTGTTTATCCTCCTCTATCTTCAGGAATTGCCCATGCAGGTGCCTCAGTTGATTTAGCTATTTTTTCTCTTCATTTAGCAGGAATTTCTTCTATTTTAGGAGCTGTTAATTTCATTACAACAATTATTAATATACGATCAAATGGTATTACTTTTGATCGAATACCATTATTTGTATGATCAGTTGTTATTACTGCAGTTTTATTATTACTATCTTTACCTGTTTTAGCAGGAGCTATTACAATATTATTAACAGATCGAAATTTAAATACCTCATTTTTTGACCCTGCTGGAGGAGGGGACCCAATTT
>NM_RG_JO1
TGAGCTGGAATAGTAGGTACTTCCCTTAGTATACTTATTCGAGCTGAATTAGGCCATCCTGGGTCTTTAATTGGAGATGACCAAATTTATAATGTTATTGTAACTGCTCATGCCTTTGTTATAATTTTTTTTATAGTTATACCTATTATAATTGGAGGATTTGGAAATTGACTTGTTCCCCTTATATTAGGAGCCCCTGATATAGCATTCCCTCGAATAAATAATATAAGTTTTTGAATACTACCTCCATCATTAACATTATTATTAGCTAGTAGTATAGTAGAAGCAGGAGCTGGGACAGGATGAACTGTTTATCCTCCTCTATCTTCAGGAATTGCCCATGCAGGTGCCTCAGTTGATTTAGCTATTTTTTCTCTTCATTTAGCAGGAATTTCTTCTATTTTAGGAGCTGTTAATTTCATTACAACAATTATTAATATACGATCAAATGGTATTACTTTTGATCGAATACCATTATTTGTATGATCAGTTGTTATTACTGCAGTTTTATTATTACTATCTTTACCTGTTTTAGCAGGAGCTATTACAATATTATTAACAGATCGAAATTTAAATACCTCATTTTTTGACCCTGCTGGAGGAGGGGACCCAATTT
>NM_RG_JS
TGAGCTGGAATAGTAGGTACTTCCCTTAGTATACTTATTCGAGCTGAATTAGGCCATCCTGGGTCTTTAATTGGAGATGACCAAATTTATAATGTTATTGTAACTGCTCATGCCTTTGTTATAATTTTTTTTATAGTTATACCTATTATAATTGGAGGATTTGGAAATTGACTTGTTCCCCTTATATTAGGAGCCCCTGATATAGCATTCCCTCGAATAAATAATATAAGTTTTTGAATACTACCTCCATCATTAACATTATTATTAGCTAGTAGTATAGTAGAAGCAGGAGCTGGGACAGGATGAACTGTTTATCCTCCTCTATCTTCAGGAATTGCCCATGCAGGTGCCTCAGTTGATTTAGCTATTTTTTCTCTTCATTTAGCAGGAATTTCTTCTATTTTAGGAGCTGTTAATTTCATTACAACAATTATTAATATACGATCAAATGGTATTACTTTTGATCGAATACCATTATTTGTATGATCAGTTGTTATTACTGCAGTTTTATTATTACTATCTTTACCTGTTTTAGCAGGAGCTATTACAATATTATTAACAGATCGAAATTTAAATACCTCATTTTTTGACCCTGCTGGAGGAGGGGACCCAATTT
>NM_RG_22_AO3
TGAGCTGGAATAGTAGGTACTTCCCTTAGTATACTTATTCGAGCTGAATTAGGCCATCCTGGGTCTTTAATTGGAGATGACCAAATTTATAATGTTATTGTAACTGCTCATGCCTTTGTTATAATTTTTTTTATAGTTATACCTATTATAATTGGAGGATTTGGAAATTGACTTGTTCCCCTTATATTAGGAGCCCCTGATATAGCATTCCCTCGAATAAATAATATAAGTTTTTGAATACTACCTCCATCATTAACATTATTATTAGCTAGTAGTATAGTAGAAGCAGGAGCTGGGACAGGATGAACTGTTTATCCTCCTCTATCTTCAGGAATTGCCCATGCAGGTGCCTCAGTTGATTTAGCTATTTTTTCTCTTCATTTAGCAGGAATTTCTTCTATTTTAGGAGCTGTTAATTTCATTACAACAATTATTAATATACGATCAAATGGTATTACTTTTGATCGAATACCATTATTTGTATGATCAGTTGTTATTACTGCAGTTTTATTATTACTATCTTTACCTGTTTTAGCAGGAGCTATTACAATATTATTAACAGATCGAAATTTAAATACCTCATTTTTTGACCCTGCTGGAGGAGGGGACCCAATTT
>NM_RG_DV
TGAGCTGGAATAGTAGGTACTTCCCTTAGTATACTTATTCGAGCTGAATTAGGCCATCCTGGGTCTTTAATTGGAGATGACCAAATTTATAATGTTATTGTAACTGCTCATGCCTTTGTTATAATTTTTTTTATAGTTATACCTATTATAATTGGAGGATTTGGAAATTGACTTGTTCCCCTTATATTAGGAGCCCCTGATATAGCATTCCCTCGAATAAATAATATAAGTTTTTGAATACTACCTCCATCATTAACATTATTATTAGCTAGTAGTATAGTAGAAGCAGGAGCTGGGACAGGATGAACTGTTTATCCTCCTCTATCTTCAGGAATTGCCCATGCAGGTGCCTCAGTTGATTTAGCTATTTTTTCTCTTCATTTAGCAGGAATTTCTTCTATTTTAGGAGCTGTTAATTTCATTACAACAATTATTAATATACGATCAAATGGTATTACTTTTGATCGAATACCATTATTTGTATGATCAGTTGTTATTACTGCAGTTTTATTATTACTATCTTTACCTGTTTTAGCAGGAGCTATTACAATATTATTAACAGATCGAAATTTAAATACCTCATTTTTTGACCCTGCTGGAGGAGGGGACCCAATTT
>NM_RG_22_AO1
TGAGCTGGAATAGTAGGTACTTCCCTTAGTATACTTATTCGAGCTGAATTAGGCCATCCTGGGTCTTTAATTGGAGATGACCAAATTTATAATGTTATTGTAACTGCTCATGCCTTTGTTATAATTTTTTTTATAGTTATACCTATTATAATTGGAGGATTTGGAAATTGACTTGTTCCCCTTATATTAGGAGCCCCTGATATAGCATTCCCTCGAATAAATAATATAAGTTTTTGAATACTACCTCCATCATTAACATTATTATTAGCTAGTAGTATAGTAGAAGCAGGAGCTGGGACAGGATGAACTGTTTATCCTCCTCTATCTTCAGGAATTGCCCATGCAGGTGCCTCAGTTGATTTAGCTATTTTTTCTCTTCATTTAGCAGGAATTTCTTCTATTTTAGGAGCTGTTAATTTCATTACAACAATTATTAATATACGATCAAATGGTATTACTTTTGATCGAATACCATTATTTGTATGATCAGTTGTTATTACTGCAGTTTTATTATTACTATCTTTACCTGTTTTAGCAGGAGCTATTACAATATTATTAACAGATCGAAATTTAAATACCTCATTTTTTGACCCTGCTGGAGGAGGGGACCCAATTT
>NM_FL_AIN3
TGAGCTGGAATAGTAGGTACTTCCCTTAGTATACTTATTCGAGCTGAATTAGGCCATCCTGGGTCTTTAATTGGAGATGACCAAATTTATAATGTTATTGTAACTGCTCATGCCTTTGTTATAATTTTTTTTATAGTTATACCTATTATAATTGGAGGATTTGGAAATTGACTTGTTCCCCTTATATTAGGAGCCCCTGATATAGCATTCCCTCGAATAAATAATATAAGTTTTTGAATACTACCTCCATCATTAACATTATTATTAGCTAGTAGTATAGTAGAAGCAGGAGCTGGGACAGGATGAACTGTTTATCCTCCTCTATCTTCAGGAATTGCCCATGCAGGTGCCTCAGTTGATTTAGCTATTTTTTCTCTTCATTTAGCAGGAATTTCTTCTATTTTAGGAGCTGTTAATTTCATTACAACAATTATTAATATACGATCAAATGGTATTACTTTTGATCGAATACCATTATTTGTATGATCAGTTGTTATTACTGCAGTTTTATTATTACTATCTTTACCTGTTTTAGCAGGAGCTATTACAATATTATTAACAGATCGAAATTTAAATACCTCATTTTTTGACCCTGCTGGAGGAGGGGACCCAATTT
>NM_RG_GK4
TGAGCTGGAATAGTAGGTACTTCCCTTAGTATACTTATTCGAGCTGAATTAGGCCATCCTGGGTCTTTAATTGGAGATGACCAAATTTATAATGTTATTGTAACTGCTCATGCCTTTGTTATAATTTTTTTTATAGTTATACCTATTATAATTGGAGGATTTGGAAATTGACTTGTTCCCCTTATATTAGGAGCCCCTGATATAGCATTCCCTCGAATAAATAATATAAGTTTTTGAATACTACCTCCATCATTAACATTATTATTAGCTAGTAGTATAGTAGAAGCAGGAGCTGGGACAGGATGAACTGTTTATCCTCCTCTATCTTCAGGAATTGCCCATGCAGGTGCCTCAGTTGATTTAGCTATTTTTTCTCTTCATTTAGCAGGAATTTCTTCTATTTTAGGAGCTGTTAATTTCATTACAACAATTATTAATATACGATCAAATGGTATTACTTTTGATCGAATACCATTATTTGTATGATCAGTTGTTATTACTGCAGTTTTATTATTACTATCTTTACCTGTTTTAGCAGGAGCTATTACAATATTATTAACAGATCGAAATTTAAATACCTCATTTTTTGACCCTGCTGGAGGAGGGGACCCAATTT
>NM_RG_22_AQ7
TGAGCTGGAATAGTAGGTACTTCCCTTAGTATACTTATTCGAGCTGAATTAGGCCATCCTGGGTCTTTAATTGGAGATGACCAAATTTATAATGTTATTGTAACTGCTCATGCCTTTGTTATAATTTTTTTTATAGTTATACCTATTATAATTGGAGGATTTGGAAATTGACTTGTTCCCCTTATATTAGGAGCCCCTGATATAGCATTCCCTCGAATAAATAATATAAGTTTTTGAATACTACCTCCATCATTAACATTATTATTAGCTAGTAGTATAGTAGAAGCAGGAGCTGGGACAGGATGAACTGTTTATCCTCCTCTATCTTCAGGAATTGCCCATGCAGGTGCCTCAGTTGATTTAGCTATTTTTTCTCTTCATTTAGCAGGAATTTCTTCTATTTTAGGAGCTGTTAATTTCATTACAACAATTATTAATATACGATCAAATGGTATTACTTTTGATCGAATACCATTATTTGTATGATCAGTTGTTATTACTGCAGTTTTATTATTACTATCTTTACCTGTTTTAGCAGGAGCTATTACAATATTATTAACAGATCGAAATTTAAATACCTCATTTTTTGACCCTGCTGGAGGAGGGGACCCAATTT
>NM_FL_AID3
TGAGCTGGAATAGTAGGTACTTCCCTTAGTATACTTATTCGAGCTGAATTAGGCCATCCTGGGTCTTTAATTGGAGATGACCAAATTTATAATGTTATTGTAACTGCTCATGCCTTTGTTATAATTTTTTTTATAGTTATACCTATTATAATTGGAGGATTTGGAAATTGACTTGTTCCCCTTATATTAGGAGCCCCTGATATAGCATTCCCTCGAATAAATAATATAAGTTTTTGAATACTACCTCCATCATTAACATTATTATTAGCTAGTAGTATAGTAGAAGCAGGAGCTGGGACAGGATGAACTGTTTATCCTCCTCTATCTTCAGGAATTGCCCATGCAGGCGCCTCAGTTGATTTAGCTATTTTTTCTCTTCATTTAGCAGGAATTTCTTCTATTTTAGGAGCTGTTAATTTCATTACAACAATTATTAATATACGATCAAATGGTATTACTTTTGATCGAATACCATTATTTGTATGATCAGTTGTTATTACTGCAGTTTTATTATTACTATCTTTACCTGTTTTAGCAGGAGCTATTACAATATTATTAACAGATCGAAATTTAAATACCTCATTTTTTGACCCTGCTGGAGGAGGGGACCCAATTT
>NM_RG_LC3
TGAGCTGGAATAGTAGGTACTTCCCTTAGTATACTTATTCGAGCTGAATTAGGCCATCCTGGGTCTTTAATTGGAGATGACCAAATTTATAATGTTATTGTAACTGCTCATGCCTTTGTTATAATTTTTTTTATAGTTATACCTATTATAATTGGAGGATTTGGAAATTGACTTGTTCCCCTTATATTAGGAGCCCCTGATATAGCATTCCCTCGAATAAATAATATAAGTTTTTGAATACTACCTCCATCATTAACATTATTATTAGCTAGTAGTATAGTAGAAGCAGGAGCTGGGACAGGATGAACTGTTTATCCTCCTCTATCTTCAGGAATTGCCCATGCAGGTGCCTCAGTTGATTTAGCTATTTTTTCTCTTCATTTAGCAGGAATTTCTTCTATTTTAGGAGCTGTTAATTTCATTACAACAATTATTAAWATACGATCAAATGGTATTACTTTTGATCGAATACCATTATTTGTATGATCAGTTGTTATTACTGCAGTTTTATTATTACTATCTTTACCTGTTTTAGCAGGAGCTATTACAATATTATTAACAGATCGAAATTTAAATACCTCATTTTTTGACCCTGCTGGAGGAGGGGACCCAATTT
>NM_RG_GK5
TGAGCTGGAATAGTAGGTACTTCCCTTAGTATACTTATTCGAGCTGAATTAGGCCATCCTGGGTCTTTAATTGGAGATGACCAAATTTATAATGTTATTGTAACTGCTCATGCCTTTGTTATAATTTTTTTTATAGTTATACCTATTATAATTGGAGGATTTGGAAATTGACTTGTTCCCCTTATATTAGGAGCCCCTGATATAGCATTCCCTCGAATAAATAATATAAGTTTTTGAATACTACCTCCATCATTAACATTATTATTAGCTAGTAGTATAGTAGAAGCAGGAGCTGGGACAGGGTGAACTGTTTATCCTCCTCTATCTTCAGGAATTGCCCATGCAGGTGCCTCAGTTGATTTAGCTATTTTTTCTCTTCATTTAGCAGGAATTTCTTCTATTTTAGGAGCTGTTAATTTCATTACAACAATTATTAATATACGATCAAATGGTATTACTTTTGATCGAATACCATTATTTGTATGATCAGTTGTTATTACTGCAGTTTTATTATTACTATCTTTACCTGTTTTAGCAGGAGCTATTACAATATTATTAACAGATCGAAATTTAAATACCTCATTTTTTGACCCTGCTGGAGGAGGGGACCCAATTT
>NM_RG_KE
TGAGCTGGAATAGTAGGTACTTCCCTTAGTATACTTATTCGAGCTGAATTAGGCCATCCTGGGTCTTTAATTGGAGATGACCAAATTTATAATGTTATTGTAACTGCTCATGCCTTTGTTATAATTTTTTTTATAGTTATACCTATTATAATTGGAGGATTTGGAAATTGACTTGTTCCCCTTATATTAGGAGCCCCTGATATAGCATTCCCTCGAATAAATAATATAAGTTTTTGAATACTACCTCCATCATTAACATTATTATTAGCTAGTAGTATAGTAGAAGCAGGAGCTGGGACAGGATGAACTGTTTATCCTCCTCTATCTTCAGGAATTGCCCATGCAGGTGCCTCAGTTGATTTAGCTATTTTTTCTCTTCATTTAGCAGGAATTTCTTCTATTTTAGGAGCTGTTAATTTCATTACAACAATTATTAATATACGATCAAATGGTATTACTTTTGATCGAATACCATTATTTGTATGGTCAGTTGTTATTACTGCAGTTTTATTATTACTATCTTTACCTGTTTTAGCAGGAGCTATTACAATATTATTAACAGATCGAAATTTAAATACCTCATTTTTTGACCCTGCTGGAGGAGGGGACCCAATTT
>NM_RG_FG1
TGAGCTGGAATAGTAGGTACTTCCCTTAGTATACTTATTCGAGCTGAATTAGGCCATCCTGGGTCTTTAATTGGAGATGACCAAATTTATAATGTTATTGTAACTGCTCATGCCTTTGTTATAATTTTTTTTATAGTTATACCTATTATAATTGGAGGATTTGGAAATTGACTTGTTCCCCTTATATTAGGAGCCCCTGATATAGCATTCCCTCGAATAAATAATATAAGTTTTTGAATACTACCTCCATCATTAACATTATTATTAGCTAGTAGTATAGTAGAAGCAGGAGCTGGGACAGGATGAACTGTTTATCCTCCTCTATCTTCAGGAATTGCCCATGCAGGTGCCTCAGTTGATTTAGCTATTTTTTCTCTTCATTTAGCAGGAATTTCTTCTATTTTAGGAGCTGTTAATTTCATTACAACAATTATTAATATACGATCAAATGGTATTACTTTTGATCGAATACCATTATTTGTATGGTCAGTTGTTATTACTGCAGTTTTATTATTACTATCTTTACCTGTTTTAGCAGGAGCTATTACAATATTATTAACAGATCGAAATTTAAATACCTCATTTTTTGACCCTGCTGGAGGAGGGGACCCAATTT
>NM_RG_GN2
TGAGCTGGAATAGTAGGTACTTCCCTTAGTATACTTATTCGAGCTGAATTAGGCCATCCTGGGTCTTTAATTGGAGATGACCAAATTTATAATGTTATTGTAACTGCTCATGCCTTTGTTATAATTTTTTTTATAGTTATACCTATTATAATTGGAGGATTTGGAAATTGACTTGTTCCCCTTATATTAGGAGCCCCTGATATAGCATTCCCTCGAATAAATAATATAAGTTTTTGAATACTACCTCCATCATTAACATTATTATTAGCTAGTAGTATAGTAGAAGCAGGAGCTGGGACAGGATGAACTGTTTATCCCCCTCTATCTTCAGGAATTGCCCATGCAGGTGCCTCAGTTGATTTAGCTATTTTTTCTCTTCATTTAGCAGGAATTTCTTCTATTTTAGGAGCTGTTAATTTCATTACAACAATTATTAATATACGATCAAATGGTATTACTTTTGATCGAATACCATTATTTGTATGATCAGTTGTTATTACTGCAGTTTTATTATTACTATCTTTACCTGTTTTAGCAGGAGCTATTACAATATTATTAACAGATCGAAATTTAAATACCTCATTTTTTGACCCTGCTGGAGGAGGGGACCCAATTT
>NM_RG_GS1
TGAGCTGGAATAGTAGGTACTTCCCTTAGTATACTTATTCGAGCTGAATTAGGCCATCCTGGGTCTTTAATTGGAGATGACCAAATTTATAATGTTATTGTAACTGCTCATGCCTTTGTTATAATTTTTTTTATAGTTATACCTATTATAATTGGAGGATTTGGAAATTGACTTGTTCCCCTTATATTAGGAGCCCCTGATATAGCATTCCCTCGAATAAATAATATAAGTTTTTGAATACTACCTCCATCATTAACATTATTATTAGCTAGTAGTATAGTAGAAGCAGGAGCTGGGACAGGATGAACTGTTTATCCTCCTCTATCTTCAGGAATTGCCCATGCAGGTGCCTCAGTTGATTTAGCTATTTTTTCTCTTCATTTAGCAGGAATTTCTTCTATTTTAGGAGCTGTTAATTTCATTACAACAATTATTAATATACGATCAAACGGTATTACTTTTGATCGGATACCATTATTTGTATGATCAGTTGTTATTACTGCAGTTTTATTATTACTATCTTTACCTGTTTTAGCAGGAGCTATTACAATATTATTAACAGATCGAAATTTAAATACCTCATTTTTTGACCCTGCTGGAGGAGGAGACCCAATTT
>NM_RG_HN3
TGAGCTGGAATAGTAGGTACTTCCCTTAGTATACTTATTCGAGCTGAATTAGGCCATCCTGGGTCTTTAATTGGAGATGACCAAATTTATAATGTTATTGTAACTGCTCATGCCTTTGTTATAATTTTTTTTATAGTTATACCTATTATAATTGGAGGATTTGGAAATTGACTTGTTCCCCTTATATTAGGAGCCCCTGATATAGCATTCCCTCGAATAAATAATATAAGTTTTTGAATACTACCTCCATCATTAACATTATTATTAGCTAGTAGTATAGTAGAAGCAGGAGCTGGGACAGGATGAACTGTTTATCCTCCTCTATCTTCAGGAATTGCCCATGCAGGTGCCTCAGTTGATTTAGCTATTTTTTCTCTTCATTTAGCAGGAATTTCTTCTATTTTAGGAGCTGTTAATTTCATTACAACAATTATTAATATACGATCAAACGGTATTACTTTTGATCGAATACCATTATTTGTATGATCAGTTGTTATTACTGCAGTTTTATTATTACTATCTTTACCTGTTTTAGCAGGAGCTATTACAATATTATTAACAGATCGAAATTTAAATACCTCATTTTTTGACCCTGCTGGAGGAGGAGACCCAATTT
>NM_RG_GY1
TGAGCTGGAATAGTAGGTACTTCCCTTAGTATACTTATTCGAGCTGAATTAGGCCATCCTGGGTCTTTAATTGGAGATGACCAAATTTATAATGTTATTGTAACTGCTCATGCCTTTGTTATAATTTTTTTTATAGTTATACCTATTATAATTGGAGGATTTGGAAATTGACTTGTTCCCCTTATATTAGGAGCCCCTGATATAGCATTCCCTCGAATAAATAATATAAGTTTTTGAATACTACCTCCATCATTAACATTATTATTAGCTAGTAGTATAGTAGAAGCAGGAGCTGGGACAGGATGAACTGTTTATCCTCCTCTATCTTCAGGAATTGCCCATGCAGGTGCCTCAGTTGATTTAGCTATTTTTTCTCTTCATTTAGCAGGAATTTCTTCTATTTTAGGAGCTGTTAATTTCATTACAACAATTATTAATATACGATCAAACGGTATTACTTTTGATCGAATACCATTATTTGTATGATCAGTTGTTATTACTGCAGTTTTATTATTACTATCTTTACCTGTTTTAGCAGGAGCTATTACAATATTATTAACAGATCGAAATTTAAATACCTCATTTTTTGACCCTGCCGGAGGAGGGGACCCAATTT
>NM_RG_GY3
TGAGCTGGAATAGTAGGTACTTCCCTTAGTATACTTATTCGAGCTGAATTAGGCCATCCTGGGTCTTTAATTGGAGATGACCAAATTTATAATGTTATTGTAACTGCTCATGCCTTTGTTATAATTTTTTTTATAGTTATACCTATTATAATTGGAGGATTTGGAAATTGACTTGTTCCCCTTATATTAGGAGCCCCTGATATAGCATTCCCTCGAATAAATAATATAAGTTTTTGAATACTACCTCCATCATTAACATTATTATTAGCTAGTAGTATAGTAGAAGCAGGAGCTGGGACAGGATGAACTGTTTATCCTCCTCTATCTTCAGGAATTGCCCATGCAGGTGCCTCAGTTGATTTAGCTATTTTTTCTCTTCATTTAGCAGGAATTTCTTCTATTTTAGGAGCTGTTAATTTCATTACAACAATTATTAATATACGATCAAACGGTATTACTTTTGATCGAATACCATTATTTGTATGATCAGTTGTTATTACTGCAGTTTTATTATTACTATCTTTACCTGTTTTAGCAGGAGCTATTACAATATTATTAACAGATCGAAATTTAAATACCTCATTTTTTGACCCTGCTGGAGGAGGGGACCCAATTT
>NM_RG_LC5
TGAGCTGGAATAGTAGGTACTTCCCTTAGTATACTTATTCGAGCTGAATTAGGCCATCCTGGGTCTTTAATTGGAGATGACCAAATTTATAATGTTATTGTAACTGCTCATGCCTTTGTTATAATTTTTTTTATAGTTATACCTATTATAATTGGAGGATTTGGAAATTGACTTGTTCCCCTTATATTAGGAGCCCCTGATATAGCATTCCCTCGAATAAATAATATAAGTTTTTGAATACTACCTCCATCATTAACATTATTATTAGCTAGTAGTATAGTAGAAGCAGGAGCTGGGACAGGATGAACTGTTTATCCTCCTCTATCTTCAGGAATTGCCCATGCAGGTGCCTCAGTTGATTTAGCTATTTTTTCTCTTCATTTAGCAGGAATTTCTTCTATTTTAGGAGCTGTTAATTTCATTACAACAATTATTAATATACGATCAAACGGTATTACTTTTGATCGAATACCATTATTTGTATGATCAGTTGTTATTACTGCAGTTTTATTATTACTATCTTTACCTGTTTTAGCAGGAGCTATTACAATATTATTAACAGATCGAAATTTAAATACCTCATTTTTTGACCCTGCTGGAGGAGGGGACCCAATTT
>NM_FL_AHF
TGAGCTGGAATAGTAGGTACTTCCCTTAGTATACTTATTCGAGCTGAATTAGGCCATCCTGGGTCTTTAATTGGAGATGACCAAATTTATAATGTTATTGTAACTGCTCATGCCTTTGTTATAATTTTTTTTATAGTTATACCTATTATAATTGGAGGATTTGGAAATTGACTTGTTCCCCTTATATTAGGAGCCCCTGATATAGCATTCCCTCGAATAAATAATATAAGTTTTTGAATACTACCTCCATCATTAACATTATTATTAGCTAGTAGTATAGTAGAAGCAGGAGCTGGGACAGGATGAACTGTTTATCCTCCTCTATCTTCAGGAATTGCCCATGCAGGTGCCTCAGTTGATTTAGCTATTTTTTCTCTTCATTTAGCAGGAATTTCTTCTATTTTAGGAGCTGTTAATTTCATTACAACAATTATTAATATACGATCAAACGGTATTACTTTTGATCGAATACCATTATTTGTATGATCAGTTGTTATTACTGCAGTTTTATTATTACTATCTTTACCTGTTTTAGCAGGAGCTATTACAATATTATTAACAGATCGAAATTTAAATACCTCATTTTTTGACCCTGCTGGAGGAGGGGACCCAATTT
>NM_RG_FG2
TGAGCTGGAATAGTAGGTACTTCCCTTAGTATACTTATTCGAGCTGAATTAGGCCATCCTGGGTCTTTAATTGGAGATGACCAAATTTATAATGTTATTGTAACTGCTCATGCCTTTGTTATAATTTTTTTTATAGTTATACCTATTATAATTGGAGGATTTGGAAATTGACTTGTTCCCCTTATATTAGGAGCCCCTGATATAGCATTCCCTCGAATAAATAATATAAGTTTTTGAATACTACCTCCATCATTAACATTATTATTAGCTAGTAGTATAGTAGAAGCAGGAGCTGGGACAGGATGAACTGTTTATCCTCCTCTATCTTCAGGAATTGCCCATGCAGGTGCCTCAGTTGATTTAGCTATTTTTTCTCTTCATTTAGCAGGAATTTCTTCTATTTTAGGAGCTGTTAATTTCATTACAACAATTATTAATATACGATCAAACGGTATTACTTTTGATCGAATACCATTATTTGTATGATCAGTTGTTATTACTGCAGTTTTATTATTACTATCTTTACCTGTTTTAGCAGGAGCTATTACAATATTATTAACAGATCGAAATTTAAATACCTCATTTTTTGACCCTGCTGGAGGAGGGGACCCAATTT
>NM_RG_BG2
TGAGCTGGAATAGTAGGTACTTCCCTTAGTATACTTATTCGAGCTGAATTAGGCCATCCTGGGTCTTTAATTGGAGATGACCAAATTTATAATGTTATTGTAACTGCTCATGCCTTTGTTATAATTTTTTTTATAGTTATACCTATTATAATTGGAGGATTTGGAAATTGACTTGTTCCCCTTATATTAGGAGCCCCTGATATAGCATTCCCTCGAATAAATAATATAAGTTTTTGAATACTACCTCCATCATTAACATTATTATTAGCTAGTAGTATAGTAGAAGCAGGAGCTGGGACAGGATGAACTGTTTATCCTCCTCTATCTTCAGGAATTGCCCATGCAGGTGCCTCAGTTGATTTAGCTATTTTTTCTCTTCATTTAGCAGGAATTTCTTCTATTTTAGGAGCTGTTAATTTCATTACAACAATTATTAATATACGATCAAACGGTATTACTTTTGATCGAATACCATTATTTGTATGATCAGTTGTTATTACTGCAGTTTTATTATTACTATCTTTACCTGTTTTAGCAGGAGCTATTACAATATTATTAACAGATCGAAATTTAAATACCTCATTTTTTGACCCTGCTGGAGGAGGGGACCCAATTT
>NM_RG_KA
TGAGCTGGAATAGTAGGTACTTCCCTTAGTATACTTATTCGAGCTGAATTAGGCCATCCTGGGTCTTTAATTGGAGATGACCAAATTTATAATGTTATTGTAACTGCCCATGCCTTTGTTATAATTTTTTTTATAGTTATACCTATTATAATTGGAGGATTTGGAAATTGACTTGTTCCCCTTATATTAGGAGCCCCTGATATAGCATTCCCTCGAATAAATAATATAAGTTTTTGAATACTACCTCCATCATTAACATTATTATTAGCTAGTAGTATAGTAGAAGCAGGAGCTGGGACAGGATGAACTGTTTATCCTCCTCTATCTTCAGGAATTGCCCATGCAGGTGCCTCAGTTGATTTAGCTATTTTTTCTCTTCATTTAGCAGGAATTTCTTCTATTTTAGGAGCTGTTAATTTCATTACAACAATTATTAATATACGATCAAACGGTATTACTTTTGATCGAATACCATTATTTGTATGATCAGTTGTTATTACTGCAGTTTTATTATTACTATCTTTACCTGTTTTAGCAGGAGCTATTACAATATTATTAACAGATCGAAATTTAAATACCTCATTTTTTGACCCTGCTGGAGGAGGGGACCCAATTT
>NM_RG_KZ2
TGAGCTGGAATAGTAGGTACTTCCCTTAGTATACTTATTCGAGCTGAATTAGGCCATCCTGGGTCTTTAATTGGAGATGACCAAATTTATAATGTTATTGTAACTGCTCATGCCTTTGTTATAATTTTTTTTATAGTTATACCTATTATAATTGGAGGATTTGGAAATTGACTTGTTCCCCTTATATTAGGAGCCCCTGATATAGCATTCCCTCGAATAAATAATATAAGTTTTTGAATACTACCTCCATCATTAACATTATTATTAGCTAGTAGTATAGTAGAAGCGGGAGCTGGGACAGGATGAACTGTTTATCCTCCTCTATCTTCAGGAATTGCCCATGCAGGTGCCTCAGTTGATTTAGCTATTTTTTCTCTTCATTTAGCAGGAATTTCTTCTATTTTAGGAGCTGTTAATTTCATTACAACAATTATTAATATACGATCAAACGGTATTACTTTTGATCGAATACCATTATTTGTATGATCAGTTGTTATTACTGCAGTTTTATTATTACTATCTTTACCTGTTTTAGCAGGAGCTATTACAATATTATTAACAGATCGAAATTTAAATACCTCATTTTTTGACCCTGCTGGAGGAGGGGACCCAATTT
>NM_RG_CT
TGAGCTGGAATAGTAGGTACTTCCCTTAGTATACTTATTCGAGCTGAATTAGGCCATCCTGGATCTTTAATTGGAGATGACCAAATTTATAATGTTATTGTAACTGCTCATGCCTTTGTTATAATTTTTTTTATAGTTATACCTATTATAATTGGAGGATTTGGAAATTGACTTGTTCCCCTTATATTAGGAGCCCCTGATATAGCATTCCCTCGAATAAATAATATAAGTTTTTGAATACTACCTCCATCATTAACATTATTATTAGCTAGTAGCATAGTAGAAGCAGGAGCTGGGACAGGATGAACTGTTTATCCTCCTCTATCTTCAGGAATTGCCCATGCAGGTGCCTCAGTTGATTTAGCTATTTTTTCTCTTCATTTAGCAGGAATTTCTTCTATTTTAGGAGCTGTTAATTTCATTACAACAATTATTAATATACGATCAAACGGTATTACTTTTGATCGAATACCATTATTTGTATGATCAGTTGTTATTACTGCAGTTTTATTATTACTATCTTTACCTGTTTTAGCAGGAGCTATTACAATATTATTAACAGATCGAAATTTAAATACCTCATTTTTTGACCCTGCTGGAGGAGGGGACCCAATTT
>NM_RG_FN1
TGAGCTGGAATAGTAGGTACTTCCCTTAGTATACTTATTCGAGCTGAATTAGGCCATCCTGGATCTTTAATTGGAGATGACCAAATTTATAATGTTATTGTAACTGCTCATGCCTTTGTTATAATTTTTTTTATAGTTATACCTATTATAATTGGAGGATTTGGAAATTGACTTGTTCCCCTTATATTAGGAGCCCCTGATATAGCATTCCCTCGAATAAATAATATAAGTTTTTGAATACTACCTCCATCATTAACATTATTATTAGCTAGTAGTATAGTAGAAGCAGGAGCTGGGACAGGATGAACTGTTTATCCTCCTCTATCTTCAGGAATTGCCCATGCAGGTGCCTCAGTTGATTTAGCTATTTTTTCTCTTCATTTAGCAGGAATTTCTTCTATTTTAGGAGCTGTTAATTTCATTACAACAATTATTAATATACGATCAAACGGTATTACTTTTGATCGAATACCATTATTTGTATGATCAGTTGTTATTACTGCAGTTTTATTATTACTATCTTTACCTGTTTTAGCAGGAGCTATTACAATATTATTAACAGATCGAAATTTAAATACCTCATTTTTTGACCCTGCTGGAGGAGGGGACCCAATTT
>NM_RG_LG2
TGAGCTGGAATAGTAGGTACTTCCCTTAGTATACTTATTCGAGCTGAATTAGGCCATCCTGGATCTTTAATTGGAGATGACCAAATTTATAATGTTATTGTAACTGCTCATGCCTTTGTTATAATTTTTTTTATAGTTATACCTATTATAATTGGAGGATTTGGAAATTGACTTGTTCCCCTTATATTAGGAGCCCCTGATATAGCATTCCCTCGAATAAATAATATAAGTTTTTGAATACTACCTCCATCATTAACATTATTATTAGCTAGTAGTATAGTAGAAGCAGGAGCTGGGACAGGATGAACTGTTTATCCTCCTCTATCTTCAGGAATTGCCCATGCAGGTGCCTCAGTTGATTTAGCTATTTTTTCTCTTCATTTAGCAGGAATTTCTTCTATTTTAGGAGCTGTTAATTTCATTACAACAATTATTAATATACGATCAAACGGTATTACTTTTGATCGAATACCATTATTTGTATGATCAGTTGTTATTACTGCAGTTTTATTATTACTATCTTTACCTGTTTTAGCAGGAGCTATTACAATATTATTAACAGATCGAAATTTAAATACCTCATTTTTTGACCCTGCTGGAGGAGGGGATCCAATTT
>NM_RG_KZ1
TGAGCTGGAATAGTAGGTACTTCCCTTAGTATACTTATTCGAGCTGAATTAGGCCATCCTGGGTCTTTAATTGGAGATGACCAAATTTATAATGTTATTGTAACTGCTCATGCCTTTGTTATAATTTTTTTTATAGTTATACCTATTATAATTGGAGGATTTGGAAATTGACTTGTTCCCCTTATATTAGGAGCCCCTGATATAGCATTCCCTCGAATAAATAATATAAGTTTTTGAATACTACCCCCATCATTAACATTATTATTAGCTAGTAGTATGGTAGAAGCAGGAGCTGGGACAGGATGAACTGTTTATCCTCCTCTATCTTCAGGAATTGCCCATGCAGGTGCCTCAGTTGATTTAGCTATTTTTTCTCTTCATTTAGCAGGAATTTCTTCTATTTTAGGAGCTGTTAATTTCATTACAACAATTATTAATATACGATCAAATGGTATTACTTTTGATCGAATACCATTATTTGTATGATCAGTTGTTATTACTGCAGTTTTATTATTACTATCTTTACCTGTTTTAGCAGGAGCTATTACAATATTATTAACAGATCGAAATTTAAATACCTCATTTTTTGACCCTGCTGGAGGAGGGGACCCAATTT
>NM_RG_JH
TGAGCTGGAATAGTAGGTACTTCCCTTAGTATACTTATTCGAGCTGAATTAGGCCATCCTGGGTCTTTAATTGGAGATGACCAAATTTATAATGTTATTGTAACTGCTCATGCCTTTGTTATAATTTTTTTTATAGTTATACCTATTATAATTGGAGGATTTGGAAATTGACTTGTTCCCCTTATATTAGGAGCCCCTGATATAGCATTCCCTCGAATAAATAATATAAGTTTTTGAATACTACCCCCATCATTAACATTATTATTAGCTAGTAGTATAGTAGAAGCAGGAGCTGGGACAGGATGAACTGTTTATCCTCCTCTATCTTCAGGAATTGCCCATGCAGGTGCCTCAGTTGATTTAGCTATTTTTTCTCTTCATTTAGCAGGAATTTCTTCTATTTTAGGAGCTGTTAATTTCATTACAACAATTATTAATATACGATCAAATGGTATTACTTTTGATCGAATACCATTATTTGTATGATCAGTTGTTATTACTGCAGTTTTATTATTACTATCTTTACCTGTTTTAGCAGGAGCTATTACAATATTATTAACAGATCGAAATTTAAATACCTCATTTTTTGACCCTGCTGGAGGAGGGGACCCAATTT
>NM_RG_22_BE2
TGAGCTGGAATAGTAGGTACTTCCCTTAGTATACTTATTCGAGCTGAATTAGGCCATCCTGGGTCTTTAATTGGAGATGACCAAATTTATAATGTTATTGTAACTGCTCATGCCTTTGTTATAATTTTTTTTATAGTTATACCTATTATAATTGGAGGATTTGGAAATTGACTTGTTCCCCTTATATTAGGAGCCCCTGATATAGCATTCCCTCGAATAAATAATATAAGTTTTTGAATACTACCCCCATCATTAACATTATTATTAGCTAGTAGTATAGTAGAAGCAGGAGCTGGGACAGGATGAACTGTTTATCCTCCTCTATCTTCAGGAATTGCCCATGCAGGTGCCTCAGTTGATTTAGCTATTTTTTCTCTTCATTTAGCAGGAATTTCTTCTATTTTAGGAGCTGTTAATTTCATTACAACAATTATTAATATACGATCAAATGGTATTACTTTTGATCGAATACCATTATTTGTATGATCAGTTGTTATTACTGCAGTTTTATTATTACTATCTTTACCTGTTTTAGCAGGAGCTATTACAATATTATTAACAGATCGAAATTTAAATACCTCATTTTTTGACCCTGCTGGAGGAGGGGACCCAATTT
>NM_RG_HR3
TGAGCTGGAATAGTAGGTACTTCCCTTAGTATACTTATTCGAGCTGAATTAGGCCATCCTGGGTCTTTAATTGGAGATGACCAAATTTATAATGTTATTGTAACTGCTCATGCCTTTGTTATAATTTTTTTTATAGTTATACCTATTATAATTGGAGGATTTGGAAATTGACTTGTTCCCCTTATATTAGGAGCCCCTGATATAGCATTCCCTCGAATAAATAATATAAGTTTTTGAATACTACCCCCATCATTAACATTATTATTAGCTAGTAGTATAGTAGAAGCAGGAGCTGGGACAGGATGAACTGTTTATCCTCCTCTATCTTCAGGAATTGCCCATGCAGGTGCCTCAGTTGATTTAGCTATTTTTTCTCTTCATTTAGCAGGAATTTCTTCTATTTTAGGAGCTGTTAATTTCATTACAACAATTATTAATATACGATCAAATGGTATTACTTTTGATCGAATACCATTATTTGTATGATCAGTTGTTATTACTGCAGTTTTATTATTACTATCTTTACCTGTTTTAGCAGGAGCTATTACAATATTATTAACAGATCGAAATTTAAATACCTCATTTTTTGACCCTGCTGGAGGAGGGGACCCAATTT
>NM_RG_JF
TGAGCTGGAATAGTAGGTACTTCCCTTAGTATACTTATTCGAGCTGAATTAGGCCATCCTGGGTCTTTAATTGGAGATGACCAAATTTATAATGTTATTGTAACTGCTCATGCCTTTGTTATAATTTTTTTTATAGTTATACCTATTATAATTGGAGGATTTGGAAATTGACTTGTTCCCCTTATATTAGGAGCCCCTGATATAGCATTCCCTCGAATAAATAATATAAGTTTTTGAATACTACCCCCATCATTAACATTATTATTAGCTAGTAGTATAGTAGAAGCAGGAGCTGGGACAGGATGAACTGTTTATCCTCCTCTATCTTCAGGAATTGCCCATGCAGGTGCCTCAGTTGATTTAGCTATTTTTTCTCTTCATTTAGCAGGAATTTCTTCTATTTTAGGAGCTGTTAATTTTATTACAACAATTATTAATATACGATCAAACGGTATTACTTTTGATCGAATACCATTATTTGTATGATCAGTTGTTATTACTGCAGTTTTATTATTACTATCTTTACCTGTTTTAGCAGGAGCTATTACAATATTATTAACAGATCGAAATTTAAATACCTCATTTTTTGACCCTGCTGGAGGAGGGGACCCAATTT
>NM_RG_GK1
TGAGCTGGAATAGTAGGTACTTCCCTTAGTATACTTATTCGAGCTGAATTAGGCCATCCTGGGTCTTTAATTGGAGATGACCAAATTTATAATGTTATTGTAACTGCTCATGCCTTTGTTATAATTTTTTTTATAGTTATACCTATTATAATTGGAGGATTTGGAAATTGACTTGTTCCCCTTATATTAGGAGCCCCTGATATAGCATTCCCTCGAATAAATAATATAAGTTTTTGAATACTACCCCCATCATTAACATTATTATTAGCTAGTAGTATAGTAGAAGCAGGAGCTGGGACAGGATGAACTGTTTATCCTCCTCTATCTTCAGGAATTGCCCATGCAGGTGCCTCAGTTGATTTAGCTATTTTTTCTCTTCATTTAGCAGGAATTTCTTCTATTTTAGGAGCTGTTAATTTCATTACAACAATTATTAATATACGATCAAACGGTATTACTTTTGATCGAATACCATTATTTGTATGATCAGTTGTTATTACTGCAGTTTTATTATTACTATCTTTACCTGTTTTAGCAGGAGCTATTACAATATTATTAACAGATCGAAATTTAAATACCTCATTTTTTGACCCTGCTGGAGGAGGGGACCCAATTT
>NM_RG_HN2
TGAGCTGGAATAGTAGGTACTTCCCTTAGTATACTTATTCGAGCTGAATTAGGCCATCCTGGGTCTTTAATTGGAGATGACCAAATTTATAATGTTATTGTAACTGCTCATGCCTTTGTTATAATTTTTTTTATAGTTATACCTATTATAATTGGAGGATTTGGAAATTGACTTGTTCCCCTTATATTAGGAGCCCCTGATATAGCATTCCCTCGAATAAATAATATAAGTTTTTGAATACTACCCCCATCATTAACATTATTATTAGCTAGTAGTATAGTAGAAGCAGGAGCTGGGACAGGATGAACTGTTTATCCTCCTCTATCTTCAGGAATTGCCCATGCAGGTGCCTCAGTTGATTTAGCTATTTTTTCTCTTCATTTAGCAGGAATTTCTTCTATTTTAGGAGCTGTTAATTTCATTACAACAATTATTAATATACGATCAAACGGTATTACTTTTGATCGAATACCATTATTTGTATGATCAGTTGTTATTACTGCAGTTTTATTATTACTATCTTTACCTGTTTTAGCAGGAGCTATTACAATATTATTAACAGATCGAAATTTAAATACCTCATTTTTTGACCCTGCTGGAGGAGGGGACCCAATTT
>NM_RG_22_AO5
TGAGCTGGAATAGTAGGTACTTCCCTTAGTATACTTATTCGAGCTGAATTAGGCCATCCTGGGTCTTTAATTGGAGATGACCAAATTTATAATGTTATTGTAACTGCTCATGCCTTTGTTATAATTTTTTTTATAGTTATACCTATTATAATTGGAGGATTTGGAAATTGACTTGTTCCCCTTATATTAGGAGCCCCTGATATAGCATTCCCTCGAATAAATAATATAAGTTTTTGAATACTACCCCCATCATTAACATTATTATTAGCTAGTAGTATAGTAGAAGCAGGAGCTGGGACAGGATGAACTGTTTATCCTCCTCTATCTTCAGGAATTGCCCATGCAGGTGCCTCAGTTGATTTAGCTATTTTTTCTCTTCATTTAGCAGGAATTTCTTCTATTTTAGGAGCTGTTAATTTCATTACAACAATTATTAATATACGATCAAACGGTATTACTTTTGATCGAATACCATTATTTGTATGATCAGTTGTTATTACTGCAGTTTTATTATTACTATCTTTACCTGTTTTAGCAGGAGCTATTACAATATTATTAACAGATCGAAATTTAAATACCTCATTTTTTGACCCTGCTGGAGGAGGGGACCCAATTT
>NM_RG_HN5
TGAGCTGGAATAGTAGGTACTTCCCTTAGTATACTTATTCGAGCTGAATTAGGCCATCCTGGATCTTTAATTGGAGATGACCAAATTTATAATGTTATTGTAACTGCTCATGCCTTTGTTATAATTTTTTTTATAGTTATACCTATTATAATTGGAGGATTTGGAAATTGACTTGTTCCCCTTATATTAGGAGCCCCTGATATAGCATTCCCTCGAATAAATAATATAAGTTTTTGAATACTACCCCCATCATTAACATTATTATTAGCTAGTAGTATAGTAGAAGCAGGAGCTGGGACAGGATGAACTGTTTATCCTCCTCTATCTTCAGGAATTGCCCATGCAGGTGCCTCAGTTGATTTAGCTATTTTTTCTCTTCATTTAGCAGGAATTTCTTCTATTTTAGGGGCTGTTAATTTCATTACAACAATTATTAATATACGATCAAACGGTATTACTTTTGATCGAATACCATTATTTGTATGATCAGTTGTTATTACTGCAGTTTTATTATTACTATCTTTACCTGTTTTAGCAGGAGCTATTACAATATTATTAACAGATCGAAATTTAAATACCTCATTTTTTGACCCTGCTGGAGGAGGGGACCCAATTT
>NM_RG_DN1
TGAGCTGGAATAGTAGGTACTTCCCTTAGTATACTTATTCGAGCTGAATTAGGCCATCCTGGGTCTTTAATTGGAGATGACCAAATTTATAATGTTATTGTAACTGCTCATGCCTTTGTTATAATTTTTTTTATAGTTATACCTATTATAATTGGAGGATTTGGAAATTGACTTGTTCCCCTTATATTAGGAGCCCCTGATATAGCATTCCCTCGAATAAATAATATAAGTTTTTGAATACTACCCCCATCATTAACATTATTATTAGCTAGTAGTATAGTAGAAGCAGGAGCTGGGACAGGATGAACTGTTTATCCTCCTCTATCTTCAGGAATTGCCCATGCAGGTGCCTCAGTTGATTTAGCTATTTTTTCTCTTCATTTAGCAGGAATTTCTTCTATTTTAGGGGCTGTTAATTTCATTACAACAATTATTAATATACGATCAAACGGTATTACTTTTGATCGAATACCATTATTTGTATGATCAGTTGTTATTACTGCAGTTTTATTATTACTATCTTTACCTGTTTTAGCAGGAGCTATTACAATATTATTAACAGATCGAAATTTAAATACCTCATTTTTTGACCCTGCTGGAGGAGGGGACCCAATTT
>NM_RG_IY7
TGAGCTGGAATAGTAGGTACTTCCCTTAGTATACTTATTCGAGCTGAATTAGGCCATCCTGGGTCTTTAATTGGAGATGACCAAATTTATAATGTTATTGTAACTGCTCATGCCTTTGTTATAATTTTTTTTATAGTTATACCTATTATAATTGGAGGGTTTGGAAATTGACTTGTTCCCCTTATATTAGGAGCCCCTGATATAGCATTCCCTCGAATAAATAATATAAGTTTTTGAATACTACCTCCATCATTAACATTATTATTAGCTAGTAGTATAGTAGAAGCAGGAGCTGGGACAGGATGAACTGTTTATCCTCCTCTATCTTCAGGAATTGCCCATGCAGGTGCCTCAGTTGATTTAGCTATTTTTTCTCTTCATTTAGCAGGAATTTCTTCTATTTTAGGAGCTGTTAATTTCATTACAACAATTATTAATATACGATCAAATGGTATTACTTTTGATCGAATACCATTATTTGTATGATCAGTTGTTATTACTGCAGTTTTATTATTACTATCTTTACCTGTTTTAGCAAGAGCTATTACAATATTATTAACAGATCGAAATTTAAATACCTCATTTTTTGACCCTGCTGGAGGAGGGGACCCAATTT
>NM_RG_22_AQ4
TGAGCTGGAATAGTAGGTACTTCCCTTAGTATACTTATTCGAGCTGAATTAGGCCATCCTGGGTCTTTAATTGGAGATGACCAAATTTATAATGTTATTGTAACTGCTCATGCCTTTGTTATAATTTTTTTTATAGTTATACCTATTATAATTGGAGGATTTGGAAATTGACTTGTTCCCCTTATATTAGGAGCCCCTGATATAGCATTCCCTCGAATAAATAATATAAGTTTTTGAATACTACCTCCATCATTAACATTATTATTAGCTAGTAGTATAGTAGAAGCAGGAGCTGGGACAGGATGAACTGTTTATCCTCCTCTATCTTCAGGAATTGCCCATGCAGGTGCCTCAGTTGATTTAGCTATTTTTTCTCTTCATTTAGCAGGAATCTCTTCTATTTTAGGAGCTGTTAATTTCATTACAACAATTATTAATATACGATCAAATGGTATTACTTTTGATCGAATACCATTATTTGTATGATCAGTTGTTATTACTGCAGTTTTATTATTACTATCTTTACCTGTTTTAGCAGGAGCTATTACAATATTATTAACAGATCGAAATTTAAATACCTCATTTTTTGACCCTGCTGGGGGAGGGGACCCAATTT
>NM_RG_IY3
TGAGCTGGAATAGTAGGTACTTCCCTTAGTATACTTATTCGAGCTGAATTAGGCCATCCTGGGTCTTTAATTGGAGATGACCAAATTTATAATGTTATTGTAACTGCTCATGCCTTTGTTATAATTTTTTTTATAGTTATACCTATTATAATTGGAGGATTTGGAAATTGACTTGTTCCCCTTATATTAGGAGCCCCTGATATAGCATTCCCTCGAATAAATAATATAAGTTTTTGAATACTACCTCCATCATTAACATTATTATTAGCTAGTAGTATAGTAGAAGCAGGAGCTGGGACAGGATGAACTGTTTATCCTCCTCTATCTTCAGGAATTGCCCATGCAGGTGCCTCAGTTGATTTAGCTATTTTTTCTCTTCATTTAGCAGGAATCTCTTCTATTTTAGGAGCTGTTAATTTCATTACAACAATTATTAATATACGATCAAATGGTATTACTTTTGATCGAATACCATTATTTGTATGATCAGTTGTTATTACTGCAGTTTTATTATTACTATCTTTACCTGTTTTAGCAGGAGCTATTACAATATTATTAACAGATCGAAATTTAAATACCTCATTTTTTGACCCTGCTGGGGGAGGGGACCCAATTT
>NM_RG_22_AH8
TGAGCTGGAATAGTAGGTACTTCCCTTAGTATACTTATTCGAGCTGAATTAGGCCATCCTGGGTCTTTAATTGGAGATGACCAAATTTATAATGTTATTGTAACTGCTCATGCCTTTGTTATAATTTTTTTTATAGTTATACCTATTATAATTGGAGGATTTGGAAATTGACTTGTTCCCCTTATATTAGGAGCCCCTGATATAGCATTCCCTCGAATAAATAATATAAGTTTTTGAATACTACCTCCATCATTAACATTATTATTAGCTAGTAGTATAGTAGAAGCAGGAGCTGGGACAGGATGAACTGTTTATCCTCCTCTATCTTCAGGAATTGCCCATGCAGGTGCCTCAGTTGATTTAGCTATTTTTTCTCTTCATTTAGCGGGAATTTCTTCTATTTTAGGAGCTGTTAATTTCATTACAACAATTATTAATATACGATCAAATGGTATTACTTTTGATCGAATGCCATTATTTGTATGATCAGTTGTTATTACTGCAGTTTTATTATTACTATCTTTACCTGTTTTAGCAGGAGCTATTACAATATTATTAACAGATCGAAATTTAAATACCTCATTTTTTGACCCTGCTGGAGGAGGGGACCCAATTT
>NM_RG_LG1
TGAGCTGGAATAGTAGGTACTTCCCTTAGTATACTTATTCGAGCTGAATTAGGCCATCCTGGGTCTTTAATTGGAGATGACCAAATTTATAATGTTATTGTAACTGCTCATGCTTTTGTTATAATTTTTTTTATAGTTATACCTATTATAATTGGAGGATTTGGAAATTGACTTGTTCCCCTTATATTAGGAGCCCCTGATATAGCATTCCCTCGAATAAATAATATAAGTTTTTGAATACTACCTCCATCATTAACATTATTATTAGCTAGTAGTATAGTAGAAGCAGGAGCTGGGACAGGATGAACTGTTTATCCTCCTCTATCTTCAGGAATTGCCCATGCAGGTGCCTCAGTTGATTTAGCTATTTTTTCTCTTCATTTAGCAGGAATTTCTTCTATTTTAGGGGCTGTTAATTTCATTACAACAATTATTAATATACGATCAAATGGTATTACTTTTGATCGAATACCATTATTTGTGTGATCAGTTGTTATTACTGCAGTTTTATTATTACTATCTTTACCTGTTTTAGCAGGAGCTATTACAATATTATTAACAGATCGAAATTTAAATACCTCATTTTTTGACCCTGCTGGAGGAGGGGACCCAATTT
>NM_RG_GZ1
TGAGCTGGAATAGTAGGTACTTCCCTTAGTATACTTATTCGAGCTGAATTAGGCCATCCTGGGTCTTTAATTGGAGATGACCAAATTTATAATGTTATTGTAACTGCTCATGCCTTTGTTATAATTTTTTTTATAGTTATACCTATTATAATTGGAGGATTTGGAAATTGACTTGTTCCCCTTATATTAGGAGCCCCTGATATAGCATTCCCTCGAATAAATAATATAAGTTTTTGAATACTACCTCCATCATTAACATTATTATTAGCTAGTAGTATAGTAGAAGCAGGAGCTGGGACAGGATGAACTGTTTATCCTCCTCTATCTTCAGGAATTGCCCATGCAGGTGCCTCAGTTGATTTAGCTATTTTTTCTCTTCATTTAGCAGGAATTTCTTCTATTTTAGGGGCTGTTAATTTCATTACAACAATTATTAATATACGATCAAATGGTATTACTTTTGATCGAATACCATTATTTGTGTGATCAGTTGTTATTACTGCAGTTTTATTATTACTATCTTTACCTGTTTTAGCAGGAGCTATTACAATATTATTAACAGATCGAAATTTAAATACCTCATTTTTTGACCCTGCTGGAGGAGGGGACCCAATTT
>NM_RG_GZ3
TGAGCTGGAATAGTAGGTACTTCCCTTAGTATACTTATTCGAGCTGAATTAGGCCATCCTGGGTCTTTAATTGGAGATGACCAAATTTATAATGTTATTGTAACTGCTCATGCCTTTGTTATAATTTTTTTTATAGTTATACCTATTATAATTGGAGGATTTGGAAATTGACTTGTTCCCCTTATATTAGGAGCCCCTGATATAGCATTCCCTCGAATAAATAATATAAGTTTTTGAATACTACCTCCATCATTAACATTATTATTAGCTAGTAGTATAGTAGAAGCAGGAGCTGGGACAGGATGAACTGTTTATCCTCCTCTATCTTCAGGAATTGCCCATGCAGGTGCCTCAGTTGATTTAGCTATTTTTTCTCTTCATTTAGCAGGAATTTCTTCTATTTTAGGGGCTGTTAATTTCATTACAACAATTATTAATATACGATCAAATGGTATTACTTTTGATCGAATACCATTATTTGTGTGATCAGTTGTTATTACTGCAGTTTTATTATTACTATCTTTACCTGTTTTAGCAGGAGCTATTACAATATTATTAACAGATCGAAATTTAAATACCTCATTTTTTGACCCTGCTGGAGGAGGGGACCCAATTT
>NM_FL_AID9
TGAGCTGGAATAGTAGGTACTTCCCTTAGTATACTTATTCGAGCTGAATTAGGCCATCCTGGGTCTTTAATTGGAGATGACCAAATTTATAATGTTATTGTAACTGCTCATGCCTTTGTTATAATTTTTTTTATAGTTATACCTATTATAATTGGAGGATTTGGAAATTGACTTGTTCCCCTTATATTAGGAGCCCCTGATATAGCATTCCCTCGAATAAATAATATAAGTTTTTGAATACTACCTCCATCATTAACATTATTATTAGCTAGTAGTATAGTAGAGGCAGGAGCTGGGACAGGATGAACTGTTTATCCTCCTCTATCTTCAGGAATTGCCCATGCAGGTGCCTCAGTTGATTTAGCTATTTTTTCTCTTCATTTAGCAGGAATTTCTTCTATTTTAGGAGCTGTTAATTTCATTACAACAATTATTAATATACGATCAAACGGTATTACTTTTGATCGAATACCATTATTTGTATGATCAGTTGTTATTACTGCAGTTTTATTATTATTATCTTTACCTGTTTTAGCAGGAGCTATTACAATATTATTAACAGATCGAAATTTAAATACCTCATTTTTTGACCCTGCTGGAGGAGGGGACCCAATTT
>NM_RG_22_AO9
TGAGCTGGAATAGTAGGTACTTCCCTTAGTATACTTATTCGAGCTGAATTAGGACATCCTGGGTCTTTAATTGGAGATGACCAAATTTATAATGTTATTGTAACTGCTCATGCCTTTGTTATAATTTTTTTTATAGTTATACCTATTATAATTGGAGGATTTGGAAATTGACTTGTTCCCCTTATATTAGGAGCCCCTGATATAGCATTCCCTCGAATAAATAATATAAGTTTTTGAATACTACCTCCATCATTAACATTATTATTAGCTAGTAGTATAGTAGAAGCAGGAGCTGGGACAGGATGAACTGTTTATCCTCCTCTATCTTCAGGAATTGCCCATGCAGGTGCCTCAGTTGATTTAGCTATTTTTTCTCTTCATTTAGCAGGAATTTCTTCTATTTTAGGAGCTGTTAATTTCATTACAACAATTATTAATATACGATCAAACGGTATTACTTTTGATCGAATACCATTATTTGTATGATCAGTTGTTATTACTGCAGTTTTATTATTATTATCTTTACCTGTTTTAGCAGGAGCTATTACAATATTATTAACAGATCGAAATTTAAATACCTCATTTTTTGACCCTGCTGGAGGAGGGGACCCAATTT
>NM_RG_22_AH7
TGAGCTGGAATAGTAGGTACTTCCCTTAGTATACTTATTCGAGCTGAATTAGGCCATCCTGGGTCTTTAATTGGAGATGACCAAATTTATAATGTTATTGTAACTGCTCATGCCTTTGTTATAATTTTTTTTATAGTAATACCTATTATAATTGGAGGATTTGGAAATTGACTTGTCCCCCTTATATTAGGAGCCCCTGATATAGCATTCCCTCGAATAAATAATATAAGTTTTTGAATACTACCTCCATCATTAACATTATTATTAGCTAGTAGTATAGTAGAAGCAGGAGCTGGGACAGGATGAACTGTTTATCCTCCTCTATCTTCAGGAATTGCCCATGCAGGTGCCTCAGTTGATTTAGCTATTTTTTCTCTTCATTTAGCAGGAATTTCTTCTATTTTAGGAGCTGTTAATTTCATTACAACAATTATTAATATACGATCAAATGGTATTACTTTTGATCGAATACCATTATTTGTATGATCAGTTGTTATTACTGCAGTTTTATTATTATTATCTTTACCTGTTTTAGCAGGAGCTATTACAATATTATTAACAGATCGAAATTTAAATACCTCATTTTTTGACCCTGCTGGAGGAGGGGACCCAATTT
>NM_RG_GZ4
TGAGCTGGAATAGTAGGTACTTCCCTTAGTATACTTATTCGAGCTGAATTAGGCCATCCTGGGTCTTTAATTGGAGATGACCAAATTTATAATGTTATTGTAACTGCTCATGCCTTTGTTATAATTTTTTTTATAGTAATACCTATTATAATTGGAGGATTTGGAAATTGACTTGTTCCCCTTATATTAGGAGCCCCTGATATAGCATTCCCTCGAATAAATAATATAAGTTTTTGAATACTACCTCCATCATTAACATTATTATTAGCTAGTAGTATAGTAGAAGCAGGAGCTGGGACAGGATGAACTGTTTATCCTCCTCTATCTTCAGGAATTGCCCATGCAGGTGCCTCAGTTGATTTAGCTATTTTTTCTCTTCATTTAGCAGGAATTTCTTCTATTTTAGGAGCTGTTAATTTCATTACAACAATTATTAATATACGATCAAATGGTATTACTTTTGATCGAATACCATTATTTGTATGATCAGTTGTTATTACTGCAGTTTTATTATTACTATCTTTACCTGTTTTAGCAGGAGCTATTACAATATTATTAACAGATCGAAATTTAAATACCTCATTTTTTGACCCTGCTGGAGGAGGAGACCCAATTT
>NM_FL_AID2
TGAGCTGGAATAGTAGGTACTTCCCTTAGTATACTTATTCGAGCTGAATTAGGCCATCCTGGGTCTTTAATTGGAGATGACCAAATTTATAATGTTATTGTAACTGCTCATGCCTTTGTTATAATTTTTTTTATAGTAATACCTATTATAATTGGAGGATTTGGAAATTGACTTGTTCCCCTTATATTAGGAGCCCCTGATATAGCATTCCCTCGAATAAATAATATAAGTTTTTGAATACTACCTCCATCATTAACATTATTATTAGCTAGTAGTATAGTAGAAGCAGGAGCTGGGACAGGATGAACTGTTTATCCTCCTCTATCTTCAGGAATTGCCCATGCAGGTGCCTCAGTTGATTTAGCTATTTTTTCTCTTCATTTAGCAGGAATTTCTTCTATTTTAGGAGCTGTTAATTTCATTACAACAATTATTAATATACGATCAAATGGTATTACTTTTGATCGAATACCATTATTTGTATGATCAGTTGTTATTACTGCAGTTTTATTATTACTATCTTTACCTGTTTTAGCAGGAGCTATTACAATATTATTAACAGATCGAAATTTAAATACCTCATTTTTTGACCCTGCTGGAGGAGGGGACCCAATTT
>NM_RG_JO2
TGAGCTGGAATAGTAGGTACTTCCCTTAGTATACTTATTCGAGCTGAATTAGGCCATCCTGGGTCTTTAATTGGAGATGACCAAATTTATAATGTTATTGTAACTGCTCATGCCTTTGTTATAATTTTTTTTATAGTAATACCTATTATAATTGGAGGATTTGGAAATTGACTTGTTCCCCTTATATTAGGAGCCCCTGATATAGCATTCCCTCGAATAAATAATATAAGTTTTTGAATACTACCTCCATCATTAACATTATTATTAGCTAGTAGTATAGTAGAAGCAGGAGCTGGGACAGGATGAACTGTTTATCCTCCTCTATCTTCAGGAATTGCCCATGCAGGTGCCTCAGTTGATTTAGCTATTTTTTCTCTTCATTTAGCAGGAATTTCTTCTATTTTAGGAGCTGTTAATTTCATTACAACAATTATTAATATACGATCAAATGGTATTACTTTTGATCGAATACCATTATTTGTATGATCAGTTGTTATTACTGCAGTTTTATTATTACTATCTTTACCTGTTTTAGCAGGAGCTATTACAATATTATTAACAGATCGAAATTTAAATACCTCATTTTTTGACCCTGCTGGAGGAGGGGACCCAATTT
>NM_RG_22_AH3
TGAGCTGGAATAGTAGGTACTTCCCTTAGTATACTTATTCGAGCTGAATTAGGCCATCCTGGGTCTTTAATTGGAGATGACCAAATTTATAATGTTATTGTAACTGCTCATGCCTTTGTTATAATTTTTTTTATAGTAATACCTATTATAATTGGAGGATTTGGAAATTGACTTGTTCCCCTTATATTAGGAGCCCCTGATATAGCATTCCCTCGAATAAATAATATAAGTTTTTGAATACTACCTCCATCATTAACATTATTATTAGCTAGTAGTATAGTAGAAGCAGGAGCTGGGACAGGATGAACTGTTTATCCTCCTCTATCTTCAGGAATTGCCCATGCAGGTGCCTCAGTTGATTTAGCTATTTTTTCTCTTCATTTAGCAGGAATTTCTTCTATTTTAGGAGCTGTTAATTTCATTACAACAATTATTAATATACGATCAAATGGTATTACTTTTGATCGAATACCATTATTTGTATGATCAGTTGTTATTACTGCAGTTTTATTATTACTATCTTTACCTGTTTTAGCAGGAGCTATTACAATATTATTAACAGATCGAAATTTAAATACCTCATTTTTTGACCCTGCTGGAGGAGGGGACCCAATTT
>NM_RG_22_AU4
TGAGCTGGAATAGTAGGTACTTCCCTTAGTATACTTATTCGAGCTGAATTAGGCCATCCTGGGTCTTTAATTGGAGATGACCAAATTTATAATGTTATTGTAACTGCTCATGCCTTTGTTATAATTTTTTTTATAGTAATACCTATTATAATTGGAGGATTTGGAAATTGACTTGTTCCCCTTATATTAGGAGCCCCTGATATAGCATTCCCTCGAATAAATAATATAAGTTTTTGAATACTACCTCCATCATTAACATTATTATTAGCTAGTAGTATAGTAGAAGCAGGAGCTGGGACAGGATGAACTGTTTATCCTCCTCTATCTTCAGGAATTGCCCATGCAGGTGCCTCAGTTGATTTAGCTATTTTTTCTCTTCATTTAGCAGGAATTTCTTCTATTTTAGGAGCTGTTAATTTCATTACAACAATTATTAATATACGATCAAATGGTATTACTTTTGATCGAATACCATTATTTGTATGATCAGTTGTTATTACTGCAGTTTTATTATTACTATCTTTACCTGTTTTAGCAGGAGCTATTACAATATTATTAACAGATCGAAATTTAAATACCTCATTTTTTGACCCTGCTGGAGGAGGGGACCCAATTT
>NM_RG_GH1
TGAGCTGGAATAGTAGGTACTTCCCTTAGTATACTTATTCGAGCTGAATTAGGCCATCCTGGGTCTTTAATTGGAGATGACCAAATTTATAATGTTATTGTAACTGCTCATGCCTTTGTTATAATTTTTTTTATAGTAATACCTATTATAATTGGGGGATTTGGAAATTGACTTGTTCCCCTTATATTAGGAGCCCCTGATATAGCATTCCCTCGAATAAATAATATAAGTTTTTGAATACTACCTCCATCATTAACATTATTATTAGCTAGTAGTATAGTAGAAGCAGGAGCTGGGACAGGATGAACTGTTTATCCTCCTCTATCTTCAGGAATTGCCCATGCAGGTGCCTCAGTTGATTTAGCTATTTTTTCTCTTCATTTAGCAGGAATTTCTTCTATTTTAGGAGCTGTTAATTTCATTACAACAATTATTAATATACGATCAAATGGTATTACTTTTGATCGAATACCATTATTTGTATGATCAGTTGTTATTACTGCAGTTTTATTATTACTATCTTTACCTGTTTTAGCAGGAGCTATTACAATATTATTAACAGATCGAAATTTAAATACCTCATTTTTTGACCCTGCTGGAGGAGGGGACCCAATTT
>NM_FL_AHX2
TGAGCTGGAATAGTAGGTACTTCCCTTAGTATACTTATTCGAGCTGAATTAGGCCATCCTGGGTCTTTAATTGGAGATGACCAAATTTATAATGTTATTGTAACTGCTCATGCCTTTGTTATAATTTTTTTTATAGTAATACCTATTATAATTGGAGGATTTGGAAATTGACTTGTTCCCCTTATATTAGGAGCCCCTGATATAGCATTCCCTCGAATAAATAATATAAGTTTTTGAATACTACCTCCATCATTAACATTATTATTAGCTAGTAGTATAGTAGAAGCAGGAGCTGGGACAGGATGAACTGTTTATCCTCCTCTATCTTCAGGAATTGCCCATGCAGGTGCCTCAGTTGATTTAGCTATTTTTTCTCTTCATTTAGCAGGAATTTCTTCTATTTTAGGAGCTGTTAATTTCATTACAACAATTATTAATATACGATCAAATGGTATTACTTTTGATCGAATACCATTATTTGTATGATCAGTCGTTATTACTGCAGTTTTATTATTACTATCTTTACCTGTTTTAGCAGGAGCTATTACAATATTATTAACAGATCGAAATTTAAATACCTCATTTTTTGACCCTGCTGGAGGAGGGGACCCAATTT
>NM_RG_GK2
TGAGCTGGAATAGTAGGTACTTCCCTTAGTATACTTATTCGAGCTGAATTAGGCCACCCTGGGTCTTTAATTGGAGATGACCAAATTTATAATGTTATTGTAACTGCTCATGCCTTTGTTATAATTTTTTTTATAGTAATACCTATTATAATTGGAGGATTTGGAAATTGACTTGTTCCCCTTATATTAGGAGCCCCTGATATAGCATTCCCTCGAATAAATAATATAAGTTTTTGAATACTACCTCCATCATTAACATTATTATTAGCTAGTAGTATAGTAGAAGCAGGAGCTGGGACAGGATGAACTGTTTATCCTCCTCTATCTTCAGGAATTGCCCATGCAGGTGCCTCAGTTGATTTAGCTATTTTTTCTCTTCATTTAGCAGGAATTTCTTCTATTTTAGGAGCTGTTAATTTCATTACAACAATTATTAATATACGATCAAATGGTATTACTTTTGATCGAATACCATTATTTGTATGATCAGTTGTTATTACTGCAGTTTTATTATTACTATCTTTACCTGTTTTAGCAGGAGCTATTACAATATTATTAACAGATCGAAATTTAAATACCTCATTTTTTGACCCTGCTGGAGGAGGGGACCCAATTT
>NM_RG_BG3
TGAGCTGGAATAGTAGGTACTTCCCTTAGTATACTTATTCGAGCTGAATTAGGCCATCCTGGGTCTTTAATTGGAGATGACCAAATTTATAATGTTATTGTAACTGCTCATGCCTTTGTTATAATTTTTTTTATAGTAATACCTATTATAATTGGAGGATTTGGAAATTGACTTGTTCCCCTTATATTAGGAGCCCCTGATATAGCATTCCCTCGAATAAATAATATAAGTTTTTGAATACTACCTCCATCATTAACATTATTATTAGCTAGTAGTATAGTAGAAGCAGGAGCTGGGACAGGATGAACTGTTTATCCTCCTCTATCTTCAGGAATTGCCCATGCAGGTGCCTCAGTTGATTTAGCTATTTTTTCTCTTCATTTAGCAGGAATTTCTTCTATTTTAGGAGCTGTTAATTTCATTACAACAATTATTAATATACGATCAAATGGTATTACTTTTGATCGAATACCATTATTTGTATGGTCAGTTGTTATTACTGCAGTTTTATTATTACTATCTTTACCTGTTTTAGCAGGAGCTATTACAATATTATTAACAGATCGAAATTTAAATACCTCATTTTTTGACCCTGCTGGAGGAGGGGACCCAATTT
>NM_RG_BH4
TGAGCTGGAATAGTAGGTACTTCCCTTAGTATACTTATTCGAGCTGAATTAGGCCATCCTGGGTCTTTAATTGGAGATGACCAAATTTATAATGTTATTGTAACTGCTCATGCCTTTGTTATAATTTTTTTTATAGTAATACCTATTATAATTGGAGGATTTGGAAATTGACTTGTTCCCCTTATATTAGGAGCCCCTGATATAGCATTCCCTCGAATAAATAATATAAGTTTTTGAATACTACCTCCATCATTAACATTATTATTAGCTAGTAGTATAGTAGAAGCAGGAGCTGGGACAGGGTGAACTGTTTATCCTCCTCTATCTTCAGGAATTGCCCATGCAGGTGCCTCAGTTGATTTAGCTATTTTTTCTCTTCATTTAGCAGGAATTTCTTCTATTTTAGGAGCTGTTAATTTCATTACAACAATTATTAATATACGATCAAATGGTATTACTTTTGATCGAATACCATTATTTGTATGATCAGTTGTTATTACTGCAGTTTTATTATTACTATCTTTACCTGTTTTAGCAGGAGCTATTACAATATTATTAACAGATCGAAATTTAAATACCTCATTTTTTGACCCTGCTGGAGGAGGGGACCCAATTT
>NM_RG_GN5
TGAGCTGGAATAGTAGGTACTTCCCTTAGTATACTTATTCGAGCTGAATTAGGCCATCCTGGGTCTTTAATTGGAGATGACCAAATTTATAATGTTATTGTAACTGCTCATGCCTTTGTTATAATTTTTTTTATAGTAATACCTATTATAATTGGAGGATTTGGAAATTGACTTGTTCCCCTTATATTAGGAGCCCCTGATATAGCATTCCCTCGAATAAATAATATAAGTTTTTGAATACTACCTCCATCATTAACATTATTATTAGCTAGTAGTATAGTAGAAGCAGGAGCTGGGACAGGATGAACTGTTTATCCTCCTCTATCTTCAGGAATTGCCCATGCAGGTGCCTCAGTTGATTTAGCTATTTTTTCTCTTCATTTAGCAGGAATTTCTTCTATTTTAGGAGCTGTTAATTTCATTACAACAATTATTAATATACGATCAAATGGTATTACTTTTGATCGAATACCATTATTTGTATGATCAGTTGTTATTACTGCAGTTTTATTATTACTATCTTTACCTGTTTTAGCAGGAGCTATTACAATATTATTAACAGATCGAAATTTAAATACCTCATTTTTTGACCCTGCCGGAGGAGGGGACCCAATTT
>NM_RG_IY4
TGAGCTGGAATAGTAGGTACTTCCCTTAGTATACTTATTCGAGCTGAATTAGGCCATCCTGGGTCTTTAATTGGAGATGACCAAATTTATAATGTTATTGTAACTGCTCATGCCTTTGTTATAATTTTTTTTATAGTAATACCTATTATAATTGGAGGATTTGGAAATTGACTTGTTCCCCTTATATTAGGAGCCCCTGATATAGCATTCCCTCGAATAAATAATATAAGTTTTTGAATACTACCTCCATCATTAACATTATTATTAGCTAGTAGTATAGTAGAAGCAGGAGCTGGGACAGGATGAACTGTTTATCCTCCTCTATCTTCAGGAATTGCCCATGCAGGTGCCTCAGTTGATTTAGCTATTTTTTCTCTTCATTTAGCAGGAATTTCTTCTATTTTAGGAGCTGTTAATTTCATTACAACAATTATTAATATACGATCAAATGGTATTACTTTTGATCGAATACCATTATTTGTATGATCAGTTGTTATTACTGCAGTTTTATTATTACTATCTTTACCTGTTTTAGCAGGAGCTATTACAATATTATTAACAGATCGAAATTTAAATACCTCATTTTTTGACCCTGCCGGAGGAGGGGACCCAATTT
>NM_RG_LC1
TGAGCTGGAATAGTAGGTACTTCCCTTAGTATACTTATTCGAGCTGAATTAGGCCATCCTGGGTCTTTAATTGGAGATGACCAAATTTATAATGTTATTGTAACTGCTCATGCCTTTGTTATAATTTTTTTTATAGTAATACCTATTATAATTGGAGGATTTGGAAATTGACTTGTTCCCCTTATATTAGGAGCCCCTGATATAGCATTCCCTCGAATAAATAATATAAGTTTTTGAATACTACCTCCATCATTAACATTATTATTAGCTAGTAGTATAGTAGAAGCAGGAGCTGGGACAGGATGAACTGTTTATCCTCCTCTATCTTCAGGAATTGCCCATGCAGGTGCCTCAGTTGATTTAGCTATTTTTTCTCTTCATTTAGCAGGAATTTCTTCTATTTTAGGAGCTGTTAATTTCATTACAACAATTATTAATATACGATCAAACGGTATTACTTTTGATCGAATACCATTATTTGTATGATCAGTTGTTATTACTGCAGTTTTATTATTACTATCTTTACCTGTTTTAGCAGGAGCTATTACAATATTATTAACAGATCGAAATTTAAATACCTCATTTTTTGACCCTGCCGGAGGAGGGGACCCAATTT
>NM_RG_LC6
TGAGCTGGAATAGTAGGTACTTCCCTTAGTATACTTATTCGAGCTGAATTAGGCCATCCTGGGTCTTTAATTGGAGATGACCAAATTTATAATGTTATTGTAACTGCTCATGCCTTTGTTATAATTTTTTTTATAGTAATACCTATTATAATTGGAGGATTTGGAAATTGACTTGTTCCTCTTATATTAGGAGCCCCTGATATAGCATTCCCTCGAATAAATAATATAAGTTTTTGAATACTACCCCCATCATTAACATTATTATTAGCTAGTAGTATAGTAGAAGCAGGAGCTGGGACAGGATGAACTGTTTATCCTCCTCTATCTTCAGGAATTGCCCATGCAGGTGCCTCAGTTGATTTAGCTATTTTTTCTCTTCATTTAGCAGGAATTTCTTCTATTTTAGGAGCTGTTAATTTCATTACAACAATTATTAATATACGATCAAATGGTATTACTTTTGATCGAATACCATTATTTGTATGATCAGTTGTTATTACTGCAGTTTTATTATTACTATCTTTACCTGTTTTAGCAGGAGCTATTACAATATTATTAACAGATCGAAATTTAAATACCTCATTTTTTGACCCTGCTGGAGGAGGGGACCCAATTT
>NM_RG_LG3
TGAGCTGGAATAGTAGGTACTTCCCTTAGTATACTTATTCGAGCTGAATTAGGCCATCCTGGGTCTTTAATTGGAGATGACCAAATTTATAATGTTATTGTAACTGCTCATGCCTTTGTTATAATTTTTTTTATAGTAATACCTATTATAATTGGAGGATTTGGAAATTGACTTGTTCCTCTTATATTAGGAGCCCCTGATATAGCATTCCCTCGAATAAATAATATAAGTTTTTGAATACTACCTCCATCATTAACATTATTATTAGCTAGTAGTATAGTAGAAGCAGGAGCTGGGACAGGATGAACTGTTTATCCTCCTCTATCTTCAGGAATTGCCCATGCAGGTGCCTCAGTTGATTTAGCTATTTTTTCTCTTCATTTAGCAGGAATTTCTTCTATTTTAGGAGCTGTTAATTTCATTACAACAATTATTAATATACGATCAAATGGTATTACTTTTGATCGAATACCATTATTTGTATGATCAGTTGTTATTACTGCAGTTTTATTATTACTATCTTTACCTGTTTTAGCAGGAGCTATTACAATATTATTAACAGATCGAAATTTAAATACCTCATTTTTTGACCCTGCTGGAGGAGGGGACCCAATTT
>NM_RG_GH2
TGAGCTGGAATAGTAGGTACTTCCCTTAGTATACTTATTCGAGCTGAATTAGGCCATCCTGGGTCTTTAATTGGAGATGACCAAATTTATAATGTTATTGTAACTGCTCATGCCTTTGTTATAATTTTTTTTATAGTAATACCTATTATAATTGGAGGATTTGGAAATTGACTTGTTCCTCTTATATTAGGAGCCCCTGATATAGCATTCCCTCGAATAAATAATATAAGTTTTTGAATACTACCTCCATCATTAACATTATTATTAGCTAGTAGTATAGTAGAAGCAGGAGCTGGGACAGGATGAACTGTTTATCCTCCTCTATCTTCAGGAATTGCCCATGCAGGTGCCTCAGTTGATTTAGCTATTTTTTCTCTTCATTTAGCAGGAATTTCTTCTATTTTAGGAGCTGTTAATTTCATTACAACAATTATTAATATACGATCAAATGGTATTACTTTTGATCGAATACCATTATTTGTATGATCAGTTGTTATTACTGCAGTTTTATTATTACTATCTTTACCTGTTTTAGCAGGAGCTATTACAATATTATTAACAGATCGAAATTTAAATACCTCATTTTTTGACCCTGCTGGAGGAGGGGACCCAATTT
>NM_RG_HN6
TGAGCTGGAATAGTAGGTACTTCCCTTAGTATACTTATTCGAGCTGAATTAGGCCATCCTGGGTCTTTAATTGGAGATGACCAAATTTATAATGTTATTGTAACTGCTCATGCCTTTGTTATAATTTTTTTTATAGTAATACCTATTATAATTGGAGGATTTGGAAATTGACTTGTTCCTCTTATATTAGGAGCCCCTGATATAGCGTTCCCTCGAATAAATAATATAAGTTTTTGAATACTACCTCCATCATTAACATTATTATTAGCTAGTAGTATAGTAGAAGCAGGAGCTGGGACAGGATGAACTGTTTATCCTCCTCTATCTTCAGGAATTGCCCATGCAGGTGCCTCAGTTGATTTAGCTATTTTTTCTCTTCATTTAGCAGGAATTTCTTCTATTTTAGGAGCTGTTAATTTCATTACAACAATTATTAATATACGATCAAATGGTATTACTTTTGATCGAATACCATTATTTGTATGATCAGTTGTTATTACTGCAGTTTTATTATTACTATCTTTACCTGTTTTAGCAGGAGCTATTACAATATTATTAACAGATCGAAATTTAAATACCTCATTTTTTGACCCTGCTGGAGGAGGGGACCCAATTT
>NM_RG_DX1
TGAGCTGGAATAGTAGGTACTTCCCTTAGTATGCTTATTCGAGCTGAATTAGGCCATCCTGGATCTTTAATTGGAGATGACCAAATTTATAATGTTATTGTAACTGCTCATGCCTTTGTTATAATTTTTTTTATAGTAATACCTATTATAATTGGAGGATTTGGAAATTGACTTGTTCCCCTTATATTAGGAGCCCCTGATATAGCATTCCCTCGAATAAATAATATAAGTTTTTGAATACTACCTCCATCATTAACATTATTATTAGCTAGTAGTATAGTAGAAGCAGGAGCTGGGACAGGATGAACTGTTTATCCTCCTCTATCTTCAGGAATTGCCCATGCAGGTGCCTCAGTTGATTTAGCTATTTTTTCTCTTCATTTAGCAGGAATTTCTTCTATTTTAGGAGCTGTTAATTTCATTACAACAATTATTAATATACGATCAAATGGTATTACTTTTGATCGAATACCATTATTTGTATGATCAGTTGTTATTACTGCAGTTTTATTATTACTATCTTTACCTGTTTTAGCAGGAGCTATTACAATATTATTAACAGATCGAAATTTAAATACCTCATTTTTTGACCCTGCTGGAGGAGGGGACCCAATTT
>NM_RG_22_AQ6
TGAGCTGGAATAGTAGGTACTTCCCTTAGTATACTTATTCGAGCTGAATTAGGCCATCCTGGATCTTTAATTGGAGATGACCAAATTTATAATGTTATTGTAACTGCTCATGCCTTTGTTATAATTTTTTTTATAGTAATACCTATTATAATTGGAGGATTTGGAAATTGACTTGTTCCCCTTATATTAGGAGCCCCTGATATAGCATTCCCTCGAATAAATAATATAAGTTTTTGAATACTACCTCCATCATTAACATTATTATTAGCTAGTAGTATAGTAGAAGCAGGAGCTGGGACAGGATGAACTGTTTATCCTCCTCTATCTTCAGGAATTGCCCATGCAGGTGCCTCAGTTGATTTAGCTATTTTTTCTCTTCATTTAGCAGGAATTTCTTCTATTTTAGGAGCTGTTAATTTCATTACAACAATTATTAATATACGATCAAATGGTATTACTTTTGATCGAATACCATTATTTGTATGATCAGTTGTTATTACTGCAGTTTTATTATTACTATCTTTACCTGTTTTAGCAGGAGCTATTACAATATTATTAACAGATCGAAATTTAAATACCTCATTTTTTGACCCTGCTGGAGGAGGGGACCCAATTT
>NM_RG_JX
TGAGCTGGAATAGTAGGTACTTCCCTTAGTATACTTATTCGAGCTGAATTAGGCCATCCTGGATCTTTAATTGGAGATGACCAAATTTATAATGTTATTGTAACTGCTCATGCCTTTGTTATAATTTTTTTTATAGTAATACCTATTATAATTGGAGGATTTGGAAATTGACTTGTTCCCCTTATATTAGGAGCCCCTGATATAGCATTCCCTCGAATAAATAATATAAGTTTTTGAATACTACCTCCATCATTAACATTATTATTAGCTAGTAGTATAGTAGAAGCAGGAGCTGGGACAGGATGAACTGTTTATCCTCCTCTATCTTCAGGAATTGCCCATGCAGGTGCCTCAGTTGATTTAGCTATTTTTTCTCTTCATTTAGCAGGAATTTCTTCTATTTTAGGAGCTGTTAATTTCATTACAACAATTATTAATATACGATCAAATGGTATTACTTTTGATCGAATACCATTATTTGTATGATCAGTTGTTATTACTGCAGTTTTATTATTACTATCTTTACCTGTTTTAGCAGGAGCTATTACAATATTATTAACAGATCGAAATTTAAATACCTCATTTTTTGACCCTGCTGGAGGAGGGGACCCAATTT
>NM_FL_AID7
TGAGCTGGAATAGTAGGTACTTCCCTTAGTATACTTATTCGAGCTGAATTAGGCCATCCTGGATCTTTAATTGGAGATGACCAAATTTATAATGTTATTGTAACTGCTCATGCCTTTGTTATAATTTTTTTTATAGTAATACCTATTATAATTGGAGGATTTGGAAATTGACTTGTTCCCCTTATATTAGGAGCCCCTGATATAGCATTCCCTCGAATAAATAATATAAGTTTTTGAATACTACCTCCATCATTAACATTATTATTAGCTAGTAGTATAGTAGAAGCAGGAGCTGGGACAGGATGAACTGTTTATCCTCCTCTATCTTCAGGAATTGCCCATGCAGGTGCCTCAGTTGATTTAGCTATTTTTTCTCTTCATTTAGCAGGAATTTCTTCTATTTTAGGAGCTGTTAATTTCATTACAACAATTATTAATATACGATCAAATGGTATTACTTTTGATCGAATACCATTATTTGTATGATCAGTTGTTATTACTGCAGTTTTATTATTGCTATCTTTACCTGTTTTAGCAGGAGCTATTACAATATTATTAACAGATCGAAATTTAAATACCTCATTTTTTGACCCTGCTGGAGGAGGGGACCCAATTT
>NM_RG_GZ2
TGAGCTGGAATAGTAGGTACTTCCCTTAGTATACTTATTCGAGCTGAATTAGGCCATCCTGGATCTTTAATTGGAGATGACCAAATTTATAATGTTATTGTAACTGCTCATGCCTTTGTTATAATTTTTTTTATAGTAATACCTATTATAATTGGAGGATTTGGAAATTGACTTGTTCCCCTTATATTAGGAGCCCCTGATATAGCATTTCCTCGAATAAATAATATAAGTTTTTGAATACTACCTCCATCATTAACATTATTATTAGCTAGTAGTATAGTAGAAGCAGGAGCTGGGACAGGATGAACTGTTTATCCTCCTCTATCTTCAGGAATTGCCCATGCAGGTGCCTCAGTTGATTTAGCTATTTTTTCTCTTCATTTAGCAGGAATTTCTTCTATTTTAGGAGCTGTTAATTTCATTACAACAATTATTAATATACGATCAAATGGTATTACTTTTGATCGAATACCATTATTTGTATGATCAGTTGTTATTACTGCAGTTTTATTATTACTATCTTTACCTGTTTTAGCAGGAGCTATTACAATATTATTAACAGATCGAAATTTAAATACCTCATTTTTTGACCCTGCTGGAGGAGGGGACCCAATTT
>NM_RG_IY8
TGAGCTGGAATAGTAGGTACTTCCCTTAGTATACTTATTCGAGCTGAATTAGGCCATCCTGGATCTTTAATTGGAGATGACCAAATTTATAATGTTATTGTAACTGCTCATGCCTTTGTTATAATTTTTTTTATAGTAATACCTATTATAATTGGAGGATTTGGAAATTGACTTGTTCCCCTTATATTAGGAGCCCCTGATATAGCATTTCCTCGAATAAATAATATAAGTTTTTGAATACTACCTCCATCATTAACATTATTATTAGCTAGTAGTATAGTAGAAGCAGGAGCTGGGACAGGATGAACTGTTTATCCTCCTCTATCTTCAGGAATTGCCCATGCAGGTGCCTCAGTTGATTTAGCTATTTTTTCTCTTCATTTAGCAGGAATTTCTTCTATTTTAGGAGCTGTTAATTTCATTACAACAATTATTAATATACGATCAAATGGTATTACTTTTGATCGAATACCATTATTTGTATGATCAGTTGTTATTACTGCAGTTTTATTATTACTATCTTTACCTGTTTTAGCAGGAGCTATTACAATATTATTAACAGATCGAAATTTAAATACCTCATTTTTTGACCCTGCTGGAGGAGGGGACCCAATTT
>NM_RG_LC2
TGAGCTGGAATAGTAGGTACTTCCCTTAGTATACTTATTCGAGCTGAATTAGGCCATCCTGGGTCTTTAATTGGAGATGACCAAATTTATAATGTTATTGTAACTGCTCATGCCTTTGTTATAATTTTTTTTATAGTAATACCTATTATAATTGGAGGATTTGGAAATTGACTTGTTCCCCTTATATTAGGAGCCCCTGATATAGCATTCCCTCGAATAAATAATATAAGTTTTTGAATACTACCTCCATCATTAACATTATTATTAGCTAGTAGTATAGTAGAAGCAGGAGCTGGGACAGGATGAACTGTTTATCCTCCTCTATCTTCAGGAATTGCCCATGCAGGTGCCTCAGTTGATTTAGCTATTTTTTCTCTTCATTTAGCAGGAATTTCTTCTATTTTAGGAGCTGTTAATTTCATTACAACAATTATTAATATACGATCAAACGGTATTACTTTTGATCGAATACCATTATTTGTATGATCAGTTGTTATTACTGCAGTTTTATTATTGCTATCTTTACCTGTTTTAGCAGGAGCTATTACAATATTATTAACAGATCGAAATTTAAATACCTCATTTTTTGACCCTGCTGGAGGAGGGGACCCAATTT
>NM_RG_DQ3
TGAGCTGGAATAGTAGGTACTTCCCTTAGTATACTTATTCGAGCTGAATTAGGCCATCCTGGATCTTTAATTGGAGATGACCAAATTTATAATGTTATTGTAACTGCTCATGCCTTTGTTATAATTTTTTTTATAGTAATACCTATTATAATTGGAGGATTTGGAAATTGACTTGTTCCCCTTATATTAGGAGCCCCTGATATAGCATTCCCTCGAATAAATAATATAAGTTTTTGAATACTACCTCCATCATTAACATTATTATTAGCTAGTAGTATAGTAGAAGCAGGAGCTGGGACAGGATGAACTGTTTATCCCCCTCTATCTTCAGGGATTGCCCATGCAGGTGCCTCAGTTGATTTAGCTATTTTTTCTCTTCATTTAGCAGGAATTTCTTCTATTTTAGGAGCTGTTAATTTCATTACAACAATTATTAATATACGATCAAATGGTATTACTTTTGATCGAATACCATTATTTGTATGATCAGTTGTTATTACTGCAGTTTTATTATTACTATCTTTACCTGTTTTAGCAGGAGCTATTACAATATTATTAACAGATCGAAATTTAAATACCTCATTTTTTGACCCTGCTGGAGGAGGGGACCCAATTT
>NM_RG_EC4
TGAGCTGGAATAGTAGGTACTTCCCTTAGTATACTTATTCGAGCTGAATTAGGCCATCCTGGATCTTTAATTGGAGATGACCAAATTTATAATGTTATTGTAACTGCTCATGCCTTTGTTATAATTTTTTTTATAGTAATACCTATTATAATTGGAGGATTTGGAAATTGACTTGTTCCCCTTATATTAGGAGCCCCTGATATAGCATTCCCTCGAATAAATAATATAAGTTTTTGAATACTACCTCCATCATTAACATTATTATTAGCTAGTAGTATAGTAGAAGCAGGAGCTGGGACAGGATGAACTGTTTATCCTCCTCTATCTTCAGGAATTGCCCATGCAGGTGCCTCAGTTGATTTAGCTATTTTTTCTCTTCATTTAGCAGGAATTTCTTCTATTTTAGGAGCTGTTAATTTCATTACAACAATTATTAATATACGATCAAATGGTATTACTTTTGATCGAATACCATTATTTGTATGATCAGTTGTTATTACTGCAGTTTTATTATTACTATCTTTACCTGTTTTAGCAGGAGCCATTACAATATTATTAACAGATCGAAATTTAAATACCTCATTTTTTGATCCTGCTGGAGGAGGGGACCCAATTT
>NM_RG_HN1
TGAGCTGGAATAGTAGGTACTTCCCTTAGTATACTTATTCGAGCTGAATTAGGCCATCCTGGATCTTTAATTGGAGATGACCAAATTTATAATGTTATTGTAACTGCTCATGCCTTTGTTATAATTTTTTTTATAGTAATACCTATTATAATTGGAGGATTTGGAAATTGACTTGTTCCCCTTATATTAGGAGCCCCTGATATAGCATTCCCTCGAATAAATAATATAAGTTTTTGAATACTACCTCCATCATTAACATTATTATTAGCTAGTAGTATAGTAGAAGCAGGAGCTGGGACAGGATGAACTGTTTATCCTCCTCTATCTTCAGGAATTGCCCATGCAGGTGCATCAGTTGATTTAGCTATTTTTTCTCTTCATTTAGCAGGAATTTCTTCTATTTTAGGAGCTGTTAATTTCATTACAACAATTATTAATATACGATCAAATGGTATTACTTTTGATCGAATACCATTATTTGTATGATCAGTTGTTATTACTGCAGTTTTATTATTACTATCTTTACCTGTTTTAGCAGGAGCTATTACAATATTATTAACAGATCGAAATTTAAATACCTCATTTTTTGACCCTGCTGGAGGAGGGGACCCAATTT
>NM_RG_GK3
TGAGCTGGAATAGTAGGTACTTCCCTTAGTATACTTATTCGAGCTGAATTAGGCCATCCTGGGTCTTTAATTGGAGATGACCAAATTTATAATGTTATTGTAACTGCTCATGCCTTTGTTATAATTTTTTTTATAGTTATACCTATTATAATTGGAGGATTTGGAAATTGACTTGTTCCCCTTATATTAGGAGCCCCTGATATAGCATTCCCTCGAATAAATAATATAAGTTTTTGAATACTCCCTCCATCATTAACATTATTATTAGCTAGTAGTATAGTAGAAGCAGGAGCTGGGACAGGATGAACTGTTTATCCTCCTCTATCTTCAGGAATTGCCCATGCAGGTGCCTCAGTTGATTTAGCTATTTTTTCTCTTCATTTAGCAGGAATTTCTTCTATTTTAGGAGCTGTTAATTTCATTACAACAATTATTAATATACGATCAAATGGTATTACTTTTGATCGAATACCATTATTTGTATGATCAGTTGTTATTACTGCAGTTTTATTATTACTATCTTTACCTGTTTTAGCAGGAGCTATTACAATATTATTAACAGATCGAAATTTAAATACCTCATTTTTTGACCCTGCTGGGGGAGGGGACCCAATTT
>NM_RG_LC4
TGAGCTGGAATAGTAGGTACTTCCCTTAGTATACTTATTCGAGCTGAATTAGGCCATCCTGGATCTTTAATTGGAGATGACCAAATTTATAATGTTATTGTAACTGCTCATGCCTTTGTTATAATTTTTTTTATAGTAATACCTATTATAATCGGAGGATTTGGAAATTGACTTGTTCCTCTTATATTAGGAGCCCCTGATATAGCATTCCCTCGAATAAATAATATAAGTTTTTGAATACTACCTCCATCATTAACATTATTATTAGCTAGTAGTATAGTAGAAGCAGGAGCTGGGACAGGATGAACTGTTTATCCTCCTCTATCTTCAGGAATTGCCCATGCAGGTGCCTCAGTTGATTTAGCTATTTTTTCTCTTCATTTAGCAGGAATTTCTTCTATTTTAGGAGCTGTTAATTTCATTACAACAATTATTAATATACGATCAAATGGTATTACTTTTGATCGAATACCATTATTTGTATGATCAGTTGTTATTACTGCAGTTTTATTATTACTATCTTTACCTGTTTTAGCAGGAGCTATTACAATATTATTAACAGATCGAAATTTAAATACCTCATTTTTTGACCCTGCTGGAGGAGGAGACCCAATTT
>NM_RG_JT
TGAGCTGGAATAGTAGGTACTTCCCTTAGTATACTTATTCGAGCTGAATTAGGCCATCCTGGATCTTTAATTGGAGATGACCAAATTTATAATGTTATTGTGACTGCTCATGCCTTTGTTATAATTTTTTTTATAGTAATACCTATTATAATTGGAGGATTTGGAAATTGACTTGTTCCCCTTATATTAGGAGCCCCTGATATAGCATTCCCTCGAATAAATAATATAAGTTTTTGAATACTACCTCCATCATTAACATTATTATTAGCTAGTAGTATAGTAGAAGCAGGAGCTGGAACAGGATGAACTGTTTATCCTCCTCTATCTTCAGGAATTGCCCATGCAGGCGCCTCAGTTGATTTAGCTATTTTTTCTCTTCATTTAGCAGGAATTTCTTCTATTTTAGGAGCTGTTAATTTCATTACAACAATTATTAATATACGATCAAATGGTATTACTTTTGATCGAATACCATTATTTGTATGATCAGTTGTTATTACTGCAGTTTTATTATTACTATCTTTACCTGTTTTAGCAGGAGCTATTACAATATTATTAACAGATCGAAATTTAAATACCTCATTTTTTGACCCTGCTGGAGGAGGGGACCCAATTT
>NM_RG_22_AQ2
TGAGCTGGAATAGTAGGTACTTCCCTTAGTATACTTATTCGAGCTGAATTAGGCCATCCTGGATCTTTAATTGGAGATGACCAAATTTATAATGTTATTGTGACTGCTCATGCCTTTGTTATAATTTTTTTTATAGTAATACCTATTATAATTGGAGGATTTGGAAATTGACTTGTTCCCCTTATATTAGGAGCCCCTGATATAGCATTCCCTCGAATAAATAATATAAGTTTTTGAATACTACCTCCATCATTAACATTATTATTAGCTAGTAGTATAGTAGAAGCAGGAGCTGGAACAGGATGAACTGTTTATCCTCCTCTATCTTCAGGAATTGCCCATGCAGGCGCCTCAGTTGATTTAGCTATTTTTTCTCTTCATTTAGCAGGAATTTCTTCTATTTTAGGAGCTGTTAATTTCATTACAACAATTATTAATATACGATCAAATGGTATTACTTTTGATCGAATACCATTATTTGTATGATCAGTTGTTATTACTGCAGTTTTATTATTACTATCTTTACCTGTTTTAGCAGGAGCTATTACAATATTATTAACAGATCGAAATTTAAATACCTCATTTTTTGACCCTGCTGGAGGAGGGGACCCAATTT
>NM_RG_22_AH9
TGAGCTGGAATAGTAGGTACTTCCCTTAGTATACTTATTCGAGCTGAATTAGGCCATCCTGGGTCTTTAATTGGAGATGACCAAATTTATAATGTTATTGTAACTGCTCATGCCTTTGTTATAATTTTTTTTATAGTAATACCTATTATAATTGGAGGATTTGGGAATTGACTTGTTCCACTTATATTAGGAGCCCCTGATATAGCATTCCCTCGAATAAATAATATAAGTTTTTGAATACTACCTCCATCATTAACATTATTATTAGCTAGTAGTATAGTAGAAGCAGGAGCTGGGACAGGATGAACTGTTTATCCTCCTCTATCTTCAGGAATTGCCCATGCAGGTGCCTCAGTTGATTTAGCTATTTTTTCTCTTCATTTAGCAGGAATTTCTTCTATTTTAGGAGCTGTTAATTTCATTACAACAATTATTAATATACGATCAAATGGTATTACTTTTGATCGAATACCATTATTTGTATGATCAGTTGTTATTACTGCAGTTTTATTATTACTATCTTTACCTGTTTTAGCAGGAGCTATTACAATATTATTAACAGATCGAAATTTAAATACCTCATTTTTTGACCCTGCTGGAGGAGGGGACCCAATTT
>NM_FL_AHA4
TGAGCTGGAATAGTAGGTACTTCCCTTAGTATACTTATTCGAGCTGAATTAGGCCATCCTGGGTCTTTAATTGGAGATGACCAAATTTATAATGTTATTGTAACTGCTCATGCCTTTGTTATAATTTTTTTTATAGTAATACCTATTATAATTGGAGGATTCGGAAATTGACTTGTTCCCCTTATATTAGGAGCCCCTGATATAGCATTCCCTCGAATAAATAATATAAGTTTTTGAATGCTACCTCCATCATTAACATTATTATTAGCTAGTAGTATAGTAGAAGCAGGAGCTGGGACAGGATGAACTGTTTATCCTCCTCTATCTTCAGGAATTGCCCATGCAGGTGCCTCAGTTGATTTAGCTATTTTTTCTCTTCATTTAGCAGGAATTTCTTCTATTTTAGGAGCTGTTAATTTCATTACAACAATTATTAATATACGATCAAATGGTATTACTTTTGATCGAATACCATTATTTGTATGATCAGTTGTTATTACTGCAGTTTTATTATTACTATCTTTACCTGTTTTAGCAGGAGCTATTACGATATTATTAACAGATCGAAATTTAAATACCTCATTTTTTGACCCTGCTGGAGGAGGGGACCCAATTT
>NM_RG_IY5
GAAGCTGGAATAGTAGGTACTTCCCTTAGTATACTTATTCGAGCTGAATTAGGCCATCCTGGGTCTTTAATTGGAGATGACCAAATTTATAATGTTATTGTAACTGCTCATGCCTTTGTTATAATTTTTTTTATAGTAATACCTATTATAATTGGGGGATTTGGAAATTGACTTGTTCCCCTTATATTAGGAGCCCCTGATATAGCATTCCCTCGAATAAATAATATAAGTTTTTGAATACTACCTCCATCATTAACATTATTATTAGCTAGTAGTATAGTAGAAGCAGGAGCTGGGACAGGATGAACTGTTTATCCTCCTCTATCTTCAGGAATTGCCCATGCAGGTGCCTCAGTTGATTTAGCTATTTTTTCTCTTCATTTAGCAGGAATTTCTTCTATTTTAGGAGCTGTTAATTTCATTACAACAATTATTAATATACGATCAAATGGTATTACTTTTGATCGAATACCATTATTTGTATGATCAGTTGTTATTACTGCAGTTTTATTATTACTATCTTTACCTGTTTTAGCAGGAGCTATTACAATATTATTAACAGATCGAAATTTAAATACCTCATTTTTTGACCCTGCTGGAGGAGGGGACCCAATTT
>NM_RG_DX2
TGAGCTGGAATAGTAGGTACTTCCCTTAGTATACTTATTCGAGCTGAATTAGGCCATCCTGGGTCTTTAATTGGAGATGACCAAATTTATAATGTTATTGTAACTGCTCATGCCTTTGTTATAATTTTTTTTATAGTTATACCTATTATAATTGGAGGATTTGGAAATTGACTTGTTCCCCTTATATTAGGAGCCCCTGATATAGCATTCCCTCGAATAAATAATATAAGTTTTTGAATACTACCTCCATCATTAACATTATTGTTAGCTAGTAGTATAGTAGAAGCAGGAGCTGGGACAGGATGAACTGTTTATCCTCCTCTATCTTCAGGAATTGCCCATACAGGTGCCTCAGTTGATTTAGCTATTTTTTCTCTTCATTTAGCAGGAATTTCTTCTATTTTAGGGGCTGTTAATTTCATTACAACAATTATTAATATACGATCAAATGGTATTACTTTTGATCGAATACCATTATTTGTATGATCAGTTGTTATTACTGCAGTTTTATTATTACTATCTTTACCTGTTTTAGCAGGAGCTATTACGATATTATTAACAGATCGAAATTTAAATACCTCATTTTTTGACCCTGCTGGAGGAGGGGACCCAATTT
>NM_RG_BG4
TGAGCTGGAATAGTAGGCACTTCCCTTAGTATACTTATTCGAGCTGAATTAGGCCATCCTGGGTCTTTAATTGGAGATGACCAAATTTATAATGTTATTGTAACTGCTCATGCCTTTGTTATAATTTTTTTTATAGTAATACCTATTATAATTGGAGGATTTGGAAATTGACTTGTTCCCCTTATATTAGGAGCCCCTGATATAGCATTCCCTCGAATAAATAATATAAGTTTTTGAATACTACCTCCATCATTAACATTATTATTAGCTAGTAGTATAGTAGAAGCAGGAGCTGGGACAGGATGAACTGTTTATCCTCCTTTATCTTCAGGAATTGCCCATGCAGGTGCCTCAGTTGATTTAGCTATTTTTTCTCTTCATTTAGCAGGAATTTCTTCTATTTTAGGAGCTGTTAATTTCATTACAACAATTATTAATATACGATCAAATGGTATTACTTTTGATCGAATACCATTATTTGTATGATCAGTTGTTATTACTGCAGTTTTATTATTACTATCTTTACCTGTTTTAGCAGGAGCTATTACAATATTATTAACAGATCGAAATTTAAATACCTCATTTTTTGACCCTGCTGGAGGAGGGGAACCAATTT
>NM_RG_JM
TGAGCTGGAATAGTAGGTACTTCCCTTAGTATACTTATTCGAGCTGAATTAGGCCATCCTGGGTCTTTAATTGGAGATGATCAAATTTATAATGTTATTGTAACTGCTCATGCCTTTGTTATAATTTTTTTTATAGTTATACCTATTATAATTGGAGGATTTGGAAATTGACTTGTTCCCCTTATATTAGGAGCCCCTGATATAGCATTCCCTCGAATAAATAATATAAGTTTTTGAATACTACCTCCATCATTAACATTATTATTAGCTAGTAGAATAGTAGAAGCAGGAGCTGGGACAGGATGAACTGTTTATCCTCCTCTATCTTCAGGAATTGCCCATGCAGGTGCCTCAGTTGATTTAGCTATTTTTTCTCTTCATTTAGCAGGAATTTCTTCTATTTTAGGAGCTGTTAATTTCATTACAACAATTATTAATATACGATCAAATGGTATTACTTTTGATCGAATACCATTATTTGTATGATCAGTTGTTATTACTGCAGTTTTATTATTACTATCTTTACCTGTTTTAGCAGGAGCTATTACAATATTATTAACAGATCGAAATTTAAATACCTCATTTTTTGACCCTGCTGGAGGAGGAGACCCAATTT
>NM_RG_BG1
TGAGCTGGAATAGTAGGTACTTCCCTTAGTATACTTATTCGAGCTGAATTAGGTCATCCTGGGTCTTTAATTGGAGATGACCAAATTTATAATGTTATTGTAACTGCTCATGCCTTTGTTATAATTTTTTTTATAGTTATACCTATTATAATTGGAGGATTTGGAAATTGACTTGTTCCCCTTATATTAGGAGCCCCTGATATAGCATTCCCTCGAATAAATAATATAAGTTTTTGAATACTACCTCCATCATTAACATTATTATTGGCTAGTAGTATAGTAGAAGCAGGAGCTGGGACAGGATGAACTGTTTATCCTCCTTTATCTTCAGGAATTGCCCATGCAGGTGCCTCAGTTGATTTAGCTATTTTTTCTCTTCATTTAGCAGGAATTTCTTCTATTTTAGGAGCTGTTAATTTCATTACAACAATTATTAATATACGATCAAACGGTATTACTTTTGATCGAATACCATTATTTGTATGATCAGTTGTTATTACTGCAGTTTTATTATTACTATCTTTACCTGTTTTAGCAGGAGCTATTACAATATTATTAACAGATCGAAATTTAAATACCTCATTTTTTGACCCTGCTGGAGGAGGGGATCCAATTT
>NM_RG_HR2
TGAGCTGGAATAGTAGGTACTTCCCTTAGTATACTTATTCGAGCTGAATTAGGCCATCCTGGGTCTTTAATTGGAGATGACCAAATTTATAATGTTATTGTAACTGCTCATGCCTTTGTTATAATTTTTTTTATAGTTATACCTATTATAATTGGAGGATTTGGAAATTGACTTATTCCCCTTATATTAGGAGCCCCTGATATAGCATTCCCTCGAATAAATAATATAAGTTTTTGAATACTACCCCCATCATTAACATTATTATTAGCTAGTAGTATAGTAGAAGCAGGAGCTGGGACAGGATGAACTGTTTATCCTCCTCTATCTTCAGGAATTGCCCATGCAGGGGCCTCAGTTGATTTAGCTATTTTTTCTCTTCATTTAGCAGGAATTTCTTCTATTTTAGGAGCTGTTAATTTCATTACAACAATTATTAATATACGATCAAATGGTATTACTTTTGATCGAATACCATTATTTGTATGGTCAGTTGTTATTACTGCAGTTTTATTATTACTATCTTTACCTGTTTTAGCAGGAGCTATTACAATATTATTAACAGATCGAAATTTAAATACCTCATTTTTTGACCCTGCTGGAGGAGGGGACCCAATTT
>NM_RG_JZ
TGAGCTGGAATAGTAGGTACTTCCCTTAGTATACTTATTCGAGCTGAATTAGGCCATCCTGGGTCTTTAATTGGAGATGACCAAATTTATAATGTTATTGTAACTGCTCATGCCTTTGTTATAATTTTTTTTATAGTAATACCTATTATAATTGGAGGATTTGGAAATTGACTTGTTCCCCTTATATTAGGAGCCCCTGATATAGCATTCCCTCGAATAAATAATATAAGTTTTTGAATACTACCCCCATCATTAACATTATTATTAGCTAGTAGTATAGTAGAAGCAGGAGCTGGGACAGGATGAACTGTTTATCCTCCTCTATCTTCAGGAATTGCCCATGCAGGTGCCTCAGTTGATTTAGCTATTTTTTCTCTTCATTTAGCAGGAATTTCTTCTATTTTAGGAGCTGTTAATTTCATTACAACAATTATTAATATACGATCAAATGGTATTACTTTTGATCGAATACCATTATTTGTATGATCAGTTGTTATTACTGCAGTTTTATTATTACTATCTTTACCTGTTTTAGCAGGTGCTATTACAATATTATTAACCGATCGAAATTTAAATACCTCATTTTTTGACCCTGCTGGAGGAGGGGACCCAATTT
>NM_RG_22_AO4
TGAGCTGGAATAGTAGGTACTTCCCTTAGTATACTTATTCGAGCTGAATTAGGCCATCCTGGATCTTTAATTGGAGATGACCAAATTTATAATGTTATTGTAACTGCTCATGCCTTTGTTATAATTTTTTTTATAGTTATACCTATTATAATTGGAGGATTTGGAAATTGACTTGTTCCCCTTATATTAGGAGCCCCTGATATAGCATTCCCTCGAATAAATAATATAAGTTTTTGAATACTACCCCCATCATTAACATTATTATTAGCTAGTAGTATAGTAGAAGCAGGAGCTGGGACAGGATGAACTGTTTATCCTCCTCTATCTTCAGGAATTGCCCATGCAGGTGCCTCAGTTGATTTAGCTATTTTTTCTCTTCATTTAGCAGGAATTTCTTCTATTTTAGGGGCTGTTAATTTCATTACAACAATTATTAATATACGATCAAACGGTATTACTTTTGATCGAATACCATTATTTGTATGATCAGTTGTTATTACTGCAGTTTTATTATTACTATCTTTACCTGTTTTAGCAGGTGCTATTACAATATTAKTAACAGATCGAAATTTAAATACCTCATTTTTTGACCCTGCTGGAGGAGGGGACCCAATTT
>NM_RG_22_AH10
TGAGCTGGAATAGTAGGTACTTCCCTTAGTATACTTATTCGAGCTGAATTAGGCCATCCTGGGTCTTTAATTGGAGATGACCAAATTTATAATGTTATTGTAACTGCTCATGCCTTTGTTATAATTTTTTTTATAGTTATACCTATTATAATTGGAGGATTTGGAAATTGACTTGTTCCCCTTATATTAGGAGCCCCTGATATAGCATTCCCTCGAATAAATAATATAAGTTTTTGAATACTACCCCCATCATTAACATTATTATTAGCTAGTAGTATAGTAGAAGCAGGAGCTGGGACAGGATGAACTGTTTATCCTCCTCTATCTTCAGGAATTGCCCATGCAGGTGCCTCAGTTGATTTAGCTATTTTTTCTCTTCATTTAGCAGGAATTTCTTCTATTTTAGGAGCTGTTAATTTCATTACAACAATTATTAATATACGATCAAATGGTATCACTTTTGATCGAATACCATTATTTGTATGATCAGTTGTTATTACTGCAGTTTTATTATTACTATCTTTACCTGTTTTAGCGGGAGCTATTACGATATTATTAACAGATCGAAATTTAAATACCTCATTTTTTGACCCTGCTGGAGGAGGGGAGCCAATTT
>NM_RG_22_AH2
CTTAGTATACTTATTCGAGCTGAATTAGGCCATCCTGGGTCTTTAATTGGAGATGACCAAATTTATAATGTTATTGTAACTGCTCATGCCTTTGTTATAATTTTTTTTATAGTTATACCTATTATAATTGGAGGATTTGGAAATTGACTTGTTCCCCTTATATTAGGAGCCCCTGATATAGCATTCCCTCGAATAAATAATATAAGTTTTTGAATACTACCTCCATCATTAACATTATTATTAGCTAGTAGTATAGTAGAAGCAGGAGCTGGGACAGGATGAACTGTTTATCCTCCTCTATCTTCAGGAATTGCCCATGCAGGTGCCTCAGTTGATTTAGCTATTTTTTCTCTTCATTTAGCAGGAATTTCTTCTATTTTAGGAGCTGTTAATTTCATTACAACAATTATTAATATACGATCAAATGGTATTACTTTTGATCGAATACCATTATTTGTATGGTCAGTTGTTATTACTGCAGTTTTATTATTACTATCTTTACCTGTTTTAGCAGGAGCTATTACAATATTATTAACAGATCGAAATTTAAATACCTCATTTTTTGACCCTGCTGGAGGAGGGGATCCAATTT
>NM_RG_22_AH1
CTTAGTATACTTATTCGAGCTGAATTAGGCCATCCTGGGTCTTTAATTGGAGATGACCAAATTTATAATGTTATTGTAACTGCTCATGCCTTTGTTATAATTTTTTTTATAGTAATACCTATTATAATTGGAGGATTTGGAAATTGACTTGTTCCTCTTATATTAGGAGCCCCTGATATAGCATTCCCTCGAATAAATAATATAAGTTTTTGAATACTACCTCCATCATTAACATTATTATTAGCTAGTAGTATAGTAGAAGCAGGAGCTGGGACAGGATGAACTGTTTATCCTCCTCTATCTTCAGGAATTGCCCATGCAGGTGCCTCAGTTGATTTAGCTATTTTTTCTCTTCATTTAGCAGGAATTTCTTCTATTTTAGGAGCTGTTAATTTCATTACAACAATTATTAATATACGATCAAATGGTATTACTTTTGATCGAATACCATTATTTGTATGATCAGTTGTTATTACTGCAGTTTTATTATTACTATCTTTACCTGTTTTAGCAGGAGCTATTACAATATTATTAACAGATCGAAATTTAAATACCTCATTTTTTGACCCTGCTGGAGGAGGGGACCCAATTT
>NM_RG_GN3
GCTGGAATAGTAGGTACTTCCCTTAGTATACTTATTCGAGCTGAATTAGGTCATCCTGGGTCTTTAATTGGAGATGACCAAATTTATAATGTTATTGTAACTGCTCATGCCTTTGTTATAATTTTTTTTATAGTAATACCTATTATAATTGGAGGATTTGGAAATTGACTTGTTCCCCTTATATTAGGAGCCCCTGATATAGCATTCCCTCGAATAAATAATAAAAGTTTTTGAATACTACCTCCATCATTAACATTATTATTAGCTAGTAGTATAGTAGAAGCAGGAGCTGGGACAGGATGAACTGTTTATCCTCCTCTATCTTCAGGAATTGCCCATGCAGGTGCCTCAGTTGATTTAGCTATTTTTTCTCTTCATTTAGCAGGAATTTCTTCTATTTTAGGAGCTGTTAATTTCATTACAACAATTATTAATATACGATCAAATGGTATTACTTTTGATCGAATACCATTATTTGTATGATCAGTTGTTATTACTGCAGTTTTATTATTACTATCTTTACCTGTTTTAGCAGGAGCTATTACAATATTATTAACAGATCGAAATTTAAATACCTCATTTTTTGACCCTGCTGGAGGAGGGGACCCAATTT
>NM_FL_AGQ
AGTATACTTATTCGAGCTGAATTAGGCCATCCTGGGTCTTTAATTGGAGATGACCAAATTTATAATGTTATTGTAACTGCTCATGCCTTTGTTATAATTTTTTTTATAGTAATACCTATTATAATTGGAGGATTTGGAAATTGACTTGTTCCCCTTATATTAGGAGCCCCTGATATAGCATTCCCTCGAATAAATAATATAAGTTTTTGAATACTACCTCCATCATTAACATTATTATTAGCTAGTAGTATAGTAGAAGCAGGAGCTGGGACAGGATGAACTGTTTACCCTCCTCTATCTTCAGGAATTGCCCATGCAGGTGCCTCAGTTGATTTAGCTATTTTTTCTCTTCATTTAGCAGGAATTTCTTCTATTTTAGGAGCTGTTAATTTCATTACAACAATTATTAATATACGATCAAATGGTATTACTTTTGATCGAATACCATTATTTGTTTGATCAGTTGTTATTACTGCAGTTTTATTATTACTATCTTTACCTGTTTTAGCAGGAGCTATTACAATATTATTAACAGATCGAAATTTAAATACCTCATTTTTTGACCCTGCTGGAGGAGGGGACCCAATTT
>NM_RG_LC7
GGTACTTCCCTTAGTATACTTATTCGAGCTGAATTAGGCCATCCTGGGTCTTTAATTGGAGATGACCAAATTTATAATGTTWTTGTAACTGCTCATGCCTTTGTTATAATTTTTTTTATAGTTATACCTATTATAATTGGAGGATTTGGAAATTGACTTGTACCCCTTATATTAGGAGCCCCTGATATAGCATTCCCTCGAATAAATAATATAAGTTTTTGAATACTACCTCCATCATTAACATTATTATTAGCTAGTAGTATAGTAGAAGCAGGAGCTGGGACAGGATGAACTGTTTATCCTCCTCTATCTTCAGGAATTGCCCATGCAGGTGCCTCAGTTGATTTAGCTATTTTTTCTCTTCATTTAGCAGGAATTTCTTCTATTTTAGGAGCTGTTAATTTCATTACAACAATTATTAATATACGATCAAATGGTATTACTTTTGATCGAATACCATTATTTGTATGATCAGTTGTTATTACTGCAGTTTTATTATTACTATCTTTACCTGTTTTAGCAGGAGCTATTACAATATTATTAACAGATCGAAATTTAAATACCTCATTTTTTGACCCTGCTGGAGGAGGGGACCCAATTT
>NM_RG_GH3
TGGATAGTAGGTACTTCCCTTAGTATACTTATTCGAGCTGAATTACGCCATCCTGGGTCTTTAATTGGAGATGACCAAATTTATAATGTTATTGTAACTGCTCATGCCTTTGTTATAATTTTTTTTATAGTTATACCTTTTATAATTGGAGGATTTGGAAATTGACTTGTTCCCCTTATATTAGGAGCCCCTGATATAGCATTCCCTCGAATAAATAATATAAGTTTTTGAATACTACCTCCATCATTAACATTATTATTAGCTAGTAGTATAGTAGAAGCAGGAGCTGGGACAGGATGAACTGTTTATCCTCCTCTATCTTCAGGAATTGCCCATGCAGGTGCCTCAGTTGATTTAGCTATTTTTTCTCTTCATTTAGCAGGAATTTCTTCTATTTTAGGAGCTGTTAATTTCATTACAACAATTATTAATATACGATCAAATGGTATTACTTTTGATCGAATACCATTATTTGTATGGTCAGTTGTTATTACTGCAGTTTTATTATTACTATCTTTACCTGTTTTAGCAGGAGCTATTACAATATTATTAACAGATCGAAATTTAAATACCTCATTTTTTGACCCTGCTGGAGGAGGGGACCCAATTT
>NM_FL_AKK
TGAGCTGGAATAGTAGGTACTTCCCTTAGTATACTTATTCGAGCTGAATTAGGCCATCCTGGATCTTTAATTGGAGATGACCAAATTTATAATGTTATTGTAACTGCTCATGCCTTTGTTATAATTTTTTTTATAGTAATACCTATTATAATTGGAGGATTTGGAAATTGACTTGTTCCCCTTATATTAGGAGCCCCTGATATAGCATTCCCTCGAATAAATAATATAAGTTTTTGAATACTACCTCCATCATTAACATTATTATTAGCTAGTAGTATAGTAGAAGCAGGAGCTGGGACAGGATGAACTGTTTACCCTCCTCTATCTTCAGGAATTGCCCATGCAGGTGCCTCAGTTGATTTAGCTATTTTTTCTCTTCATTTAGCAGGGATTTCTTCTATTTTAGGAGCTGTTAATTTCATTACAACAATTATTAATATACGATCAAATGGTATTACTTTTGATCGAATGCCATTATTTGTATGATCAGTTGTTATTACTGCAGTTTTATTATTATTATCTTTACCTGTTTTAGCAGGAGCTATTACAATATTATTAACAGATCGAAATTTAAATACATCATTTTTTGACCCTGCTGGAGGAGGGGANCCCAATTT
>NM_FL_AKE
TGAGCTGGAATAGTAGGTACTTCCCTTAGTATACTTATTCGAGCTGAATTAGGCCATCCTGGATCTTTAATTGGAGATGACCAAATTTATAATGTTATTGTAACTGCTCATGCCTTTGTTATAATTTTTTTTATAGTTATACCTATTATAATTGGAGGATTTGGAAATTGACTTGTTCCCCTTATATTAGGAGCCCCTGATATAGCATTCCCTCGAATAAATAATATAAGTTTTTGAATACTACCTCCATCATTAACATTATTATTAGCTAGTAGTATAGTAGAAGCAGGAGCTGGGACAGGATGAACTGTTTATCCTCCTTTATCTTCAGGAATTGCCCATGCAGGTGCCTCAGTTGATTTAGCTATTTTTTCTCTTCATTTAGCAGGGATTTCTTCTATTTTAGGAGCTGTTAATTTCATTACAACAATTATTAATATACGATCAAATGGTATTACTTTTGATCGAATACCATTATTTGTATGATCAGTTGTTATTACTGCAGTTTTATTATTACTATCTTTACCTGTTTTAGCAGGAGCTATTACAATATTATTAACAGATCGAAATTTAAATACCTCATTTTTTGACCCTGCTGGAGGAGGGGANCCCAATTT
>NM_RG_IY6
TGAGCTGGAATAGTAGGTACTTCCCTTAGTATACTTATTCGAGCTGAATTAGGCCATCCTGGGTCTTTAATTGGAGATGACCAAATTTATAATGTTATTGTAACTGCTCATGCCTTTGTTATAATTTTTTTTATAGTTATACCTATTATAATTGGAGGATTTGGAAATTGACTTGTTCCCCTTATATTAGGAGCCCCTGATATAGCATTCCCTCGAATAAATAATATAAGTTTTTGAATGCTACCTCCATCATTAACATTATTATTAGCTAGTAGTATAGTAGAAGCAGGAGCTGGGACAGGATGAACTGTTTATCCTCCTCTATCTTCAGGAATTGCCCATGCAGGTGCCTCAGTTGATTTAGCTATTTTTTCTCTTCATTTAGCAGGAATTTCTTCTATTTTAGGAGCTGTTAATTTCATTACAACAATTATTAATATACGATCAAACGGTATTACTTTTGATCGAATACCATTATTTGTATGATCAGTTGTTATTACTGCAGTTTTATTATTACTATCTTTACCTGTTTTAGCAGGAGCTATTACAATATTATTAACAGATCGAAATTTAAATACCTCATTTTTTGACCCTGCTGGAGGAGGGGACCCANATTT
>NM_RG_22_AQ9
TGAGCTGGAATAGTAGGTACTTCCCTTAGTATACTTATTCGAGCTGAATTAGGCCATCCTGGGTCTTTAATTGGAGATGACCAAATTTATAATGTTATTGTAACTGCTCATGCCTTTGTTATAATTTTTTTTATAGTTATACCTATTATAATTGGAGGATTTGGAAATTGACTTGTTCCCCTTATATTAGGAGCCCCTGATATAGCATTCCCTCGAATAAATAATATAAGTTTTTGAATGCTACCTCCATCATTAACATTATTATTAGCTAGTAGTATAGTAGAAGCAGGAGCTGGGACAGGATGAACTGTTTATCCTCCTCTATCTTCAGGAATTGCCCATGCAGGTGCCTCAGTTGATTTAGCTATTTTTTCTCTTCATTTAGCAGGAATTTCTTCTATTTTAGGAGCTGTTAATTTCATTACAACAATTATTAATATACGATCAAACGGTATTACTTTTGATCGAATACCATTATTTGTATGATCAGTTGTTATTACTGCAGTTTTATTATTACTATCTTTACCTGTTTTAGCAGGAGCTATTACAATATTATTAACAGATCGAAATTTAAATACCTCATTTTTTGACCCTGCTGGAGGAGGGGANCCCAATTT
>NM_RG_22_BX
TGAGCTGGAATAGTAGGTACTTCCCTTAGTATACTTATTCGAGCTGAATTAGGCCATCCTGGGTCTTTAATTGGAGATGACCAAATTTATAATGTTATTGTAACTGCTCATGCCTTTGTTATAATTTTTTTTATAGTTATACCTATTATAATTGGAGGATTTGGAAATTGACTTGTACCCCTTATATTAGGAGCCCCTGATATAGCATTCCCTCGAATAAATAATATAAGTTTTTGAATACTACCTCCATCATTAACATTATTATTAGCTAGTAGTATAGTAGAAGCAGGAGCTGGGACAGGATGAACTGTTTATCCTCCTCTATCTTCAGGAATTGCCCATGCAGGTGCCTCAGTTGATTTAGCTATTTTTTCTCTTCATTTAGCAGGAATTTCTTCTATTTTAGGAGCTGTTAATTTCATTACAACAATTATTAATATACGATCAAATGGTATTACTTTTGATCGAATACCATTATTTGTATGATCAGTTGTTATTACTGCAGTTTTATTATTACTATCTTTACCTGTTTTAGCAGGAGCTATTACAATATTAKTAACAGATCGAAATTTAAAT
>NM_FL_ABJ2
TGAGCAGGAATAGTAGGGACTTCTTTAAGTATACTTATTCGAGCTGAATTAGGACATCCCGGATCCCTTATTGGAGATGACCAAATTTATAATGTAATTGTTACTGCTCATGCATTTGTAATAATTTTTTTTATAGTTATGCCTATTATAATTGGGGGATTTGGAAATTGATTAGTTCCTTTAATACTAGGAGCCCCTGATATAGCATTTCCTCGAATAAATAATATAAGTTTTTGACTTTTACCCCCTTCATTAACACTATTATTAGCTAGTAGTATAGTTGAAGCAGGAGCTGGAACAGGATGAACAGTATACCCTCCTCTTTCTTCAGGAATTGCCCATGCCGGAGCTTCTGTTGATTTAGCTATTTTTTCACTTCATTTAGCAGGAATTTCTTCTATTTTAGGAGCTGTTAATTTTATTACAACAATTATTAATATACGATCAAACGGAATTACATTTGATCGAATACCATTATTTGTGTGATCTGTGGTAATTACAGCAGTATTATTGCTTTTATCATTACCTGTTTTAGCCGGAGCAATCACTATGTTGGTAACAGACCGAAATTTAAATACTTCATTCTTTGATCCAGCAGGAGGCGTCAACCCAAATT
>NM_FL_ACU1
TGAGCAGGAATAGTAGGGACTTCTTTAAGTATACTTATTCGAGCTGAATTAGGGAATCCCGGATCCCTTATTGGAGATGATCAAATTTATAACGTAATTGTTACTGCTCATGCATTTGTAATAATTTTTTTTATAGTTATGCCTATTATAATTGGGGGATTTGGAAATTGATTAGTTCCTTTAATACTAGGAGCCCCTGATATAGCCTTTCCTCGAATAAATAATATAAGTTTTTGACTTTTACCTCCTTCATTAACACTATTATTAGCTAGTAGTATAGTTGAAGCAGGAGCTGGAACAGGATGAACAGTATATCCCCCTCTTTCTTCAGGAATTGCCCATGCCGGAGCTTCTGTTGATTTAGCTATTTTTTCACTTCATTTAGCAGGAATTTCTTCTATTTTAGGGGCTGTTAATTTTATTACAACAATTATTAATATACGATCAAACGGAATTACATTTGACCGAATACCATTATTTGTGTGATCTGTTGTAATTACAGCAGTATTATTACTTTTATCATTACCTGTTTTAGCCGGAGCAATCACTATACTTTTAACAGACCGAAATTTAAATACTTCATTCTTTGACCCAGCCGGAGGAGGAGACCCGATTT
>NM_RG_DD9
TGAGCAGGAATAGTAGGGACTTCTTTAAGTATGCTTATTCGAGNTGAATTAGGACATCCCGGATCCCTTATTGGAGATGACCAAATTTATAACGTAATTGTTACTGCTCATGCATTTGTAATAATTTTTTTTATAGTTATGCCTATTATAATTGGGGGATTTGGAAATTGATTAGTTCCTTTAATACTAGGAGCCCCTGATATAGCCTTTCCTCGAATAAATAATATAAGTTTTTGACTTTTACCTCCTTCATTAACACTATTATTAGCTAGTAGTATAGTTGAAGCAGGAGCTGGAACAGGATGAACAGTATATCCTCCTCTTTCTTCAGGAATTGCCCATGCCGGAGCTTCTGTTGATTTAGCTATTTTTTCACTTCATTTAGCAGGAATTTCTTCTATTTTAGGGGCTGTTAATTTTATTACAACAATTATTAATATACGATCAAACGGAATTACATTTGACCGAATACCATTATTTGTGTGATCTGTTGTAATTACAGCAGTATTATTACTTTTATCATTGCCTGTTTTAGCTGGAGCAATCACTATACTTTTAACAGACCGAAATTTAAATACTTCATTCTTTGACCCAGCCGGAGGAGGAGACCCGATTT
>NM_RG_EG7
TGAGCAGGAATAGTAGGGACTTCTTTAAGTATGCTTATTCGAGCTGAATTAGGACATCCCGGATCCCTTATTGGAGATGACCAAATTTATAACGTAATTGTTACTGCTCATGCATTTGTAATAATTTTTTTTATAGTTATGCCTATTATAATTGGGGGATTTGGAAATTGATTAGTTCCTTTAATACTAGGAGCCCCTGATATAGCCTTTCCTCGAATAAATAATATAAGTTTTTGACTTTTACCTCCTTCATTAACACTATTATTAGCTAGTAGTATAGTTGAAGCAGGAGCTGGAACAGGATGAACAGTATATCCTCCTCTTTCTTCAGGAATTGCCCATGCCGGAGCTTCTGTTGATTTAGCTATTTTTTCACTTCATTTAGCAGGAATTTCTTCTATTTTAGGGGCTGTTAATTTTATTACAACAATTATTAATATACGATCAAACGGAATTACATTTGACCGAATACCATTATTTGTGTGATCTGTTGTAATTACAGCAGTATTATTACTTTTATCATTGCCTGTTTTAGCTGGAGCAATCACTATACTTTTAACAGACCGAAATTTAAATACTTCATTCTTTGACCCAGCCGGAGGAGGAGACCCGATTT
>NM_RG_FY7
TGAGCAGGAATAGTAGGGACTTCTTTAAGTATGCTTATTCGAGCTGAATTAGGACATCCCGGATCCCTTATTGGAGATGACCAAATTTATAACGTAATTGTTACTGCTCATGCATTTGTAATAATTTTTTTTATAGTTATGCCTATTATAATTGGGGGATTTGGAAATTGATTAGTTCCTTTAATACTAGGAGCCCCTGATATAGCCTTTCCTCGAATAAATAATATAAGTTTTTGACTTTTACCTCCTTCATTAACACTATTATTAGCTAGTAGTATAGTTGAAGCAGGAGCTGGAACAGGATGAACAGTATATCCTCCTCTTTCTTCAGGAATTGCCCATGCCGGAGCTTCTGTTGATTTAGCTATTTTTTCACTTCATTTAGCAGGAATTTCTTCTATTTTAGGGGCTGTTAATTTTATTACAACAATTATTAATATACGATCAAACGGAATTACATTTGACCGAATACCATTATTTGTGTGATCTGTTGTAATTACAGCAGTATTATTACTTTTATCATTGCCTGTTTTAGCTGGAGCAATCACTATACTTTTAACAGACCGAAATTTAAATACTTCATTCTTTGACCCAGCCGGAGGAGGAGACCCGATTT
>NM_RG_22_AV10
TGAGCAGGAATAGTAGGGACTTCTTTAAGTATGCTTATTCGAGCTGAATTAGGACATCCCGGATCCCTTATTGGAGATGACCAAATTTATAACGTAATTGTTACTGCTCATGCATTTGTAATAATTTTTTTTATAGTTATGCCTATTATAATTGGGGGATTTGGAAATTGATTAGTTCCTTTAATACTAGGAGCCCCTGATATAGCCTTTCCTCGAATAAATAATATAAGTTTTTGACTTTTACCTCCTTCATTAACACTATTATTAGCTAGTAGTATAGTTGAAGCAGGAGCTGGAACAGGATGAACAGTATATCCTCCTCTTTCTTCAGGAATTGCCCATGCCGGAGCTTCTGTTGATTTAGCTATTTTTTCACTTCATTTAGCAGGAATTTCTTCTATTTTAGGGGCTGTTAATTTTATTACAACAATTATTAATATACGATCAAACGGAATTACATTTGACCGAATACCATTATTTGTGTGATCTGTTGTAATTACAGCAGTATTATTACTTTTATCATTGCCTGTTTTAGCTGGAGCAATCACTATACTTTTAACAGACCGAAATTTAAATACTTCATTCTTTGACCCAGCCGGAGGAGGAGACCCGATTT
>NM_RG_22_AQ10
TGAGCAGGAATAGTAGGGACTTCTTTAAGTATGCTTATTCGAGCTGAATTAGGACATCCCGGATCCCTTATTGGAGATGACCAAATTTATAACGTAATTGTTACTGCTCATGCATTTGTAATAATTTTTTTTATAGTTATGCCTATTATAATTGGGGGATTTGGAAATTGATTAGTTCCTTTAATACTAGGAGCCCCTGATATAGCCTTTCCTCGAATAAATAATATAAGTTTTTGACTTTTACCTCCTTCATTAACACTATTATTAGCTAGTAGTATAGTTGAAGCAGGAGCTGGAACAGGATGAACAGTATATCCTCCTCTTTCTTCAGGAATTGCCCATGCCGGAGCTTCTGTTGATTTAGCTATTTTTTCACTTCATTTAGCAGGAATTTCTTCTATTTTAGGGGCTGTTAATTTTATTACAACAATTATTAATATACGATCAAACGGAATTACATTTGACCGAATACCATTATTTGTGTGATCTGTTGTAATTACAGCAGTATTATTACTTTTATCATTGCCTGTTTTAGCTGGAGCAATCACTATACTTTTAACAGACCGAAATTTAAATACTTCATTCTTTGACCCAGCCGGAGGAGGAGACCCGATTT
>NM_FL_ABD3
TGAGCAGGAATAGTAGGGACTTCTTTAAGTATGCTTATTCGAGCTGAATTAGGACATCCCGGATCCCTTATTGGAGATGACCAAATTTATAACGTAATTGTTACTGCTCATGCATTTGTAATAATTTTTTTTATAGTTATGCCTATTATAATTGGGGGATTTGGAAATTGATTAGTTCCTTTAATACTAGGAGCCCCTGATATAGCCTTTCCTCGAATAAATAATATAAGTTTTTGACTTTTACCTCCTTCATTAACACTATTATTAGCTAGTAGTATAGTTGAAGCAGGAGCTGGAACAGGATGAACAGTATATCCTCCTCTTTCTTCAGGAATTGCCCATGCCGGAGCTTCTGTTGATTTAGCTATTTTTTCACTTCATTTAGCAGGAATTTCTTCTATTTTAGGGGCTGTTAATTTTATTACAACAATTATTAATATACGATCAAACGGAATTACATTTGACCGAATACCATTATTTGTGTGATCTGTTGTAATTACAGCAGTATTATTACTTTTATCATTGCCTGTTTTAGCTGGAGCAATCACTATACTTTTAACAGACCGAAATTTAAATACTTCATTCTTTGACCCAGCCGGAGGAGGAGACCCGATTT
>NM_FL_ACH2
TGAGCAGGAATAGTAGGGACTTCTTTAAGTATGCTTATTCGAGCTGAATTAGGACATCCCGGATCCCTTATTGGAGATGACCAAATTTATAACGTAATTGTTACTGCTCATGCATTTGTAATAATTTTTTTTATAGTTATGCCTATTATAATTGGGGGATTTGGAAATTGATTAGTTCCTTTAATACTAGGAGCCCCTGATATAGCCTTTCCTCGAATAAATAATATAAGTTTTTGACTTTTACCTCCTTCATTAACACTATTATTAGCTAGTAGTATAGTTGAAGCAGGAGCTGGAACAGGATGAACAGTATATCCTCCTCTTTCTTCAGGAATTGCCCATGCCGGAGCTTCTGTTGATTTAGCTATTTTTTCACTTCATTTAGCAGGAATTTCTTCTATTTTAGGGGCTGTTAATTTTATTACAACAATTATTAATATACGATCAAACGGAATTACATTTGACCGAATACCATTATTTGTGTGATCTGTTGTAATTACAGCAGTATTATTACTTTTATCATTGCCTGTTTTAGCTGGAGCAATCACTATACTTTTAACAGACCGAAATTTAAATACTTCATTCTTTGACCCAGCCGGAGGAGGAGACCCGATTT
>NM_RG_BH2
TGAGCAGGAATAGTAGGGACTTCTTTAAGTATGCTTATTCGAGCTGAATTAGGACATCCCGGATCCCTTATTGGAGATGACCAAATTTATAACGTAATTGTTACTGCTCATGCATTTGTAATAATTTTTTTTATAGTTATGCCTATTATAATTGGGGGATTTGGAAATTGATTAGTTCCTTTAATACTAGGAGCCCCTGATATAGCCTTTCCTCGAATAAATAATATAAGTTTTTGACTTTTACCTCCTTCATTAACACTATTATTAGCTAGTAGTATAGTTGAAGCAGGAGCTGGAACAGGATGAACAGTATATCCTCCTCTTTCTTCAGGAATTGCCCATGCCGGAGCTTCTGTTGATTTAGCTATTTTTTCACTTCATTTAGCAGGAATTTCTTCTATTTTAGGGGCTGTTAATTTTATTACAACAATTATTAATATACGATCAAACGGAATTACATTTGACCGAATACCATTATTTGTGTGATCTGTTGTAATTACAGCAGTATTATTACTTTTATCATTGCCTGTTTTAGCTGGAGCAATCACTATACTTTTAACAGACCGAAATTTAAATACTTCATTCTTTGACCCAGCCGGAGGAGGAGACCCGATTT
>NM_RG_BK7
TGAGCAGGAATAGTAGGGACTTCTTTAAGTATGCTTATTCGAGCTGAATTAGGACATCCCGGATCCCTTATTGGAGATGACCAAATTTATAACGTAATTGTTACTGCTCATGCATTTGTAATAATTTTTTTTATAGTTATGCCTATTATAATTGGGGGATTTGGAAATTGATTAGTTCCTTTAATACTAGGAGCCCCTGATATAGCCTTTCCTCGAATAAATAATATAAGTTTTTGACTTTTACCTCCTTCATTAACACTATTATTAGCTAGTAGTATAGTTGAAGCAGGAGCTGGAACAGGATGAACAGTATATCCTCCTCTTTCTTCAGGAATTGCCCATGCCGGAGCTTCTGTTGATTTAGCTATTTTTTCACTTCATTTAGCAGGAATTTCTTCTATTTTAGGGGCTGTTAATTTTATTACAACAATTATTAATATACGATCAAACGGAATTACATTTGACCGAATACCATTATTTGTGTGATCTGTTGTAATTACAGCAGTATTATTACTTTTATCATTGCCTGTTTTAGCTGGAGCAATCACTATACTTTTAACAGACCGAAATTTAAATACTTCATTCTTTGACCCAGCCGGAGGAGGAGACCCGATTT
>NM_RG_EJ9
TGAGCAGGAATAGTAGGGACTTCTTTAAGTATGCTTATTCGAGCTGAATTAGGACATCCCGGATCCCTTATTGGAGATGACCAAATTTATAACGTAATTGTTACTGCTCATGCATTTGTAATAATTTTTTTTATAGTTATGCCTATTATAATTGGGGGATTTGGAAATTGATTAGTTCCTTTAATACTAGGAGCCCCTGATATAGCCTTTCCTCGAATAAATAATATAAGTTTTTGACTTTTACCTCCTTCATTAACACTATTATTAGCTAGTAGTATAGTTGAAGCAGGAGCTGGAACAGGATGAACAGTATATCCTCCTCTTTCTTCAGGAATTGCCCATGCCGGAGCTTCTGTTGATTTAGCTATTTTTTCACTTCATTTAGCAGGAATTTCTTCTATTTTAGGGGCTGTTAATTTTATTACAACAATTATTAATATACGATCAAACGGAATTACATTTGACCGAATACCATTATTTGTGTGATCTGTTGTAATTACAGCAGTATTATTACTTTTATCATTGCCTGTTTTAGCTGGAGCAATCACTATACTTTTAACAGACCGAAATTTAAATACTTCATTCTTTGACCCAGCCGGAGGAGGAGACCCGATTT
>NM_RG_FQ2
TGAGCAGGAATAGTAGGGACTTCTTTAAGTATGCTTATTCGAGCTGAATTAGGACATCCCGGATCCCTTATTGGAGATGACCAAATTTATAACGTAATTGTTACTGCTCATGCATTTGTAATAATTTTTTTTATAGTTATGCCTATTATAATTGGGGGATTTGGAAATTGATTAGTTCCTTTAATACTAGGAGCCCCTGATATAGCCTTTCCTCGAATAAATAATATAAGTTTTTGACTTTTACCTCCTTCATTAACACTATTATTAGCTAGTAGTATAGTTGAAGCAGGAGCTGGAACAGGATGAACAGTATATCCTCCTCTTTCTTCAGGAATTGCCCATGCCGGAGCTTCTGTTGATTTAGCTATTTTTTCACTTCATTTAGCAGGAATTTCTTCTATTTTAGGGGCTGTTAATTTTATTACAACAATTATTAATATACGATCAAACGGAATTACATTTGACCGAATACCATTATTTGTGTGATCTGTTGTAATTACAGCAGTATTATTACTTTTATCATTGCCTGTTTTAGCTGGAGCAATCACTATACTTTTAACAGACCGAAATTTAAATACTTCATTCTTTGACCCAGCCGGAGGAGGAGACCCGATTT
>NM_FL_AID4
TGAGCAGGAATAGTAGGGACTTCTTTAAGTATGCTTATTCGAGCTGAATTAGGACATCCCGGATCCCTTATTGGAGATGACCAAATTTATAACGTAATTGTTACTGCTCATGCATTTGTAATAATTTTTTTTATAGTTATGCCTATTATAATTGGGGGATTTGGAAATTGATTAGTTCCTTTAATACTAGGAGCCCCTGATATAGCCTTTCCTCGAATAAATAATATAAGTTTTTGACTTTTACCTCCTTCATTAACACTATTATTAGCTAGTAGTATAGTTGAAGCAGGAGCTGGAACAGGATGAACAGTATATCCTCCTCTTTCTTCAGGAATTGCCCATGCCGGAGCTTCTGTTGATTTAGCTATTTTTTCACTTCATTTAGCAGGAATTTCTTCTATTTTAGGGGCTGTTAATTTTATTACAACAATTATTAATATACGATCAAACGGAATTACATTTGACCGAATACCATTATTTGTGTGATCTGTTGTAATTACAGCAGTATTATTACTTTTATCATTGCCTGTTTTAGCTGGAGCAATCACTATACTTTTAACAGACCGAAATTTAAATACTTCATTCTTTGACCCAGCCGGAGGAGGAGACCCGATTT
>NM_RG_BD2
TGAGCAGGAATAGTAGGGACTTCTTTAAGTATGCTTATTCGAGCTGAATTAGGACATCCCGGATCCCTTATTGGAGATGACCAAATTTATAACGTAATTGTTACTGCTCATGCATTTGTAATAATTTTTTTTATAGTTATGCCTATTATAATTGGGGGATTTGGAAATTGATTAGTTCCTTTAATACTAGGAGCCCCTGATATAGCCTTTCCTCGAATAAATAATATAAGTTTTTGACTTTTACCTCCTTCATTAACACTATTATTAGCTAGTAGTATAGTTGAAGCAGGAGCTGGAACAGGATGAACAGTATATCCTCCTCTTTCTTCAGGAATTGCCCATGCCGGAGCTTCTGTTGATTTAGCTATTTTTTCACTTCATTTAGCAGGAATTTCTTCTATTTTAGGGGCTGTTAATTTTATTACAACAATTATTAATATACGATCAAACGGAATTACATTTGACCGAATACCATTATTTGTGTGATCTGTTGTAATTACAGCAGTATTATTACTTTTATCATTGCCTGTTTTAGCTGGAGCAATCACTATACTTTTAACAGACCGAAATTTAAATACTTCATTCTTTGACCCAGCCGGAGGAGGAGACCCGATTT
>NM_RG_BX5
TGAGCAGGAATAGTAGGGACTTCTTTAAGTATGCTTATTCGAGCTGAATTAGGACATCCCGGATCCCTTATTGGAGATGACCAAATTTATAACGTAATTGTTACTGCTCATGCATTTGTAATAATTTTTTTTATAGTTATGCCTATTATAATTGGGGGATTTGGAAATTGATTAGTTCCTTTAATACTAGGAGCCCCTGATATAGCCTTTCCTCGAATAAATAATATAAGTTTTTGACTTTTACCTCCTTCATTAACACTATTATTAGCTAGTAGTATAGTTGAAGCAGGAGCTGGAACAGGATGAACAGTATATCCTCCTCTTTCTTCAGGAATTGCCCATGCCGGAGCTTCTGTTGATTTAGCTATTTTTTCACTTCATTTAGCAGGAATTTCTTCTATTTTAGGGGCTGTTAATTTTATTACAACAATTATTAATATACGATCAAACGGAATTACATTTGACCGAATACCATTATTTGTGTGATCTGTTGTAATTACAGCAGTATTATTACTTTTATCATTGCCTGTTTTAGCTGGAGCAATCACTATACTTTTAACAGACCGAAATTTAAATACTTCATTCTTTGACCCAGCCGGAGGAGGAGACCCGATTT
>NM_RG_EH3
TGAGCAGGAATAGTAGGGACTTCTTTAAGTATGCTTATTCGAGCTGAATTAGGACATCCCGGATCCCTTATTGGAGATGACCAAATTTATAACGTAATTGTTACTGCTCATGCATTTGTAATAATTTTTTTTATAGTTATGCCTATTATAATTGGGGGATTTGGAAATTGATTAGTTCCTTTAATACTAGGAGCCCCTGATATAGCCTTTCCTCGAATAAATAATATAAGTTTTTGACTTTTACCTCCTTCATTAACACTATTATTAGCTAGTAGTATAGTTGAAGCAGGAGCTGGAACAGGATGAACAGTATATCCTCCTCTTTCTTCAGGAATTGCCCATGCCGGAGCTTCTGTTGATTTAGCTATTTTTTCACTTCATTTAGCAGGAATTTCTTCTATTTTAGGGGCTGTTAATTTTATTACAACAATTATTAATATACGATCAAACGGAATTACATTTGACCGAATACCATTATTTGTGTGATCTGTTGTAATTACAGCAGTATTATTACTTTTATCATTGCCTGTTTTAGCTGGAGCAATCACTATACTTTTAACAGACCGAAATTTAAATACTTCATTCTTTGACCCAGCCGGAGGAGGAGACCCGATTT
>NM_RG_GB10
TGAGCAGGAATAGTAGGGACTTCTTTAAGTATGCTTATTCGAGCTGAATTAGGACATCCCGGATCCCTTATTGGAGATGACCAAATTTATAACGTAATTGTTACTGCTCATGCATTTGTAATAATTTTTTTTATAGTTATGCCTATTATAATTGGGGGATTTGGAAATTGATTAGTTCCTTTAATACTAGGAGCCCCTGATATAGCCTTTCCTCGAATAAATAATATAAGTTTTTGACTTTTACCTCCTTCATTAACACTATTATTAGCTAGTAGTATAGTTGAAGCAGGAGCTGGAACAGGATGAACAGTATATCCTCCTCTTTCTTCAGGAATTGCCCATGCCGGAGCTTCTGTTGATTTAGCTATTTTTTCACTTCATTTAGCAGGAATTTCTTCTATTTTAGGGGCTGTTAATTTTATTACAACAATTATTAATATACGATCAAACGGAATTACATTTGACCGAATACCATTATTTGTGTGATCTGTTGTAATTACAGCAGTATTATTACTTTTATCATTGCCTGTTTTAGCTGGAGCAATCACTATACTTTTAACAGACCGAAATTTAAATACTTCATTCTTTGACCCAGCCGGAGGAGGAGACCCGATTT
>NM_FL_AID1
TGAGCAGGAATAGTAGGGACTTCTTTAAGTATGCTTATTCGAGCTGAATTAGGACATCCCGGATCCCTTATTGGAGATGACCAAATTTATAACGTAATTGTTACTGCTCATGCATTTGTAATAATTTTTTTTATAGTTATGCCTATTATAATTGGGGGATTTGGAAATTGATTAGTTCCTTTAATACTAGGAGCCCCTGATATAGCCTTTCCTCGAATAAATAATATAAGTTTTTGACTTTTACCTCCTTCATTAACACTATTATTAGCTAGTAGTATAGTTGAAGCAGGAGCTGGAACAGGATGAACAGTATATCCTCCTCTTTCTTCAGGAATTGCCCATGCCGGAGCTTCTGTTGATTTAGCTATTTTTTCACTTCATTTAGCAGGAATTTCTTCTATTTTAGGGGCTGTTAATTTTATTACAACAATTATTAATATACGATCAAACGGAATTACATTTGACCGAATACCATTATTTGTGTGATCTGTTGTAATTACAGCAGTATTATTACTTTTATCATTGCCTGTTTTAGCTGGAGCAATCACTATACTTTTAACAGACCGAAATTTAAATACTTCATTCTTTGACCCAGCCGGAGGAGGAGACCCGATTT
>NM_RG_22_AU7
TGAGCAGGAATAGTAGGGACTTCTTTAAGTATGCTTATTCGAGCTGAATTAGGACATCCCGGATCCCTTATTGGAGATGACCAAATTTATAACGTAATTGTTACTGCTCATGCATTTGTAATAATTTTTTTTATAGTTATGCCTATTATAATTGGGGGATTTGGAAATTGATTAGTTCCTTTAATACTAGGAGCCCCTGATATAGCCTTTCCTCGAATAAATAATATAAGTTTTTGACTTTTACCTCCTTCATTAACACTATTATTAGCTAGTAGTATAGTTGAAGCAGGAGCTGGAACAGGATGAACAGTATATCCTCCTCTTTCTTCAGGAATTGCCCATGCCGGAGCTTCTGTTGATTTAGCTATTTTTTCACTTCATTTAGCAGGAATTTCTTCTATTTTAGGGGCTGTTAATTTTATTACAACAATTATTAATATACGATCAAACGGAATTACATTTGACCGAATACCATTATTTGTGTGATCTGTTGTAATTACAGCAGTATTATTACTTTTATCATTGCCTGTTTTAGCTGGAGCAATCACTATACTTTTAACAGACCGAAATTTAAATACTTCATTCTTTGACCCAGCCGGAGGAGGAGACCCGATTT
>NM_FL_AGF
TGAGCAGGAATAGTAGGGACTTCTTTAAGTATGCTTATTCGAGCTGAATTAGGACATCCCGGATCCCTTATTGGAGATGACCAAATTTATAACGTAATTGTTACTGCTCATGCATTTGTAATAATTTTTTTTATAGTTATGCCTATTATAATTGGGGGATTTGGAAATTGATTAGTTCCTTTAATACTAGGAGCCCCTGATATAGCCTTTCCTCGAATAAATAATATAAGTTTTTGACTTTTACCTCCTTCATTAACACTATTATTAGCTAGTAGTATAGTTGAAGCAGGAGCTGGAACAGGATGAACAGTATATCCTCCTCTTTCTTCAGGAATTGCCCATGCCGGAGCTTCTGTTGATTTAGCTATTTTTTCACTTCATTTAGCAGGAATTTCTTCTATTTTAGGGGCTGTTAATTTTATTACAACAATTATTAATATACGATCAAACGGAATTACATTTGACCGAATACCATTATTTGTGTGATCTGTTGTAATTACAGCAGTATTATTACTTTTATCATTGCCTGTTTTAGCTGGAGCAATCACTATACTTTTAACAGACCGAAATTTAAATACTTCATTCTTTGACCCAGCCGGAGGAGGAGACCCGATTT
>NM_RG_22_AQ8
TGAGCAGGAATAGTAGGGACTTCTTTAAGTATGCTTATTCGAGCTGAATTAGGACATCCCGGATCCCTTATTGGAGATGACCAAATTTATAACGTAATTGTTACTGCTCATGCATTTGTAATAATTTTTTTTATAGTTATGCCTATTATAATTGGGGGATTTGGAAATTGATTAGTTCCTTTAATACTAGGAGCCCCTGATATAGCCTTTCCTCGAATAAATAATATAAGTTTTTGACTTTTACCTCCTTCATTAACACTATTATTAGCTAGTAGTATAGTTGAAGCAGGAGCTGGAACAGGATGAACAGTATATCCTCCTCTTTCTTCAGGAATTGCCCATGCCGGAGCTTCTGTTGATTTAGCTATTTTTTCACTTCATTTAGCAGGAATTTCTTCTATTTTAGGGGCTGTTAATTTTATTACAACAATTATTAATATACGATCAAACGGAATTACATTTGACCGAATACCATTATTTGTGTGATCTGTTGTAATTACAGCAGTATTATTACTTTTATCATTGCCTGTTTTAGCTGGAGCAATCACTATACTTTTAACAGACCGAAATTTAAATACTTCATTCTTTGACCCAGCCGGAGGAGGAGACCCGATTT
>NM_RG_GU4
TGAGCAGGAATAGTAGGGACTTCTTTAAGTATGCTTATTCGAGCTGAATTAGGACATCCCGGATCCCTTATTGGAGATGACCAAATTTATAACGTAATTGTTACTGCTCATGCATTTGTAATAATTTTTTTTATAGTTATGCCTATTATAATTGGGGGATTTGGAAATTGATTAGTTCCTTTAATACTAGGAGCCCCTGATATAGCCTTTCCTCGAATAAATAATATAAGTTTTTGACTTTTACCTCCTTCATTAACACTATTATTAGCTAGTAGTATAGTTGAAGCAGGAGCTGGAACAGGATGAACAGTATATCCTCCTCTTTCTTCAGGAATTGCCCATGCCGGAGCTTCTGTTGATTTAGCTATTTTTTCACTTCATTTAGCAGGAATTTCTTCTATTTTAGGGGCTGTTAATTTTATTACAACAATTATTAATATACGATCAAACGGAATTACATTTGACCGAATACCATTATTTGTGTGATCTGTTGTAATTACAGCAGTATTATTACTTTTATCATTGCCTGTTTTAGCTGGAGCAATCACTATACTTTTAACAGACCGAAATTTAAATACTTCATTCTTTGACCCAGCCGGAGGAGGAGACCCGATTT
>NM_FL_AID6
TGAGCAGGAATAGTAGGGACTTCTTTAAGTATGCTTATTCGAGCTGAATTAGGACATCCCGGATCCCTTATTGGAGATGACCAAATTTATAACGTAATTGTTACTGCTCATGCATTTGTAATAATTTTTTTTATAGTTATGCCTATTATAATTGGGGGATTTGGAAATTGATTAGTTCCTTTAATACTAGGAGCCCCTGATATAGCCTTTCCTCGAATAAATAATATAAGTTTTTGACTTTTACCTCCTTCATTAACACTATTATTAGCTAGTAGTATAGTTGAAGCAGGAGCTGGAACAGGATGAACAGTATATCCTCCTCTTTCTTCAGGAATTGCCCATGCCGGAGCTTCTGTTGATTTAGCTATTTTTTCACTTCATTTAGCAGGAATTTCTTCTATTTTAGGGGCTGTTAATTTTATTACAACAATTATTAATATACGATCAAACGGAATTACATTTGACCGAATACCATTATTTGTGTGATCTGTTGTAATTACAGCAGTATTATTACTTTTATCATTGCCTGTTTTAGCTGGAGCAATCACTATACTTTTAACAGACCGAAATTTAAATACTTCATTCTTTGACCCAGCCGGAGGAGGAGACCCGATTT
>NM_RG_22_AU1
TGAGCAGGAATAGTAGGGACTTCTTTAAGTATGCTTATTCGAGCTGAATTAGGACATCCCGGATCCCTTATTGGAGATGACCAAATTTATAACGTAATTGTTACTGCTCATGCATTTGTAATAATTTTTTTTATAGTTATGCCTATTATAATTGGGGGATTTGGAAATTGATTAGTTCCTTTAATACTAGGAGCCCCTGATATAGCCTTTCCTCGAATAAATAATATAAGTTTTTGACTTTTACCTCCTTCATTAACACTATTATTAGCTAGTAGTATAGTTGAAGCAGGAGCTGGAACAGGATGAACAGTATATCCTCCTCTTTCTTCAGGAATTGCCCATGCCGGAGCTTCTGTTGATTTAGCTATTTTTTCACTTCATTTAGCAGGAATTTCTTCTATTTTAGGGGCTGTTAATTTTATTACAACAATTATTAATATACGATCAAACGGAATTACATTTGACCGAATACCATTATTTGTGTGATCTGTTGTAATTACAGCAGTATTATTACTTTTATCATTGCCTGTTTTAGCTGGAGCAATCACTATACTTTTAACAGACCGAAATTTAAATACTTCATTCTTTGACCCAGCCGGAGGAGGAGACCCGATTT
>NM_RG_GU6
TGAGCAGGAATAGTAGGGACTTCTTTAAGTATGCTTATTCGAGCTGAATTAGGACATCCCGGATCCCTTATTGGAGATGACCAAATTTATAACGTAATTGTTACTGCTCATGCATTTGTAATAATTTTTTTTATAGTTATGCCTATTATAATTGGGGGATTTGGAAATTGATTAGTTCCTTTAATACTAGGAGCCCCTGATATAGCCTTTCCTCGAATAAATAATATAAGTTTTTGACTTTTACCTCCTTCATTAACACTATTATTAGCTAGTAGTATAGTTGAAGCAGGAGCTGGAACAGGATGAACAGTATATCCTCCTCTTTCTTCAGGAATTGCCCATGCCGGAGCTTCTGTTGATTTAGCTATTTTTTCACTTCATTTAGCAGGAATTTCTTCTATTTTAGGGGCTGTTAATTTTATTACAACAATTATTAATATACGATCAAACGGAATTACATTTGACCGAATACCATTATTTGTGTGATCTGTTGTAATTACAGCAGTATTATTACTTTTATCATTGCCTGTTTTAGCTGGAGCAATCACTATACTTTTAACAGACCGAAATTTAAATACTTCATTCTTTGACCCAGCCGGAGGAGGAGACCCGATTT
>NM_RG_22_BQ8
TGAGCAGGAATAGTAGGGACTTCTTTAAGTATGCTTATTCGAGCTGAATTAGGACATCCCGGATCCCTTATTGGAGATGACCAAATTTATAACGTAATTGTTACTGCTCATGCATTTGTAATAATTTTTTTTATAGTTATGCCTATTATAATTGGGGGATTTGGAAATTGATTAGTTCCTTTAATACTAGGAGCCCCTGATATAGCCTTTCCTCGAATAAATAATATAAGTTTTTGACTTTTACCTCCTTCATTAACACTATTATTAGCTAGTAGTATAGTTGAAGCAGGAGCTGGAACAGGATGAACAGTATATCCTCCTCTTTCTTCAGGAATTGCCCATGCCGGAGCTTCTGTTGATTTAGCTATTTTTTCACTTCATTTAGCAGGAATTTCTTCTATTTTAGGGGCTGTTAATTTTATTACAACAATTATTAATATACGATCAAACGGAATTACATTTGACCGAATACCATTATTTGTGTGATCTGTTGTAATTACAGCAGTATTATTACTTTTATCATTGCCTGTTTTAGCTGGAGCAATCACTATACTTTTAACAGACCGAAATTTAAATACTTCATTCTTTGACCCAGCCGGAGGAGGAGACCCGATTT
>NM_RG_BB
TGAGCAGGAATAGTAGGGACTTCTTTAAGTATGCTTATTCGAGCTGAATTAGGACATCCCGGATCCCTTATTGGAGATGACCAAATTTATAACGTAATTGTTACTGCTCATGCATTTGTAATAATTTTTTTTATAGTTATGCCTATTATAATTGGGGGATTTGGAAATTGATTAGTTCCTTTAATACTAGGAGCCCCTGATATAGCCTTTCCTCGAATAAATAATATAAGTTTTTGACTTTTACCTCCTTCATTAACACTATTATTAGCTAGTAGTATAGTTGAAGCAGGAGCTGGAACAGGGTGAACAGTATATCCTCCTCTTTCTTCAGGAATTGCCCATGCCGGAGCTTCTGTTGATTTAGCTATTTTTTCACTTCATTTAGCAGGAATTTCTTCTATTTTAGGGGCTGTTAATTTTATTACAACAATTATTAATATACGATCAAACGGAATTACATTTGACCGAATACCATTATTTGTGTGATCTGTTGTAATTACAGCAGTATTATTACTTTTATCATTGCCTGTTTTAGCTGGAGCAATCACTATACTTTTAACAGACCGAAATTTAAATACTTCATTCTTTGACCCAGCCGGAGGAGGAGACCCGATTT
>NM_RG_DZ
TGAGCAGGAATAGTAGGGACTTCTTTAAGTATGCTTATTCGAGCTGAATTAGGACATCCCGGATCCCTTATTGGAGATGACCAAATTTATAACGTAATTGTTACTGCTCATGCATTTGTAATAATTTTTTTTATAGTTATGCCTATTATAATTGGGGGATTTGGAAATTGATTAGTTCCTTTAATACTAGGAGCCCCTGATATAGCCTTTCCTCGAATAAATAATATAAGTTTTTGACTTTTACCTCCTTCATTAACACTATTATTAGCTAGTAGTATAGTTGAAGCAGGAGCTGGAACAGGGTGAACAGTATATCCTCCTCTTTCTTCAGGAATTGCCCATGCCGGAGCTTCTGTTGATTTAGCTATTTTTTCACTTCATTTAGCAGGAATTTCTTCTATTTTAGGGGCTGTTAATTTTATTACAACAATTATTAATATACGATCAAACGGAATTACATTTGACCGAATACCATTATTTGTGTGATCTGTTGTAATTACAGCAGTATTATTACTTTTATCATTGCCTGTTTTAGCTGGAGCAATCACTATACTTTTAACAGACCGAAATTTAAATACTTCATTCTTTGACCCAGCCGGAGGAGGAGACCCGATTT
>NM_RG_22_BE6
TGAGCAGGAATAGTAGGGACTTCTTTAAGTATGCTTATTCGAGCTGAATTAGGACATCCCGGATCCCTTATTGGAGATGACCAAATTTATAACGTAATTGTTACTGCTCATGCATTTGTAATAATTTTTTTTATAGTTATGCCTATTATAATTGGGGGATTTGGAAATTGATTAGTTCCTTTAATACTAGGAGCCCCTGATATAGCCTTTCCTCGAATAAATAATATAAGTTTTTGACTTTTACCTCCTTCATTAACACTATTATTAGCTAGTAGTATAGTTGAAGCAGGAGCTGGAACAGGGTGAACAGTATATCCTCCTCTTTCTTCAGGAATTGCCCATGCCGGAGCTTCTGTTGATTTAGCTATTTTTTCACTTCATTTAGCAGGAATTTCTTCTATTTTAGGGGCTGTTAATTTTATTACAACAATTATTAATATACGATCAAACGGAATTACATTTGACCGAATACCATTATTTGTGTGATCTGTTGTAATTACAGCAGTATTATTACTTTTATCATTGCCTGTTTTAGCTGGAGCAATCACTATACTTTTAACAGACCGAAATTTAAATACTTCATTCTTTGACCCAGCCGGAGGAGGAGACCCGATTT
>NM_FL_AHB4
TGAGCAGGAATAGTAGGGACTTCTTTAAGTATGCTTATTCGAGCTGAATTAGGACATCCCGGATCCCTTATTGGAGATGACCAAATTTATAACGTAATTGTTACTGCTCATGCATTTGTAATAATTTTTTTTATAGTTATGCCTATTATAATTGGGGGATTTGGAAATTGATTAGTTCCTTTAATACTAGGAGCCCCTGATATAGCCTTTCCTCGAATAAATAATATAAGTTTTTGACTTTTACCTCCTTCATTAACACTATTATTAGCTAGTAGTATAGTTGAAGCAGGAGCTGGAACAGGGTGAACAGTATATCCTCCTCTTTCTTCAAGAATTGCCCATGCCGGAGCTTCTGTTGATTTAGCTATTTTTTCACTTCATTTAGCAGGAATTTCTTCTATTTTAGGGGCTGTTAATTTTATTACAACAATTATTAATATACGATCAAACGGAATTACATTTGACCGAATACCATTATTTGTGTGATCTGTTGTAATTACAGCAGTATTATTACTTTTATCATTGCCTGTTTTAGCTGGAGCAATCACTATACTTTTAACAGACCGAAATTTAAATACTTCATTCTTTGACCCAGCCGGAGGAGGAGACCCGATTT
>NM_RG_22_AH6
TGAGCAGGAATAGTAGGGACTTCTTTAAGTATGCTTATTCGAGCTGAATTAGGACATCCCGGGTCCCTTATTGGAGATGACCAAATTTATAACGTAATTGTTACTGCTCATGCATTTGTAATAATTTTTTTTATAGTTATGCCTATTATAATTGGGGGATTTGGAAATTGATTAGTTCCTTTAATACTAGGAGCCCCTGATATAGCCTTTCCTCGAATAAATAATATAAGTTTTTGACTTTTACCTCCTTCATTAACACTATTATTAGCTAGTAGTATAGTTGAAGCAGGAGCTGGAACAGGATGAACAGTATATCCTCCTCTTTCTTCAGGAATTGCCCATGCCGGAGCTTCTGTTGATTTAGCTATTTTTTCACTTCATTTAGCAGGAATTTCTTCTATTTTAGGGGCTGTTAATTTTATTACAACAATTATTAATATACGATCAAACGGAATTACATTTGACCGAATACCATTATTTGTGTGATCTGTTGTAATTACAGCAGTATTATTACTTTTATCATTGCCTGTTTTAGCTGGAGCAATCACTATACTTTTAACAGACCGAAATTTAAATACTTCATTCTTTGACCCAGCCGGAGGAGGAGACCCGATTT
>NM_RG_FW8
TGAGCAGGAATAGTAGGGACTTCTTTAAGTATGCTTATTCGAGCTGAATTAGGACATCCCGGGTCCCTTATTGGAGATGACCAAATTTATAACGTAATTGTTACTGCTCATGCATTTGTAATAATTTTTTTTATAGTTATGCCTATTATAATTGGGGGATTTGGAAATTGATTAGTTCCTTTAATACTAGGAGCCCCTGATATAGCCTTTCCTCGAATAAATAATATAAGTTTTTGACTTTTACCTCCTTCATTAACACTATTATTAGCTAGTAGTATAGTTGAAGCAGGAGCTGGAACAGGATGAACAGTATATCCTCCTCTTTCTTCAGGAATTGCCCATGCCGGAGCTTCTGTTGATTTAGCTATTTTTTCACTTCATTTAGCAGGAATTTCTTCTATTTTAGGGGCTGTTAATTTTATTACAACAATTATTAATATACGATCAAACGGAATTACATTTGACCGAATACCATTATTTGTGTGATCTGTTGTAATTACAGCAGTATTATTACTTTTATCATTGCCTGTTTTAGCTGGAGCAATCACTATACTTTTAACAGACCGAAATTTAAATACTTCATTCTTTGACCCAGCCGGAGGAGGAGACCCGATTT
>NM_FL_ABY6
TGAGCAGGAATAGTAGGGACTTCTTTAAGTATGCTTATTCGAGCTGAATTAGGACATCCCGGGTCCCTTATTGGAGATGACCAAATTTATAACGTAATTGTTACTGCTCATGCATTTGTAATAATTTTTTTTATAGTTATGCCTATTATAATTGGGGGATTTGGAAATTGATTAGTTCCTTTAATACTAGGAGCCCCTGATATAGCCTTTCCTCGAATAAATAATATAAGTTTTTGACTTTTACCTCCTTCATTAACACTATTATTAGCTAGTAGTATAGTTGAAGCAGGAGCTGGAACAGGATGAACAGTATATCCTCCTCTTTCTTCAGGAATTGCCCATGCCGGAGCTTCTGTTGATTTAGCTATTTTTTCACTTCATTTAGCAGGAATTTCTTCTATTTTAGGGGCTGTTAATTTTATTACAACAATTATTAATATACGATCAAACGGAATTACATTTGACCGAATACCATTATTTGTGTGATCTGTTGTAATTACAGCAGTATTATTACTTTTATCATTGCCTGTTTTAGCTGGAGCAATCACTATACTTTTAACAGACCGAAATTTAAATACTTCATTCTTTGACCCAGCCGGAGGAGGAGACCCGATTT
>NM_FL_ACH1
TGAGCAGGAATAGTAGGGACTTCTTTAAGTATGCTTATTCGAGCTGAATTAGGACATCCCGGATCCCTTATTGGAGATGACCAAATTTATAACGTAATTGTTACTGCTCATGCATTTGTAATAATTTTTTTTATAGTTATGCCTATTATAATTGGGGGATTTGGAAATTGATTAGTTCCTTTAATACTAGGAGCCCCTGATATAGCCTTTCCTCGAATAAATAATATAAGTTTTTGACTTTTACCTCCTTCATTAACACTATTATTAGCTAGTAGTATAGTTGAAGCAGGAGCTGGAACAGGATGAACAGTATATCCTCCTCTTTCTTCAGGAATTGCCCATGCCGGAGCTTCTGTTGATTTAGCTATTTTTTCACTTCATTTAGCAGGAATTTCTTCTATTTTAGGGGCTGTTAATTTTATTACAACAATTATTAATATACGATCAAACGGAATCACATTTGACCGAATACCATTATTTGTGTGATCTGTTGTAATTACAGCAGTATTATTACTTTTATCATTGCCTGTTTTAGCTGGAGCAATCACTATACTTTTAACAGACCGAAATTTAAATACTTCATTCTTTGACCCAGCCGGAGGAGGAGACCCGATTT
>NM_FL_ADC3
TGAGCAGGAATAGTAGGGACTTCTTTAAGTATGCTTATTCGAGCTGAATTAGGACATCCCGGATCCCTTATTGGAGATGACCAAATTTATAACGTAATTGTTACTGCTCATGCATTTGTAATAATTTTTTTTATAGTTATGCCTATTATAATTGGGGGATTTGGAAATTGATTAGTTCCTTTAATACTAGGAGCCCCTGATATAGCCTTTCCTCGAATAAATAATATAAGTTTTTGACTTTTACCTCCTTCATTAACACTATTATTAGCTAGTAGTATAGTTGAAGCAGGAGCTGGAACAGGATGAACAGTATATCCTCCTCTTTCTTCAGGAATTGCCCATGCCGGAGCTTCTGTTGATTTAGCTATTTTTTCACTTCATTTAGCAGGAATTTCTTCTATTTTAGGGGCTGTTAATTTTATTACAACAATTATTAATATACGATCAAACGGAATCACATTTGACCGAATACCATTATTTGTGTGATCTGTTGTAATTACAGCAGTATTATTACTTTTATCATTGCCTGTTTTAGCTGGAGCAATCACTATACTTTTAACAGACCGAAATTTAAATACTTCATTCTTTGACCCAGCCGGAGGAGGAGACCCGATTT
>NM_FL_ACC3
TGAGCAGGAATAGTAGGGACTTCTTTAAGTATGCTTATTCGAGCTGAATTAGGACATCCCGGATCCCTTATTGGAGATGACCAAATTTATAACGTAATTGTTACTGCTCATGCATTTGTAATAATTTTTTTTATAGTTATGCCTATTATAATTGGGGGATTTGGAAATTGATTAGTTCCTTTAATACTAGGAGCCCCTGATATAGCCTTTCCTCGAATAAATAATATAAGTTTTTGACTTTTACCTCCTTCATTAACACTATTATTAGCTAGTAGTATAGTTGAAGCAGGAGCTGGAACAGGATGAACAGTATATCCTCCTCTTTCTTCAGGAATTGCCCATGCCGGAGCTTCTGTTGATTTAGCTATTTTTTCACTTCATTTAGCAGGAATTTCTTCTATTTTAGGGGCTGTTAATTTTATTACAACAATTATTAATATACGATCAAACGGAATTACATTTGACCGAATACCATTATTTGTGTGATCTGTTGTAATTACAGCAGTATTATTACTTTTATCATTGCCTGTTTTAGCTGGAGCAATCACTATACTTTTAACAGACCGAAATTTAAATACTTCATTTTTTGACCCAGCCGGAGGAGGAGACCCGATTT
>NM_FL_ABJ4
TGAGCAGGAATAGTAGGGACTTCTTTAAGTATGCTTATTCGAGCTGAATTAGGACATCCCGGATCCCTTATTGGAGATGACCAAATTTATAACGTAATTGTTACTGCTCATGCATTTGTAATAATTTTTTTTATAGTTATGCCTATTATAATTGGGGGATTTGGAAATTGATTAGTTCCTTTAATACTAGGAGCCCCTGATATAGCCTTTCCTCGAATAAATAATATAAGTTTTTGACTTTTACCTCCTTCATTAACACTATTATTAGCTAGTAGTATAGTTGAAGCAGGAGCTGGAACAGGATGAACAGTATATCCTCCTCTTTCTTCAGGAATTGCCCATGCCGGAGCTTCTGTTGATTTAGCTATTTTTTCACTTCATTTAGCAGGAATTTCTTCTATTTTAGGGGCTGTTAATTTTATTACAACAATTATTAATATACGATCAAACGGAATTACATTTGACCGAATACCATTATTTGTATGATCTGTTGTAATTACAGCAGTATTATTACTTTTATCATTGCCTGTTTTAGCTGGAGCAATCACTATACTTTTAACAGACCGAAATTTAAATACTTCATTCTTTGACCCAGCCGGAGGAGGAGACCCGATTT
>NM_RG_BX1
TGAGCAGGAATAGTAGGGACTTCTTTAAGTATGCTTATTCGAGCTGAATTAGGACATCCCGGATCCCTTATTGGAGATGACCAAATTTATAACGTAATTGTTACTGCTCATGCATTTGTAATAATTTTTTTTATAGTTATGCCTATTATAATTGGGGGATTTGGAAATTGATTAGTTCCTTTAATACTAGGAGCCCCTGATATAGCCTTTCCTCGAATAAATAATATAAGTTTTTGACTTTTACCTCCTTCATTAACACTATTATTAGCTAGTAGTATAGTTGAAGCAGGAGCTGGAACAGGATGAACAGTATATCCTCCTCTTTCTTCAGGAATTGCCCATGCCGGAGCTTCTGTTGATTTAGCTATTTTTTCACTTCATTTAGCAGGAATTTCTTCTATTTTAGGGGCTGTTAATTTTATTACAACAATTATTAATATACGATCAAACGGAATTACATTTGACCGAATACCATTATTTGTATGATCTGTTGTAATTACAGCAGTATTATTACTTTTATCATTGCCTGTTTTAGCTGGAGCAATCACTATACTTTTAACAGACCGAAATTTAAATACTTCATTCTTTGACCCAGCCGGAGGAGGAGACCCGATTT
>NM_FL_AFA8
TGAGCAGGAATAGTAGGGACTTCTTTAAGTATGCTTATTCGAGCTGAATTAGGACATCCCGGATCCCTTATTGGAGATGACCAAATTTATAACGTAATTGTTACTGCTCATGCATTTGTAATAATTTTTTTTATAGTTATGCCTATTATAATTGGGGGATTTGGAAATTGATTAGTTCCTTTAATACTAGGAGCCCCTGATATAGCCTTTCCTCGAATAAATAATATAAGTTTTTGACTTTTACCTCCTTCATTAACACTATTATTAGCTAGTAGTATAGTTGAAGCAGGAGCTGGAACAGGATGAACAGTATATCCTCCTCTTTCTTCAGGAATTGCCCATGCCGGAGCTTCTGTTGATTTAGCTATTTTTTCACTTCATTTAGCAGGAATTTCTTCTATTTTAGGGGCTGTTAATTTTATTACAACAATTATTAATATACGATCAAACGGAATTACATTTGACCGAATACCATTATTTGTATGATCTGTTGTAATTACAGCAGTATTATTACTTTTATCATTGCCTGTTTTAGCTGGAGCAATCACTATACTTTTAACAGACCGAAATTTAAATACTTCATTCTTTGACCCAGCCGGAGGAGGAGACCCGATTT
>NM_RG_EG3
TGAGCAGGAATAGTAGGGACTTCTTTAAGTATGCTTATTCGAGCTGAATTAGGACATCCCGGATCCCTTATTGGAGATGACCAAATTTATAACGTAATTGTTACTGCTCATGCATTTGTAATAATTTTTTTTATAGTTATGCCTATTATAATTGGGGGATTTGGAAATTGATTAGTTCCTTTAATACTAGGAGCCCCTGATATAGCCTTTCCTCGAATAAATAATATAAGTTTTTGACTTTTACCTCCTTCATTAACACTATTATTAGCTAGTAGTATAGTTGAAGCAGGAGCTGGAACAGGATGAACAGTATATCCTCCTCTTTCTTCAGGAATTGCCCATGCCGGAGCTTCTGTTGATTTAGCTATTTTTTCACTTCATTTAGCAGGAATTTCTTCTATTTTAGGGGCTGTTAATTTTATTACAACAATTATTAATATACGATCAAACGGAATTACATTTGACCGAATACCATTATTTGTGTGATCTGTTGTAATTACAGCAGTATTATTACTTTTATCATTGCCTGTTTTAGCTGGAGCAATCACCATACTTTTAACAGACCGAAATTTAAATACTTCATTCTTTGACCCAGCCGGAGGAGGAGACCCGATTT
>NM_FL_ABD2
TGAGCAGGAATAGTAGGGACTTCTTTAAGTATGCTTATTCGAGCTGAATTAGGACATCCCGGATCCCTTATTGGAGATGACCAAATTTATAACGTAATTGTTACTGCTCATGCATTTGTAATAATTTTTTTTATAGTTATGCCTATTATAATTGGGGGATTTGGAAATTGATTAGTTCCTTTAATACTAGGAGCCCCTGATATAGCCTTTCCTCGAATAAATAATATAAGTTTTTGACTTTTACCTCCTTCATTAACACTATTATTAGCTAGTAGTATAGTTGAAGCAGGAGCTGGAACAGGATGAACAGTATATCCTCCTCTTTCTTCAGGAATTGCCCATGCCGGAGCTTCTGTTGATTTAGCTATTTTTTCACTTCATTTAGCAGGAATTTCTTCTATTTTAGGGGCTGTTAATTTTATTACAACAATTATTAATATACGATCAAACGGAATTACATTTGACCGAATACCATTATTTGTGTGATCTGTTGTAATTACAGCAGTATTATTACTTTTATCATTGCCTGTTTTAGCTGGAGCAATCACCATACTTTTAACAGACCGAAATTTAAATACTTCATTCTTTGACCCAGCCGGAGGAGGAGACCCGATTT
>NM_FL_ABY4
TGAGCAGGAATAGTAGGGACTTCTTTAAGTATGCTTATTCGAGCTGAATTAGGACATCCCGGATCCCTTATTGGAGATGACCAAATTTATAACGTAATTGTTACTGCTCATGCATTTGTAATAATTTTTTTTATAGTTATGCCTATTATAATTGGGGGATTTGGAAATTGATTAGTTCCTTTAATACTAGGAGCCCCTGATATAGCCTTTCCTCGAATAAATAATATAAGTTTTTGACTTTTACCTCCTTCATTAACACTATTATTAGCTAGTAGTATAGTTGAAGCAGGAGCTGGAACAGGATGAACAGTATATCCTCCTCTTTCTTCAGGAATTGCCCATGCCGGAGCTTCTGTTGATTTAGCTATTTTTTCACTTCATTTAGCAGGAATTTCTTCTATTTTAGGGGCTGTTAATTTTATTACAACAATTATTAATATACGATCAAACGGAATTACATTTGACCGAATACCATTATTTGTGTGATCTGTTGTAATTACAGCAGTATTATTACTTTTATCATTGCCTGTTTTAGCTGGAGCAATCACCATACTTTTAACAGACCGAAATTTAAATACTTCATTCTTTGACCCAGCCGGAGGAGGAGACCCGATTT
>NM_RG_22_BL1
TGAGCAGGAATAGTAGGGACTTCTTTAAGTATGCTTATTCGAGCTGAATTAGGACATCCCGGATCCCTTATTGGAGATGACCAAATTTATAACGTAATTGTTACTGCTCATGCATTTGTAATAATTTTTTTTATAGTTATGCCTATTATAATTGGGGGATTTGGAAATTGATTAGTTCCTTTAATACTAGGAGCCCCTGATATAGCCTTTCCTCGAATAAATAATATAAGTTTTTGACTTTTACCTCCTTCATTAACACTATTATTAGCTAGTAGTATAGTTGAAGCAGGAGCTGGAACAGGATGAACAGTATATCCTCCTCTTTCTTCAGGAATTGCCCATGCCGGAGCTTCTGTTGATTTAGCTATTTTTTCACTTCATTTAGCAGGAATTTCTTCTATTTTAGGGGCTGTTAATTTTATTACAACAATTATTAATATACGATCAAACGGAATTACATTTGACCGAATACCATTATTTGTGTGATCTGTTGTAATTACAGCAGTATTATTACTTTTATCATTGCCTGTTTTAGCTGGAGCAATCACCATACTTTTAACAGACCGAAATTTAAATACTTCATTCTTTGACCCAGCCGGAGGAGGAGACCCGATTT
>NM_RG_FW4
TGAGCAGGAATAGTAGGGACTTCTTTAAGTATGCTTATTCGAGCTGAATTAGGACATCCCGGATCCCTTATTGGAGATGACCAAATTTATAACGTAATTGTTACTGCTCATGCATTTGTAATAATTTTTTTTATAGTTATGCCTATTATAATTGGGGGATTTGGAAATTGATTAGTTCCTTTAATACTAGGAGCCCCTGATATAGCCTTTCCTCGAATAAATAATATAAGTTTTTGACTTTTACCTCCTTCATTAACACTATTATTAGCTAGTAGTATAGTTGAAGCAGGAGCTGGAACAGGATGAACAGTATATCCCCCTCTTTCTTCAGGAATTGCCCATGCCGGAGCTTCTGTTGATTTAGCTATTTTTTCACTTCATTTAGCAGGAATTTCTTCTATTTTAGGGGCTGTTAATTTTATTACAACAATTATTAATATACGATCAAACGGAATTACATTTGACCGAATACCATTATTTGTGTGATCTGTTGTAATTACAGCAGTATTATTACTTTTATCATTGCCTGTTTTAGCTGGAGCAATCACCATACTTTTAACAGACCGAAATTTAAATACTTCATTCTTTGACCCAGCCGGAGGAGGAGACCCGATTT
>NM_RG_GU3
TGAGCAGGAATAGTAGGGACTTCTTTAAGTATACTTATTCGAGCTGAATTAGGACATCCCGGATCCCTTATTGGAGATGACCAAATTTATAACGTAATTGTTACTGCTCATGCATTTGTAATAATTTTTTTTATAGTTATGCCTATTATAATTGGGGGATTTGGAAATTGATTAGTTCCTTTAATACTAGGAGCCCCTGATATAGCCTTTCCTCGAATAAATAATATAAGTTTTTGACTTTTACCTCCTTCATTAACACTATTATTAGCTAGTAGTATAGTTGAGGCAGGAGCTGGAACAGGATGAACAGTATATCCTCCTCTTTCTTCAGGAATTGCCCATGCCGGAGCTTCTGTTGATTTAGCTATTTTTTCACTTCATTTAGCAGGAATTTCTTCTATTTTAGGGGCTGTTAATTTTATTACAACAATTATTAATATACGATCAAACGGAATTACATTTGACCGAATACCATTATTTGTGTGATCTGTTGTAATTACAGCAGTATTATTACTTTTATCATTGCCTGTTTTAGCTGGAGCAATCACTATACTTTTAACAGACCGAAATTTAAATACTTCATTCTTTGACCCAGCCGGAGGAGGAGACCCGATTT
>NM_RG_AZ2
TGAGCAGGAATAGTAGGGACTTCTTTAAGTATACTTATTCGAGCTGAATTAGGACATCCCGGATCCCTTATTGGAGATGACCAAATTTATAACGTAATTGTTACTGCTCATGCATTTGTAATAATTTTTTTTATAGTTATGCCTATTATAATTGGGGGATTTGGAAATTGATTAGTTCCTTTAATACTAGGAGCCCCTGATATAGCCTTTCCTCGAATAAATAATATAAGTTTTTGACTTTTACCTCCTTCATTAACACTATTATTAGCTAGTAGTATAGTTGAAGCAGGAGCTGGAACAGGATGAACAGTATATCCTCCTCTTTCTTCAGGAATTGCCCATGCCGGAGCTTCTGTTGATTTAGCTATTTTTTCACTTCATTTAGCAGGAATTTCTTCTATTTTAGGGGCTGTTAATTTTATTACAACAATTATTAATATACGATCAAACGGAATTACATTTGACCGAATACCATTATTTGTGTGATCTGTTGTAATTACAGCAGTATTATTACTTTTATCATTGCCTGTTTTAGCTGGAGCAATCACTATACTTTTAACAGACCGAAATTTAAATACTTCATTCTTTGACCCAGCCGGAGGAGGAGACCCGATTT
>NM_RG_BK3
TGAGCAGGAATAGTAGGGACTTCTTTAAGTATACTTATTCGAGCTGAATTAGGACATCCCGGATCCCTTATTGGAGATGACCAAATTTATAACGTAATTGTTACTGCTCATGCATTTGTAATAATTTTTTTTATAGTTATGCCTATTATAATTGGGGGATTTGGAAATTGATTAGTTCCTTTAATACTAGGAGCCCCTGATATAGCCTTTCCTCGAATAAATAATATAAGTTTTTGACTTTTACCTCCTTCATTAACACTATTATTAGCTAGTAGTATAGTTGAAGCAGGAGCTGGAACAGGATGAACAGTATATCCTCCTCTTTCTTCAGGAATTGCCCATGCCGGAGCTTCTGTTGATTTAGCTATTTTTTCACTTCATTTAGCAGGAATTTCTTCTATTTTAGGGGCTGTTAATTTTATTACAACAATTATTAATATACGATCAAACGGAATTACATTTGACCGAATACCATTATTTGTGTGATCTGTTGTAATTACAGCAGTATTATTACTTTTATCATTGCCTGTTTTAGCTGGAGCAATCACTATACTTTTAACAGACCGAAATTTAAATACTTCATTCTTTGACCCAGCCGGAGGAGGAGACCCGATTT
>NM_FL_AHB10
TGAGCAGGAATAGTAGGGACTTCTTTAAGTATACTTATTCGAGCTGAATTAGGACATCCCGGATCCCTTATTGGAGATGACCAAATTTATAACGTAATTGTTACTGCTCATGCATTTGTAATAATTTTTTTTATAGTTATGCCTATTATAATTGGGGGATTTGGAAATTGATTAGTTCCTTTAATACTAGGAGCCCCTGATATAGCCTTTCCTCGAATAAATAATATAAGTTTTTGACTTTTACCTCCTTCATTAACACTATTATTAGCTAGTAGTATAGTTGAAGCAGGAGCTGGAACAGGATGAACAGTGTATCCTCCTCTTTCTTCAGGAATTGCCCATGCCGGAGCTTCTGTTGATTTAGCTATTTTTTCACTTCATTTAGCAGGAATTTCTTCTATTTTAGGGGCTGTTAATTTTATTACAACAATTATTAATATACGATCAAACGGAATTACATTTGACCGAATACCATTATTTGTGTGATCTGTTGTAATTACAGCAGTATTATTACTTTTATCATTGCCTGTTTTAGCTGGAGCAATCACTATACTTTTAACAGACCGAAATTTAAATACTTCATTCTTTGACCCAGCCGGAGGAGGAGACCCGATTT
>NM_FL_AFA2
TGAGCAGGAATAGTAGGGACTTCTTTAAGTATACTTATTCGAGCTGAATTAGGACATCCCGGATCCCTTATTGGAGATGACCAAATTTATAACGTAATTGTTACTGCTCATGCATTTGTAATAATTTTTTTTATAGTTATGCCTATTATAATTGGGGGATTTGGAAATTGATTAGTTCCTTTAATACTAGGAGCCCCTGATATAGCCTTTCCTCGAATAAATAATATAAGTTTTTGACTTTTACCTCCTTCATTAACACTATTATTAGCTAGTAGTATAGTTGAAGCAGGAGCTGGAACAGGATGAACAGTATATCCTCCTCTTTCTTCAGGAATTGCCCATGCCGGAGCTTCTGTTGATTTAGCTATTTTTTCACTTCATTTAGCAGGAATTTCTTCTATTTTAGGGGCTGTTAATTTTATTACAACAATTATTAATATACGATCAAACGGAATTACATTTGACCGAATACCATTATTTGTGTGATCTGTTGTAATTACAGCAGTATTATTACTTTTATCATTGCCTGTTTTAGCTGGAGCAATCACTATACTTKTAACAGACCGAAATTTAAATACTTCATTCTTTGACCCAGCCGGAGGAGGAGACCCGATTT
>NM_RG_GU1
TGAGCAGGAATAGTAGGGACTTCTTTAAGTATGCTTATTCGAGCTGAATTAGGACATCCCGGATCCCTTATTGGAGATGACCAAATTTATAACGTAATTGTTACTGCTCATGCATTTGTAATAATTTTTTTTATAGTTATGCCTATTATAATTGGGGGATTTGGAAATTGATTAGTTCCTTTAATACTAGGAGCCCCTGATATAGCCTTTCCTCGAATAAATAATATAAGTTTTTGACTTTTACCTCCTTCATTAACACTATTATTAGCTAGTAGTATAGTTGAAGCAGGAGCTGGAACAGGATGAACAGTATACCCTCCTCTTTCTTCAGGAATTGCCCATGCCGGAGCTTCTGTTGATTTAGCTATTTTTTCACTTCATTTAGCAGGAATTTCTTCTATTTTAGGGGCTGTTAATTTTATTACAACAATTATTAATATACGATCAAACGGAATTACATTTGACCGAATACCATTATTTGTGTGATCTGTTGTAATTACAGCAGTATTATTACTTTTATCATTGCCTGTTTTAGCTGGAGCAATCACTATACTTTTAACAGACCGAAATTTAAATACTTCATTCTTTGACCCAGCCGGAGGAGGAGATCCGATTT
>NM_RG_EH5
TGAGCAGGAATAGTAGGGACTTCTTTAAGTATGCTTATTCGAGCTGAATTAGGACATCCCGGATCCCTTATTGGAGATGACCAAATTTATAACGTAATTGTTACTGCTCATGCATTTGTAATAATTTTTTTTATAGTTATGCCTATTATAATTGGGGGATTTGGAAATTGATTAGTTCCTTTAATACTAGGAGCCCCTGATATAGCCTTTCCTCGAATAAATAATATAAGTTTTTGACTTTTACCTCCTTCATTAACACTATTATTAGCTAGTAGTATAGTTGAAGCAGGAGCTGGAACAGGATGAACAGTATACCCTCCTCTTTCTTCAGGAATTGCCCATGCCGGAGCTTCTGTTGATTTAGCTATTTTTTCACTTCATTTAGCAGGAATTTCTTCTATTTTAGGGGCTGTTAATTTTATTACAACAATTATTAATATACGATCAAACGGAATTACATTTGACCGAATACCATTATTTGTGTGATCTGTTGTAATTACAGCAGTATTATTACTTTTATCATTGCCTGTTTTAGCTGGAGCAATCACTATACTTTTAACAGACCGAAATTTAAATACTTCATTCTTTGACCCAGCCGGAGGAGGAGATCCGATTT
>NM_FL_AHA6
TGAGCAGGAATAGTAGGGACTTCTTTAAGTATGCTTATTCGAGCTGAATTAGGACATCCCGGATCCCTTATTGGAGATGACCAAATTTATAACGTAATTGTTACTGCTCATGCATTTGTAATAATTTTTTTTATAGTTATGCCTATTATAATTGGGGGATTTGGAAATTGATTAGTTCCTTTAATACTAGGAGCCCCTGATATAGCCTTTCCTCGAATAAATAATATAAGTTTTTGACTTTTACCTCCTTCATTAACACTATTATTAGCTAGTAGTATAGTTGAAGCAGGAGCTGGAACAGGATGAACAGTATACCCTCCTCTTTCTTCAGGAATTGCCCATGCCGGAGCTTCTGTTGATTTAGCTATTTTTTCACTTCATTTAGCAGGAATTTCTTCTATTTTAGGGGCTGTTAATTTTATTACAACAATTATTAATATACGATCAAACGGAATTACATTTGACCGAATACCATTATTTGTGTGATCTGTTGTAATTACAGCAGTATTATTACTTTTATCATTGCCTGTTTTAGCTGGAGCAATCACTATACTTTTAACAGACCGAAATTTAAATACTTCATTCTTTGACCCAGCCGGAGGAGGAGATCCGATTT
>NM_FL_ACU4
TGAGCAGGAATAGTAGGGACTTCTTTAAGTATACTTATTCGAGCTGAATTAGGACATCCCGGATCCCTTATTGGAGATGATCAAATTTATAACGTAATTGTTACTGCTCATGCATTTGTAATAATTTTTTTTATAGTTATGCCTATTATAATTGGGGGATTTGGAAATTGATTAGTTCCTTTAATACTAGGAGCCCCTGATATAGCCTTTCCTCGAATAAATAATATAAGTTTTTGACTTTTACCCCCTTCATTAACACTATTATTAGCTAGTAGTATAGTTGAAGCAGGAGCTGGAACAGGATGAACAGTATATCCTCCTCTTTCTTCAGGAATTGCCCATGCCGGGGCTTCTGTTGATTTAGCTATTTTTTCACTTCATTTAGCAGGAATTTCTTCTATTTTAGGGGCTGTTAATTTTATTACAACAATTATTAATATACGATCAAACGGAATTACATTTGACCGAATACCATTATTTGTGTGATCTGTTGTAATTACAGCAGTATTATTACTTTTATCATTGCCTGTTTTAGCTGGAGCAATCACTATACTTTTAACAGACCGAAATTTAAATACTTCATTCTTTGACCCAGCCGGAGGAGGAGACCCGATTT
>NM_RG_BO1
GAAGCAGGAATAGTAGGGACTTCTTTAAGTATGCTTATTCGAGCTGAATTAGGACATCCCGGATCCCTTATTGGAGATGACCAAATTTATAACGTAATTGTTACTGCTCATGCATTTGTAATAATTTTTTTTATAGTTATGCCTATTATAATTGGGGGATTTGGAAATTGATTAGTTCCTTTAATACTAGGAGCCCCTGATATAGCCTTTCCTCGAATAAATAATATAAGTTTTTGACTTTTACCTCCTTCATTAACACTATTATTAGCTAGTAGTATAGTTGAAGCAGGAGCTGGAACAGGATGAACAGTATATCCTCCTCTTTCTTCAGGAATTGCCCATGCCGGAGCTTCTGTTGATTTAGCTATTTTTTCACTTCATTTAGCAGGAATTTCTTCTATTTTAGGGGCTGTTAATTTTATTACAACAATTATTAATATACGATCAAACGGAATTACATTTGACCGAATACCATTATTTGTGTGATCTGTTGTAATTACAGCAGTATTATTACTTTTATCATTGCCTGTTTTAGCTGGAGCAATCACTATACTTTTAACAGACCGAAATTTAAATACTTCATTCTTTGACCCAGCCGGAGGAGGAGACCCGATTT
>NM_RG_BI4
TGAGCAGGAATAGTAGGAACTTCTTTAAGTATACTTATTCGAGCTGAATTAGGACATCCCGGATCCCTTATTGGAGATGATCAAATTTATAACGTAATTGTTACTGCTCATGCATTTGTAATAATTTTTTTCATAGTTATGCCTATTATAATTGGGGGATTTGGAAATTGATTAGTTCCTTTAATACTAGGAGCCCCTGATATAGCCTTTCCTCGAATAAATAATATAAGTTTTTGACTTTTACCTCCTTCATTAACACTATTATTAGCTAGTAGTATAGTTGAAGCAGGAGCTGGAACAGGATGAACAGTATATCCCCCTCTTTCTTCAGGAATTGCCCATGCCGGGGCTTCTGTTGATTTAGCTATTTTTTCACTTCATTTAGCAGGAATTTCTTCTATTTTAGGGGCTGTTAATTTTATTACAACAATTATTAATATACGATCAAACGGAATTACATTTGACCGAATACCATTATTTGTGTGATCTGTTGTAATTACAGCAGTATTATTACTTTTATCATTACCTGTCTTAGCCGGAGCAATCACTATACTTTTAACAGACCGAAATTTAAATACTTCATTCTTTGACCCAGCCGGAGGAGGAGACCCGATTT
>NM_RG_EG10
TGAGCAGGAATAGTAGGAACTTCTTTAAGTATACTTATTCGAGCTGAATTAGGACATCCCGGATCCCTTATTGGAGATGATCAAATTTATAACGTAATTGTTACTGCTCATGCATTTGTAATAATTTTTTTTATAGTTATGCCTATTATAATTGGGGGATTTGGAAATTGATTAGTTCCTTTAATACTAGGAGCCCCTGATATAGCCTTTCCTCGAATAAATAATATAAGTTTTTGACTTTTACCTCCTTCATTAACACTATTATTAGCTAGTAGTATAGTTGAAGCAGGAGCTGGAACAGGGTGAACAGTATACCCCCCTCTTTCTTCAGGAATTGCCCATGCCGGAGCTTCTGTTGATTTAGCTATTTTTTCACTTCATTTAGCAGGAATTTCTTCTATTTTAGGGGCTGTTAATTTTATTACAACAATTATTAATATACGATCAAACGGAATTACATTTGACCGAATACCATTATTTGTGTGATCTGTTGTAATTACAGCAGTATTATTACTTTTATCATTACCTGTTTTAGCCGGAGCAATCACTATACTTTTAACAGACCGAAATTTAAATACTTCATTCTTTGACCCAGCCGGAGGAGGAGACCCGATTT
>NM_RG_EJ10
TGAGCAGGAATAGTAGGAACTTCTTTAAGTATACTTATTCGAGCTGAATTAGGACATCCCGGATCCCTTATTGGAGATGATCAAATTTATAACGTAATTGTTACTGCTCATGCATTTGTAATAATTTTTTTTATAGTTATGCCTATTATAATTGGGGGATTTGGAAATTGATTAGTTCCTTTAATACTAGGAGCCCCTGATATAGCCTTTCCTCGAATAAATAATATAAGTTTTTGACTTTTACCTCCTTCATTAACACTATTATTAGCTAGTAGTATAGTTGAAGCAGGAGCTGGAACAGGGTGAACAGTATATCCCCCTCTTTCTTCAGGAATTGCCCATGCCGGAGCTTCTGTTGATTTAGCTATTTTTTCACTTCATTTAGCAGGAATTTCTTCTATTTTAGGGGCTGTTAATTTTATTACAACAATTATTAATATACGATCAAACGGAATTACATTTGACCGAATACCATTATTTGTGTGATCTGTTGTAATTACAGCAGTATTATTACTTTTATCATTACCTGTTTTAGCCGGAGCAATCACTATACTTTTAACAGACCGAAATTTAAATACTTCATTCTTTGACCCAGCCGGAGGAGGAGACCCGATTT
>NM_FL_ABJ5
TGAGCAGGAATAGTAGGAACTTCTTTAAGTATACTTATTCGAGCTGAATTAGGACATCCCGGATCCCTTATTGGAGATGATCAAATTTATAACGTAATTGTTACTGCTCATGCATTTGTAATAATTTTTTTTATAGTTATGCCTATTATAATTGGGGGATTTGGAAATTGATTAGTTCCTTTAATACTAGGAGCCCCTGATATAGCCTTTCCTCGAATAAATAATATAAGTTTTTGACTTTTACCTCCTTCATTAACACTATTATTAGCTAGTAGTATAGTTGAAGCAGGAGCTGGAACAGGGTGAACAGTATATCCCCCTCTTTCTTCAGGAATTGCCCATGCCGGAGCTTCTGTTGATTTAGCTATTTTTTCACTTCATTTAGCAGGAATTTCTTCTATTTTAGGGGCTGTTAATTTTATTACAACAATTATTAATATACGATCAAACGGAATTACATTTGACCGAATACCATTATTTGTGTGATCTGTTGTAATTACAGCAGTATTATTACTTTTATCATTACCTGTTTTAGCCGGAGCAATCACTATACTTTTAACAGACCGAAATTTAAATACTTCATTCTTTGACCCAGCCGGAGGAGGAGACCCGATTT
>NM_RG_EJ1
TGAGCAGGAATAGTAGGGACTTCTTTAAGTATACTTATTCGAGCTGAATTAGGACATCCCGGATCCCTTATTGGAGATGATCAAATTTATAACGTAATTGTTACTGCTCATGCATTTGTAATAATTTTTTTTATAGTTATGCCTATTATAATTGGGGGATTTGGAAATTGATTAGTTCCTTTAATACTAGGAGCTCCTGATATAGCCTTTCCTCGAATAAATAATATAAGTTTTTGACTTTTACCTCCTTCATTAACACTATTATTAGCTAGTAGTATAGTTGAAGCAGGGGCTGGAACAGGATGAACAGTATACCCTCCTCTTTCTTCAGGAATTGCCCATGCTGGAGCTTCTGTTGATTTAGCTATTTTTTCACTTCATTTAGCAGGAATTTCTTCTATTTTAGGGGCTGTTAATTTTATTACAACAATTATTAATATACGATCAAACGGAATTACATTTGACCGAATACCATTATTTGTGTGATCTGTTGTAATTACAGCAGTATTATTACTTTTATCATTACCTGTTTTAGCCGGAGCAATCACTATAATTTTAACAGACCGAAATTTAAATACTTCATTCTTTGACCCAGCCGGAGGAGGAGACCCGATTT
>NM_RG_GS2
TGAGCAGGAATAGTAGGGACTTCTTTAAGTATACTTATTCGAGCTGAATTAGGACATCCCGGATCCCTTATTGGAGATGATCAAATTTATAACGTAATTGTTACTGCTCATGCATTTGTAATAATTTTTTTTATAGTTATGCCTATTATAATTGGGGGATTTGGAAATTGATTAGTTCCTTTAATACTAGGAGCTCCTGATATAGCCTTTCCTCGAATAAATAATATAAGTTTTTGACTTTTACCTCCTTCATTAACACTATTATTAGCTAGTAGTATAGTTGAAGCAGGGGCTGGAACAGGATGAACAGTATACCCTCCTCTTTCTTCAGGAATTGCCCATGCTGGAGCTTCTGTTGATTTAGCTATTTTTTCACTTCATTTAGCAGGAATTTCTTCTATTTTAGGGGCTGTTAATTTTATTACAACAATTATTAATATACGATCAAACGGAATTACATTTGACCGAATACCATTATTTGTGTGATCTGTTGTAATTACAGCAGTATTATTACTTTTATCATTACCTGTTTTAGCCGGAGCAATCACTATACTTTTAACAGACCGAAATTTAAATACTTCATTCTTTGACCCAGCCGGAGGAGGAGACCCGATTT
>NM_FL_ADC7
TGAGCAGGAATAGTAGGGACTTCTTTAAGTATACTTATTCGAGCTGAATTAGGACATCCCGGATCCCTTATTGGAGATGATCAAATTTATAACGTAATTGTTACTGCTCATGCATTTGTAATAATTTTTTTTATAGTTATGCCTATTATAATTGGGGGATTTGGAAATTGATTAGTTCCTTTAATACTAGGAGCTCCTGATATAGCCTTTCCTCGAATAAATAATATAAGTTTTTGACTTTTACCTCCTTCATTAACACTATTATTAGCTAGTAGTATAGTTGAAGCAGGGGCTGGAACAGGATGAACAGTATACCCTCCTCTTTCTTCAGGAATTGCCCATGCTGGAGCTTCTGTTGATTTAGCTATTTTTTCACTTCATTTAGCAGGAATTTCTTCTATTTTAGGGGCTGTTAATTTTATTACAACAATTATTAATATACGATCAAACGGAATTACATTTGACCGAATACCATTATTTGTGTGATCTGTTGTAATTACAGCAGTATTATTACTTTTATCATTACCTGTTTTAGCCGGAGCAATCACTATACTTTTAACAGACCGAAATTTAAATACTTCATTCTTTGACCCAGCCGGAGGAGGAGACCCGATTT
>NM_RG_BX6
TGAGCAGGAATAGTAGGGACTTCTTTAAGTATACTTATTCGAGCTGAATTAGGACATCCCGGATCCCTTATTGGAGATGATCAAATTTATAACGTAATTGTTACTGCTCATGCATTTGTAATAATTTTTTTTATAGTTATGCCTATTATAATTGGGGGATTTGGAAATTGATTAGTTCCTTTAATACTAGGAGCTCCTGATATAGCCTTTCCTCGAATAAATAATATAAGTTTTTGACTTTTACCTCCTTCATTAACACTATTATTAGCTAGTAGTATAGTTGAAGCAGGGGCTGGAACAGGATGAACAGTATACCCTCCTCTTTCTTCAGGAATTGCCCATGCTGGAGCTTCTGTTGATTTAGCTATTTTTTCACTTCATTTAGCAGGAATTTCTTCTATTTTAGGGGCTGTTAATTTTATTACAACAATTATTAATATACGATCAAACGGAATTACATTTGACCGAATACCATTATTTGTGTGATCTGTTGTAATTACAGCAGTATTATTACTTTTATCATTACCTGTTTTAGCCGGAGCAATCACTATACTTTTAACAGACCGAAATTTAAATACTTCATTCTTTGACCCAGCCGGAGGAGGAGACCCGATTT
>NM_RG_22_BM4
TGAGCAGGAATAGTAGGGACTTCTTTAAGTATACTTATTCGAGCTGAATTAGGACATCCCGGATCCCTTATTGGAGATGATCAAATTTATAACGTAATTGTTACTGCTCATGCATTTGTAATAATTTTTTTTATAGTTATGCCTATTATAATTGGGGGATTTGGAAATTGATTAGTTCCTTTAATACTAGGAGCTCCTGATATAGCCTTTCCTCGAATAAATAATATAAGTTTTTGACTTTTACCTCCTTCATTAACACTATTATTAGCTAGTAGTATAGTTGAAGCAGGGGCTGGAACAGGATGAACAGTATACCCTCCTCTTTCTTCAGGAATTGCCCATGCTGGAGCTTCTGTTGATTTAGCTATTTTTTCACTTCATTTAGCAGGAATTTCTTCTATTTTAGGGGCTGTTAATTTTATTACAACAATTATTAATATACGATCAAACGGAATTACATTTGACCGAATACCATTATTTGTGTGATCTGTTGTAATTACAGCAGTATTATTACTTTTATCATTACCTGTTTTAGCCGGAGCAATCACTATACTTTTAACAGACCGAAATTTAAATACTTCATTCTTTGACCCAGCCGGAGGAGGAGACCCGATTT
>NM_RG_BI6
TGAGCAGGAATAGTAGGGACTTCTTTAAGTATACTTATTCGAGCTGAATTAGGACATCCCGGATCCCTTATTGGAGATGATCAAATTTATAACGTAATTGTTACTGCTCATGCATTTGTAATAATTTTTTTTATAGTTATGCCTATTATAATTGGGGGATTTGGAAATTGATTAGTTCCTTTAATACTAGGAGCTCCTGATATAGCCTTTCCTCGAATAAATAATATAAGTTTTTGACTTTTACCTCCTTCATTAACACTATTATTAGCTAGTAGTATAGTTGAAGCAGGGGCTGGAACAGGATGAACAGTATACCCTCCTCTTTCTTCAGGAATTGCCCATGCTGGAGCTTCTGTTGATTTAGCTATTTTTTCACTTCATTTAGCAGGAATTTCTTCTATTTTAGGGGCTGTTAATTTTATTACAACAATTATTAATATACGATCAAACGGAATTACATTTGACCGAATACCATTATTTGTGTGATCTGTTGTAATTACAGCAGTATTATTACTTTTATCATTACCTGTTTTAGCCGGAGCAATCACTATACTTTTAACAGACCGAAATTTAAATACTTCATTCTTTGACCCAGCCGGAGGAGGAGACCCGATTT
>NM_RG_22_AJ6
TGAGCAGGAATAGTAGGGACTTCTTTAAGTATACTTATTCGAGCTGAATTAGGACATCCCGGATCCCTTATTGGAGATGATCAAATTTATAACGTAATTGTTACTGCTCATGCATTTGTAATAATTTTTTTTATAGTTATGCCTATTATAATTGGGGGATTTGGAAATTGATTAGTTCCTTTAATACTAGGAGCTCCTGATATAGCCTTTCCTCGAATAAATAATATAAGTTTTTGACTTTTACCTCCTTCATTAACACTATTATTAGCTAGTAGTATAGTTGAAGCAGGGGCTGGAACAGGATGAACAGTATACCCTCCTCTTTCTTCAGGAATTGCCCATGCTGGAGCTTCTGTTGATTTAGCTATTTTTTCACTTCATTTAGCAGGAATTTCTTCTATTTTAGGGGCTGTTAATTTTATTACAACAATTATTAATATACGATCAAACGGAATTACATTTGACCGAATACCATTATTTGTGTGATCTGTTGTAATTACAGCAGTATTATTACTTTTATCATTACCTGTTTTAGCCGGAGCAATCACTATACTTTTAACAGACCGAAATTTAAATACTTCATTCTTTGACCCAGCCGGAGGAGGAGACCCGATTT
>NM_RG_22_BN2
TGAGCAGGAATAGTAGGGACTTCTTTAAGTATACTTATTCGAGCTGAATTAGGACATCCCGGATCCCTTATTGGAGATGATCAAATTTATAACGTAATTGTTACTGCTCATGCATTTGTAATAATTTTTTTTATAGTTATGCCTATTATAATTGGGGGATTTGGAAATTGATTAGTTCCTTTAATACTAGGAGCTCCTGATATAGCCTTTCCTCGAATAAATAATATAAGTTTTTGACTTTTACCTCCTTCATTAACACTATTATTAGCTAGTAGTATAGTTGAAGCAGGGGCTGGAACAGGATGAACAGTATACCCTCCTCTTTCTTCAGGAATTGCCCATGCTGGAGCTTCTGTTGATTTAGCTATTTTTTCACTTCATTTAGCAGGAATTTCTTCTATTTTAGGGGCTGTTAATTTTATTACAACAATTATTAATATACGATCAAACGGAATTACATTTGACCGAATACCATTATTTGTGTGATCTGTTGTAATTACAGCAGTATTATTACTTTTATCATTACCTGTTTTAGCCGGAGCAATCACTATACTTTTAACAGACCGAAATTTAAATACTTCATTCTTTGACCCAGCCGGAGGAGGAGACCCGATTT
>NM_FL_ACC2
TGAGCAGGAATAGTAGGGACTTCTTTAAGTATACTTATTCGAGCTGAATTAGGACATCCCGGATCCCTTATTGGAGATGATCAAATTTATAACGTAATTGTTACTGCTCATGCATTTGTAATAATTTTTTTTATAGTTATGCCTATTATAATTGGAGGATTTGGAAATTGATTAGTTCCTTTAATACTAGGAGCCCCTGATATAGCCTTTCCTCGAATAAATAATATAAGTTTTTGACTTTTACCTCCTTCATTAACACTATTATTAGCTAGTAGTATAGTTGAAGCAGGAGCTGGAACAGGATGAACAGTATACCCTCCTCTTTCTTCAGGAATTGCCCATGCCGGAGCTTCTGTTGATTTAGCTATTTTTTCACTTCATTTAGCAGGAATTTCTTCTATTTTAGGGGCTGTTAATTTTATTACAACAATTATTAATATACGATCAAACGGAATTACATTTGACCGAATACCATTATTTGTGTGATCTGTTGTAATTACAGCAGTATTATTACTTTTATCATTACCTGTTTTAGCCGGAGCAATCACTATACTTTTAACAGACCGAAATTTAAATACTTCATTCTTTGACCCAGCCGGAGGAGGAGACCCGATTT
>NM_RG_22_AU8
TGAGCAGGAATAGTAGGGACTTCTTTAAGTATACTTATTCGAGCTGAATTAGGACATCCCGGATCCCTTATTGGAGATGATCAAATTTATAACGTAATTGTTACTGCTCATGCATTTGTAATAATTTTTTTTATAGTTATGCCTATTATAATTGGAGGATTTGGAAATTGATTAGTTCCTTTAATACTAGGAGCCCCTGATATAGCCTTTCCTCGAATAAATAATATAAGTTTTTGACTTTTACCTCCTTCATTAACACTATTATTAGCTAGTAGTATAGTTGAAGCAGGAGCTGGAACAGGATGAACAGTATACCCTCCTCTTTCTTCAGGAATTGCCCATGCCGGAGCTTCTGTTGATTTAGCTATTTTTTCACTTCATTTAGCAGGAATTTCTTCTATTTTAGGGGCTGTTAATTTTATTACAACAATTATTAATATACGATCAAACGGAATTACATTTGACCGAATACCATTATTTGTGTGATCTGTTGTAATTACAGCAGTATTATTACTTTTATCATTACCTGTTTTAGCCGGAGCAATCACTATACTTTTAACAGACCGAAATTTAAATACTTCATTCTTTGACCCAGCCGGAGGAGGAGACCCGATTT
>NM_FL_AHA5
TGAGCAGGAATAGTAGGGACTTCTTTAAGTATACTTATTCGAGCTGAATTAGGACATCCCGGATCCCTTATTGGAGATGATCAAATTTATAACGTAATTGTTACTGCTCATGCATTTGTAATAATTTTTTTTATAGTTATGCCTATTATAATTGGAGGATTTGGAAATTGATTAGTTCCTTTAATACTAGGAGCCCCTGATATAGCCTTTCCTCGAATAAATAATATAAGTTTTTGACTTTTACCTCCTTCATTAACACTATTATTAGCTAGTAGTATAGTTGAAGCAGGAGCTGGAACAGGATGAACAGTATACCCTCCTCTTTCTTCAGGAATTGCCCATGCCGGAGCTTCTGTTGATTTAGCTATTTTTTCACTTCATTTAGCAGGAATTTCTTCTATTTTAGGGGCTGTTAATTTTATTACAACAATTATTAATATACGATCAAACGGAATTACATTTGACCGAATACCATTATTTGTGTGATCTGTTGTAATTACAGCAGTATTATTACTTTTATCATTACCTGTTTTAGCCGGAGCAATCACTATACTTTTAACAGACCGAAATTTAAATACTTCATTCTTTGACCCAGCCGGAGGAGGAGACCCGATTT
>NM_FL_AID8
TGAGCAGGAATAGTAGGGACTTCTTTAAGTATACTTATTCGAGCTGAATTAGGACATCCCGGATCCCTTATTGGAGATGATCAAATTTATAACGTAATTGTTACTGCTCATGCATTTGTAATAATTTTTTTTATAGTTATGCCTATTATAATTGGAGGATTTGGAAATTGATTAGTTCCTTTAATACTAGGAGCCCCTGATATAGCCTTTCCTCGAATAAATAATATAAGTTTTTGACTTTTACCTCCTTCATTAACACTATTATTAGCTAGTAGTATAGTTGAAGCAGGAGCTGGAACAGGATGAACAGTATACCCTCCTCTTTCTTCAGGAATTGCCCATGCCGGAGCTTCTGTTGATTTAGCTATTTTTTCACTTCATTTAGCAGGAATTTCTTCTATTTTAGGGGCTGTTAATTTTATTACAACAATTATTAATATACGATCAAACGGAATTACATTTGACCGAATACCATTATTTGTGTGATCTGTTGTAATTACAGCAGTATTATTACTTTTATCATTACCTGTTTTAGCCGGAGCAATCACTATACTTTTAACAGACCGAAATTTAAATACTTCATTCTTTGACCCAGCCGGAGGAGGAGACCCGATTT
>NM_RG_BI3
TGAGCAGGAATAGTAGGGACTTCTTTAAGTATACTTATTCGAGCTGAATTAGGACATCCCGGATCCCTTATTGGAGATGATCAAATTTATAACGTAATTGTTACTGCTCATGCATTTGTAATAATTTTTTTTATAGTTATGCCTATTATAATTGGAGGATTTGGAAATTGATTAGTTCCTTTAATACTAGGAGCCCCTGATATAGCCTTTCCTCGAATAAATAATATAAGTTTTTGACTTTTACCTCCTTCATTAACACTATTATTAGCTAGTAGTATAGTTGAAGCAGGAGCTGGAACAGGATGAACAGTATACCCTCCTCTTTCTTCAGGAATTGCCCATGCCGGAGCTTCTGTTGATTTAGCTATTTTTTCACTTCATTTAGCAGGAATTTCTTCTATTTTAGGAGCTGTTAATTTTATTACAACAATTATTAATATACGATCAAACGGAATTACATTTGACCGAATACCATTATTTGTGTGATCTGTTGTAATTACAGCAGTATTATTACTTTTATCATTACCTGTTTTAGCCGGAGCAATCACTATACTTTTAACAGACCGAAATTTAAATACTTCATTCTTTGACCCAGCCGGAGGAGGAGACCCGATTT
>NM_RG_EH8
TGAGCAGGAATAGTAGGGACTTCTTTAAGTATACTTATTCGAGCTGAATTAGGGCATCCCGGATCCCTTATTGGAGATGATCAAATTTATAACGTAATTGTTACTGCTCATGCATTTGTAATAATTTTTTTTATAGTTATGCCTATTATAATTGGGGGATTTGGGAATTGATTAGTTCCTTTAATACTAGGAACCCCTGATATAGCCTTTCCTCGAATAAATAATATAAGTTTTTGACTTTTACCCCCTTCATTAACACTATTATTAGCTAGTAGTATAGTTGAAGCAGGAGCTGGAACAGGATGAACAGTATATCCTCCTCTTTCTTCAGGAATTGCCCATGCCGGAGCTTCTGTTGATTTAGCTATTTTTTCACTTCATTTAGCAGGAATTTCTTCTATTTTAGGGGCTGTTAATWTTATTACAACAATTATTAATATACGATCAAATGGAATTACATTTGACCGAATACCATTATTTGTGTGATCTGTTGTAATTACAGCAGTATTATTACTTTTATCATTACCTGTTTTAGCCGGAGCAATCACTATACTTTTAACAGACCGAAATTTAAATACTTCATTCTTTGACCCAGCCGGAGGAGGAGACCCGATTT
>NM_RG_22_AQ5
TGAGCAGGAATAGTAGGGACTTCTTTAAGTATACTTATTCGAGCTGAATTAGGGCATCCCGGATCCCTTATTGGAGATGATCAAATTTATAACGTAATTGTTACTGCTCATGCATTTGTAATAATTTTTTTTATAGTTATGCCTATTATAATTGGGGGATTTGGGAATTGATTAGTTCCTTTAATACTAGGAGCCCCTGATATAGCCTTTCCTCGAATAAATAATATAAGTTTTTGACTTTTACCCCCTTCATTAACACTATTATTAGCTAGTAGTATAGTTGAAGCAGGAGCTGGAACAGGATGAACAGTATATCCTCCTCTTTCTTCAGGAATTGCCCATGCCGGAGCTTCTGTTGATTTAGCTATTTTTTCACTTCATTTAGCAGGAATTTCTTCTATTTTAGGGGCTGTTAATTTTATTACAACAATTATTAATATACGATCAAATGGAATTACATTTGACCGAATACCATTATTTGTGTGATCTGTTGTAATTACAGCAGTATTATTACTTTTATCATTACCTGTTTTAGCCGGAGCAATCACTATACTTTTAACAGACCGAAATTTAAATACTTCATTCTTTGACCCAGCCGGAGGAGGAGACCCGATTT
>NM_FL_AHB8
TGAGCAGGAATAGTAGGGACTTCTTTAAGTATACTTATTCGAGCTGAATTAGGACATCCCGGATCCCTTATTGGAGATGATCAAATTTATAACGTAATTGTTACTGCTCATGCATTTGTAATAATTTTTTTTATAGTTATGCCTATTATAATTGGGGGATTTGGAAATTGATTAGTTCCTTTAATACTAGGAGCCCCTGATATAGCCTTTCCTCGAATAAATAATATAAGTTTTTGACTTTTACCCCCTTCATTAACACTATTATTAGCTAGTAGTATAGTTGAAGCAGGAGCTGGAACAGGGTGAACAGTATATCCTCCTCTTTCTTCAGGAATTGCCCATGCCGGAGCTTCTGTTGATTTAGCTATTTTTTCACTTCATTTAGCAGGAATTTCTTCTATTTTAGGGGCTGTTAATTTTATTACAACAATTATTAATATACGATCAAATGGAATTACATTTGACCGAATACCATTATTTGTGTGATCTGTTGTAATTACAGCAGTATTATTACTTTTATCATTACCTGTTTTAGCCGGAGCAATCACTATACTTTTAACAGATCGAAATTTAAATACTTCATTCTTTGACCCAGCCGGAGGAGGAGACCCGATTT
>NM_RG_22_BN3
TGAGCAGGAATAGTAGGGACTTCTTTAAGTATACTTATTCGAGCTGAATTAGGACATCCCGGATCCCTTATTGGAGATGATCAAATTTATAACGTAATTGTTACTGCTCATGCATTTGTAATAATTTTTTTTATAGTTATGCCTATTATAATTGGGGGATTTGGAAATTGATTAGTTCCTTTAATACTAGGAGCCCCTGATATAGCCTTTCCTCGAATAAATAATATAAGTTTTTGACTTTTACCCCCTTCATTAACACTATTATTAGCTAGTAGTATAGTTGAAGCAGGAGCTGGAACAGGGTGAACAGTATATCCTCCTCTTTCTTCAGGAATTGCCCATGCCGGAGCTTCTGTTGATTTAGCTATTTTTTCACTTCATTTAGCAGGAATTTCTTCTATTTTAGGGGCTGTTAATTTTATTACAACAATTATTAATATACGATCAAATGGAATTACATTTGACCGAATACCATTATTTGTGTGATCTGTTGTAATTACAGCAGTATTATTACTTTTATCATTACCTGTTTTAGCCGGAGCAATCACTATACTTTTAACAGATCGAAATTTAAATACTTCATTCTTTGACCCAGCCGGAGGAGGAGACCCGATTT
>NM_FL_ABY7
TGAGCAGGAATAGTAGGGACTTCTTTAAGTATACTTATTCGAGCTGAATTAGGACATCCCGGATCCCTTATTGGAGATGATCAAATTTATAACGTAATTGTTACTGCTCATGCATTTGTAATAATTTTTTTTATAGTTATGCCTATTATAATTGGGGGATTTGGAAATTGATTAGTTCCTTTAATACTAGGAGCCCCTGATATAGCCTTTCCTCGAATAAATAATATAAGTTTTTGACTTTTACCCCCTTCATTAACACTATTATTAGCTAGTAGTATAGTTGAAGCAGGAGCTGGAACAGGATGAACAGTATATCCTCCTCTTTCTTCAGGAATTGCCCATGCCGGAGCTTCCGTTGATTTAGCTATTTTTTCACTTCATTTAGCAGGAATTTCTTCTATTTTAGGGGCTGTTAATTTTATTACAACAATTATTAATATACGATCAAATGGAATTACATTTGACCGAATACCATTATTTGTGTGATCTGTTGTAATTACAGCAGTATTATTACTTTTATCATTACCTGTTTTAGCCGGAGCAATCACTATACTTTTAACAGACCGAAATTTAAATACTTCATTYTTTGACCCARCCGGAGGAGGASACCCGATTT
>NM_RG_FN2
TGAGCAGGAATAGTAGGGACTTCTTTAAGTATACTTATTCGAGCTGAATTAGGACATCCCGGATCCCTTATTGGAGATGATCAAATTTATAACGTAATTGTTACTGCTCATGCATTTGTAATAATTTTTTTTATAGTTATGCCTATTATAATTGGGGGATTTGGAAATTGATTAGTTCCTTTAATACTAGGAGCCCCTGATATAGCCTTTCCTCGAATAAATAATATAAGTTTTTGACTTTTACCCCCTTCATTAACACTATTATTAGCTAGTAGTATAGTTGAAGCAGGAGCTGGAACAGGATGAACAGTATATCCTCCTCTTTCTTCAGGAATTGCCCATGCCGGAGCTTCCGTTGATTTAGCTATTTTTTCACTTCATTTAGCAGGAATTTCTTCTATTTTAGGGGCTGTTAATTTTATTACAACAATTATTAATATACGATCAAATGGAATTACATTTGACCGAATACCATTATTTGTGTGATCTGTTGTAATTACAGCAGTATTATTACTTTTATCATTACCTGTTTTAGCCGGAGCAATCACTATACTTTTAACAGACCGAAATTTAAATACTTCATTCTTTGACCCAGCCGGAGGAGGAGACCCGATTT
>NM_FL_AHB1
TGAGCAGGAATAGTAGGGACTTCTTTAAGTATACTTATTCGAGCTGAATTAGGACATCCCGGATCCCTTATTGGAGATGATCAAATTTATAACGTAATTGTTACTGCTCATGCATTTGTAATAATTTTTTTTATAGTTATGCCTATTATAATTGGGGGATTTGGAAATTGATTAGTTCCTTTAATACTAGGAGCCCCTGATATAGCCTTTCCTCGAATAAATAATATAAGTTTTTGACTTTTACCCCCTTCATTAACACTATTATTAGCTAGTAGTATAGTTGAAGCAGGAGCTGGAACAGGATGAACAGTGTATCCTCCTCTTTCTTCAGGAATTGCCCATGCCGGAGCTTCTGTTGATTTAGCTATTTTTTCACTTCATTTAGCAGGAATTTCTTCTATTTTAGGGGCTGTTAATTTTATTACAACAATTATTAATATACGATCAAATGGAATTACATTTGACCGAATACCATTATTTGTGTGATCTGTTGTAATTACAGCAGTATTATTACTTTTATCATTACCTGTTTTAGCCGGAGCAATCACTATACTTTTAACAGACCGAAATTTAAATACTTCATTCTTTGACCCAGCCGGAGGAGGAGACCCGATTT
>NM_RG_DP
TGAGCAGGAATAGTAGGGACTTCTTTAAGTATACTTATTCGAGCTGAATTAGGACATCCCGGATCCCTTATTGGAGATGATCAAATTTATAACGTAATTGTTACTGCTCATGCATTTGTAATAATTTTTTTTATAGTTATGCCTATTATAATTGGGGGATTTGGAAATTGATTAGTTCCTTTAATACTAGGAGCCCCTGATATAGCCTTTCCTCGAATAAATAATATAAGTTTTTGACTTTTACCCCCTTCATTAACACTATTATTAGCTAGTAGTATAGTTGAAGCAGGAGCTGGAACAGGATGAACAGTGTATCCTCCTCTTTCTTCAGGAATTGCCCATGCCGGAGCTTCTGTTGATTTAGCTATTTTTTCACTTCATTTAGCAGGAATTTCTTCTATTTTAGGGGCTGTTAATTTTATTACAACAATTATTAATATACGATCAAATGGAATTACATTTGACCGAATACCATTATTTGTGTGATCTGTTGTAATTACAGCAGTATTATTACTTTTATCATTACCTGTTTTAGCCGGAGCAATCACTATACTTTTAACAGACCGAAATTTAAATACTTCATTCTTTGACCCAGCCGGAGGAGGAGACCCGATTT
>NM_RG_EP6
TGAGCAGGAATAGTAGGGACTTCTTTAAGTATACTTATTCGAGCTGAATTAGGACATCCCGGATCCCTTATTGGAGATGATCAAATTTATAACGTAATTGTTACTGCTCATGCATTTGTAATAATTTTTTTTATAGTTATGCCTATTATAATTGGGGGATTTGGAAATTGATTAGTTCCTTTAATACTAGGAGCCCCTGATATAGCCTTTCCTCGAATAAATAATATAAGTTTTTGACTTTTACCCCCTTCATTAACACTATTATTAGCTAGTAGTATAGTTGAAGCAGGAGCTGGAACAGGATGAACAGTGTATCCTCCTCTTTCTTCAGGAATTGCCCATGCCGGAGCTTCTGTTGATTTAGCTATTTTTTCACTTCATTTAGCAGGAATTTCTTCTATTTTAGGGGCTGTTAATTTTATTACAACAATTATTAATATACGATCAAATGGAATTACATTTGACCGAATACCATTATTTGTGTGATCTGTTGTAATTACAGCAGTATTATTACTTTTATCATTACCTGTTTTAGCCGGAGCAATCACTATACTTTTAACAGACCGAAATTTAAATACTTCATTCTTTGACCCAGCCGGAGGAGGAGACCCGATTT
>NM_RG_FY2
TGAGCAGGAATAGTAGGGACTTCTTTAAGTATACTTATTCGAGCTGAATTAGGACATCCCGGATCCCTTATTGGAGATGATCAAATTTATAACGTAATTGTTACTGCTCATGCATTTGTAATAATTTTTTTTATAGTTATGCCTATTATAATTGGGGGATTTGGAAATTGATTAGTTCCTTTAATACTAGGAGCCCCTGATATAGCCTTTCCTCGAATAAATAATATAAGTTTTTGACTTTTACCCCCTTCATTAACACTATTATTAGCTAGTAGTATAGTTGAAGCAGGAGCTGGAACAGGATGAACAGTGTATCCTCCTCTTTCTTCAGGAATTGCCCATGCCGGAGCTTCTGTTGATTTAGCTATTTTTTCACTTCATTTAGCAGGAATTTCTTCTATTTTAGGGGCTGTTAATTTTATTACAACAATTATTAATATACGATCAAATGGAATTACATTTGACCGAATACCATTATTTGTGTGATCTGTTGTAATTACAGCAGTATTATTACTTTTATCATTACCTGTTTTAGCCGGAGCAATCACTATACTTTTAACAGACCGAAATTTAAATACTTCATTCTTTGACCCAGCCGGAGGAGGAGACCCGATTT
>NM_RG_FW10
TGAGCAGGAATAGTAGGGACTTCTTTAAGTATACTTATTCGAGCTGAATTAGGACATCCCGGATCCCTTATTGGAGATGATCAAATTTATAACGTAATTGTTACTGCTCATGCATTTGTAATAATTTTTTTTATAGTTATGCCTATTATAATTGGGGGATTTGGAAATTGATTAGTTCCTTTAATACTAGGAGCCCCTGATATAGCCTTTCCTCGAATAAATAATATAAGTTTTTGACTTTTACCCCCTTCATTAACACTATTATTAGCTAGTAGTATAGTTGAAGCAGGAGCTGGAACAGGATGAACAGTGTATCCTCCTCTTTCTTCAGGAATTGCCCATGCCGGAGCTTCTGTTGATTTAGCTATTTTTTCACTTCATTTAGCAGGAATTTCTTCTATTTTAGGGGCTGTTAATTTTATTACAACAATTATTAATATACGATCAAATGGAATTACATTTGACCGAATACCATTATTTGTGTGATCTGTTGTAATTACAGCAGTATTATTACTTTTATCATTACCTGTTTTAGCCGGAGCAATCACTATACTTTTAACAGACCGAAATTTAAATACTTCATTCTTTGACCCAGCCGGAGGAGGAGACCCGATTT
>NM_FL_ACU6
TGAGCAGGAATAGTAGGGACTTCTTTAAGTATACTTATTCGAGCTGAATTAGGACATCCCGGATCCCTTATTGGAGATGATCAAATTTATAACGTAATTGTTACTGCTCATGCATTTGTAATAATTTTTTTTATAGTTATGCCTATTATAATTGGGGGATTTGGAAATTGATTAGTTCCTTTAATACTAGGAGCCCCTGATATAGCCTTTCCTCGAATAAATAATATAAGTTTTTGACTTTTACCCCCTTCATTAACACTATTATTAGCTAGTAGTATAGTTGAAGCAGGAGCTGGAACAGGATGAACAGTATATCCTCCTCTTTCTTCAGGAATTGCCCATGCCGGAGCTTCTGTTGATTTAGCTATTTTTTCACTTCATTTAGCAGGAATTTCTTCTATTTTGGGGGCTGTTAATTTTATTACAACAATTATTAATATACGATCAAATGGAATTACATTTGACCGAATACCATTATTTGTGTGATCTGTTGTAATTACAGCAGTATTATTACTTTTATCATTACCTGTTTTAGCCGGAGCAATCACTATACTTTTAACAGACCGAAATTTAAATACTTCATTCTTTGACCCAGCCGGAGGAGGAGACCCGATTT
>NM_RG_DJ1
TGAGCAGGAATAGTAGGGACTTCTTTAAGTATACTTATTCGAGCTGAATTAGGACATCCCGGATCCCTTATTGGAGATGATCAAATTTATAACGTAATTGTTACTGCTCATGCATTTGTAATAATTTTTTTTATAGTTATGCCTATTATAATTGGGGGATTTGGAAATTGATTAGTTCCTTTAATACTAGGAGCCCCTGATATAGCCTTTCCTCGAATAAATAATATAAGTTTTTGACTTTTACCCCCTTCATTAACACTATTATTAGCTAGTAGTATAGTTGAAGCAGGAGCTGGAACAGGATGAACAGTATATCCTCCTCTTTCTTCAGGAATTGCCCATGCCGGAGCTTCTGTTGATTTAGCTATTTTTTCACTTCATTTAGCAGGAATTTCTTCTATTTTGGGGGCTGTTAATTTTATTACAACAATTATTAATATACGATCAAATGGAATTACATTTGACCGAATACCATTATTTGTGTGATCTGTTGTAATTACAGCAGTATTATTACTTTTATCATTACCTGTTTTAGCCGGAGCAATCACTATACTTTTAACAGACCGAAATTTAAATACTTCATTCTTTGACCCAGCCGGAGGAGGAGACCCGATTT
>NM_FL_AFM2
TGAGCAGGAATAGTAGGGACTTCTTTAAGTATACTTATTCGAGCTGAATTAGGACATCCCGGATCCCTTATTGGAGATGATCAAATTTATAACGTAATTGTTACTGCTCATGCATTTGTAATAATTTTTTTTATAGTTATGCCTATTATAATTGGGGGATTTGGAAATTGATTAGTTCCTTTAATACTAGGAGCCCCTGATATAGCCTTTCCTCGAATAAATAATATAAGTTTTTGACTTTTACCCCCTTCATTAACACTATTATTAGCTAGTAGTATAGTTGAAGCAGGGGCTGGAACAGGATGAACAGTATATCCTCCTCTTTCTTCAGGAATTGCCCATGCCGGAGCTTCTGTTGATTTAGCTATTTTTTCACTTCATTTAGCAGGAATTTCTTCTATTTTAGGGGCTGTTAATTTTATTACAACAATTATTAATATACGATCAAATGGAATTACATTTGACCGAATACCATTATTTGTATGATCTGTTGTAATTACAGCAGTATTATTACTTTTATCATTACCTGTTTTAGCCGGAGCAATCACTATACTTTTAACAGACCGAAATTTAAATACTTCATTCTTTGACCCAGCCGGAGGAGGAGACCCGATTT
>NM_FL_ADY6
TGAGCAGGAATAGTAGGGACTTCTTTAAGTATACTTATTCGAGCTGAATTAGGACATCCCGGATCCCTTATTGGAGATGATCAAATTTATAACGTAATTGTTACTGCTCATGCATTTGTAATAATTTTTTTTATAGTTATGCCTATTATAATTGGGGGATTTGGAAATTGATTAGTTCCTTTAATACTAGGAGCCCCTGATATAGCCTTTCCTCGAATAAATAATATAAGTTTTTGACTTTTACCCCCTTCATTAACACTATTATTAGCTAGTAGTATAGTTGAAGCAGGGGCTGGAACAGGATGAACAGTATATCCTCCTCTTTCTTCAGGAATTGCCCATGCCGGAGCTTCTGTTGATTTAGCTATTTTTTCACTTCATTTAGCAGGAATTTCTTCTATTTTAGGGGCTGTTAATTTTATTACAACAATTATTAATATACGATCAAATGGAATTACATTTGACCGAATACCATTATTTGTGTGATCTGTTGTAATTACAGCAGTATTATTACTTTTATCATTACCTGTTTTAGCCGGAGCAATCACTATACTTTTAACAGACCGAAATTTAAATACTTCATTCTTTGACCCAGCCGGAGGAGGAGACCCGATTT
>NM_RG_GB1
TGAGCAGGAATAGTAGGGACTTCTTTAAGTATACTTATTCGAGCTGAATTAGGACATCCCGGATCCCTTATTGGAGATGATCAAATTTATAACGTAATTGTTACTGCTCATGCATTTGTAATAATTTTTTTTATAGTTATGCCTATTATAATTGGGGGATTTGGAAATTGATTAGTTCCTTTAATACTAGGAGCCCCTGATATAGCCTTTCCTCGAATAAATAATATAAGTTTTTGACTTTTACCCCCTTCATTAACACTATTATTAGCTAGTAGTATAGTTGAAGCAGGAGCTGGAACAGGATGAACAGTATATCCTCCTCTTTCTTCAGGAATTGCCCATGCCGGAGCTTCTGTTGATTTAGCTATTTTTTCACTTCATTTAGCAGGAATTTCTTCTATTTTAGGGGCTGTTAATTTTATTACAACAATTATTAATATACGATCAAACGGAATTACATTTGACCGAATACCATTATTTGTATGATCTGTTGTAATTACAGCAGTATTATTACTTTTATCATTACCTGTTTTAGCCGGAGCAATCACTATACTTTTAACAGACCGAAATTTAAATACTTCATTCTTTGACCCAGCCGGAGGAGGAGACCCGATTT
>NM_RG_EH6
TGAGCAGGAATAGTAGGGACTTCTTTAAGTATACTTATTCGAGCTGAATTAGGACATCCCGGATCCCTTATTGGAGATGATCAAATTTATAACGTAATTGTTACTGCTCATGCATTTGTAATAATTTTTTTTATAGTTATGCCTATTATAATTGGGGGATTTGGAAATTGATTAGTTCCTTTAATACTAGGAGCCCCTGATATAGCCTTTCCTCGAATAAATAATATAAGTTTTTGACTTTTACCCCCTTCATTAACACTATTATTAGCTAGTAGTATAGTTGAAGCAGGAGCTGGAACAGGATGAACAGTATATCCTCCTCTTTCTTCAGGAATTGCCCATGCCGGAGCTTCTGTTGATTTAGCTATTTTTTCACTTCATTTAGCAGGAATTTCTTCTATTTTAGGGGCTGTTAATTTTATTACAACAATTATTAATATACGATCAAACGGAATTACATTTGACCGAATACCATTATTTGTATGATCTGTTGTAATTACAGCAGTATTATTACTTTTATCATTACCTGTTTTAGCCGGAGCAATCACTATACTTTTAACAGACCGAAATTTAAATACTTCATTCTTTGACCCAGCCGGAGGAGGAGACCCGATTT
>NM_RG_AS2
TGAGCAGGAATAGTAGGGACTTCTTTAAGTATACTTATTCGAGCTGAATTAGGACATCCCGGATCCCTTATTGGAGATGATCAAATTTATAACGTAATTGTTACTGCTCATGCATTTGTAATAATTTTTTTTATAGTTATGCCTATTATAATTGGGGGATTTGGAAATTGATTAGTTCCTTTAATACTAGGAGCCCCTGATATAGCCTTTCCCCGAATAAATAATATAAGTTTTTGACTTTTACCCCCTTCATTAACACTATTATTAGCTAGTAGTATAGTTGAAGCAGGAGCTGGAACAGGATGAACAGTATATCCTCCTCTTTCTTCAGGAATTGCCCATGCCGGAGCTTCTGTTGATTTAGCTATTTTTTCACTTCATTTAGCAGGAATTTCTTCTATTTTAGGGGCTGTTAATTTTATTACAACAATTATTAATATACGATCAAACGGAATTACATTTGACCGAATACCATTATTTGTGTGATCTGTTGTAATTACAGCAGTATTATTACTTTTATCATTACCTGTTTTAGCCGGAGCAATCACTATACTTTTAACAGACCGAAATTTAAATACTTCATTCTTTGACCCAGCCGGAGGAGGAGACCCGATTT
>NM_RG_FW5
TGAGCAGGAATAGTAGGGACTTCTTTAAGTATACTTATTCGAGCTGAATTAGGACATCCCGGATCCCTTATTGGAGATGATCAAATTTATAACGTAATTGTTACTGCTCATGCATTTGTAATAATTTTTTTTATAGTTATGCCTATTATAATTGGGGGATTTGGAAATTGATTAGTTCCTTTAATACTAGGAGCCCCTGATATAGCCTTTCCCCGAATAAATAATATAAGTTTTTGACTTTTACCCCCTTCATTAACACTATTATTAGCTAGTAGTATAGTTGAAGCAGGAGCTGGAACAGGATGAACAGTATATCCTCCTCTTTCTTCAGGAATTGCCCATGCCGGAGCTTCTGTTGATTTAGCTATTTTTTCACTTCATTTAGCAGGAATTTCTTCTATTTTAGGGGCTGTTAATTTTATTACAACAATTATTAATATACGATCAAACGGAATTACATTTGACCGAATACCATTATTTGTGTGATCTGTTGTAATTACAGCAGTATTATTACTTTTATCATTACCTGTTTTAGCCGGAGCAATCACTATACTTTTAACAGACCGAAATTTAAATACTTCATTCTTTGACCCAGCCGGAGGAGGAGACCCGATTT
>NM_RG_22_BE9
TGAGCAGGAATAGTAGGGACTTCTTTAAGTATACTTATTCGAGCTGAATTAGGACATCCCGGATCCCTTATTGGAGATGATCAAATTTATAACGTAATTGTTACTGCTCATGCATTTGTAATAATTTTTTTTATAGTTATGCCTATTATAATTGGGGGATTTGGAAATTGATTAGTTCCTTTAATACTAGGAGCCCCTGATATAGCCTTTCCCCGAATAAATAATATAAGTTTTTGACTTTTACCCCCTTCATTAACACTATTATTAGCTAGTAGTATAGTTGAAGCAGGAGCTGGAACAGGATGAACAGTATATCCTCCTCTTTCTTCAGGAATTGCCCATGCCGGAGCTTCTGTTGATTTAGCTATTTTTTCACTTCATTTAGCAGGAATTTCTTCTATTTTAGGGGCTGTTAATTTTATTACAACAATTATTAATATACGATCAAACGGAATTACATTTGACCGAATACCATTATTTGTGTGATCTGTTGTAATTACAGCAGTATTATTACTTTTATCATTACCTGTTTTAGCCGGAGCAATCACTATACTTTTAACAGACCGAAATTTAAATACTTCATTCTTTGACCCAGCCGGAGGAGGAGACCCGATTT
>NM_RG_EP5
TGAGCAGGAATAGTAGGGACTTCTTTAAGTATGCTTATTCGAGCTGAATTAGGACATCCCGGATCCCTTATTGGAGATGATCAAATTTATAACGTAATTGTTACTGCTCATGCATTTGTAATAATTTTTTTTATAGTTATGCCTATTATAATTGGGGGATTTGGAAATTGATTAGTTCCTTTAATACTAGGAGCCCCTGATATAGCCTTTCCTCGAATAAATAATATAAGTTTTTGACTTTTACCCCCTTCATTAACACTATTATTAGCTAGTAGTATAGTTGAAGCAGGGGCTGGAACAGGATGAACAGTATATCCTCCTCTTTCTTCAGGAATTGCCCATGCCGGAGCTTCTGTTGATTTAGCTATTTTTTCACTTCATTTAGCAGGAATTTCTTCTATTTTAGGGGCTGTTAATTTTATTACAACAATTATTAATATACGATCAAATGGAATTACATTTGACCGAATACCATTATTTGTGTGATCTGTTGTAATTACAGCAGTATTATTACTTTTATCATTACCTGTTTTAGCCGGAGCAATCACTATACTTTTAACAGACCGAAATTTAAATACTTCATTCTTTGACCCAGCCGGAGGAGGAGATCCGATTT
>NM_FL_ABJ6
TGAGCAGGAATAGTAGGGACTTCTTTAAGTATACTTATTCGAGCTGAATTAGGACATCCCGGATCCCTTATTGGAGATGATCAAATTTATAACGTAATTGTTACTGCTCATGCATTTGTAATAATTTTTTTTATAGTTATGCCTATTATAATTGGGGGATTTGGAAATTGATTAGTTCCTTTAATACTAGGAGCCCCTGATATAGCCTTTCCTCGAATAAATAATATAAGTTTTTGACTTTTACCCCCTTCATTAACACTATTATTAGCTAGTAGTATAGTTGAAGCAGGGGCTGGAACAGGATGAACAGTATATCCTCCTCTTTCTTCAGGAATTGCCCATGCTGGAGCTTCTGTTGATTTAGCTATTTTTTCACTTCATTTAGCAGGAATTTCTTCTATTTTAGGGGCTGTTAATTTTATTACAACAATTATTAATATACGATCAAATGGAATTACATTTGATCGAATACCATTATTTGTATGATCTGTTGTAATTACAGCAGTATTATTACTTTTATCATTACCTGTTTTAGCCGGAGCAATCACTATACTTTTAACAGACCGAAATTTAAATACTTCATTCTTTGACCCAGCCGGAGGAGGAGACCCGATTT
>NM_FL_AGN10
TGAGCAGGAATAGTAGGGACTTCTTTAAGTATACTTATTCGAGCTGAATTAGGACATCCCGGATCCCTTATTGGAGATGATCAAATTTATAACGTAATTGTTACTGCTCATGCATTTGTAATAATTTTTTTTATAGTTATGCCTATTATAATTGGGGGATTTGGAAATTGATTAGTTCCTTTAATACTAGGAGCCCCTGATATAGCCTTTCCTCGAATAAATAATATAAGTTTTTGACTTTTACCCCCTTCATTAACACTATTATTAGCTAGTAGTATAGTTGAAGCAGGGGCTGGAACAGGATGAACAGTATATCCTCCTCTTTCTTCAGGAATTGCCCATGCTGGAGCTTCTGTTGATTTAGCTATTTTTTCACTTCATTTAGCAGGAATTTCTTCTATTTTAGGGGCTGTTAATTTTATTACAACAATTATTAATATACGATCAAATGGAATTACATTTGATCGAATACCATTATTTGTATGATCTGTTGTAATTACAGCAGTATTATTACTTTTATCATTACCTGTTTTAGCCGGAGCAATCACTATACTTTTAACAGACCGAAATTTAAATACTTCATTCTTTGACCCAGCCGGAGGAGGAGACCCGATTT
>NM_RG_AS1
TGAGCAGGAATAGTAGGGACTTCTTTAAGTATACTTATTCGAGCTGAATTAGGACATCCCGGATCCCTTATTGGAGATGACCAAATTTATAACGTAATTGTTACTGCTCATGCATTTGTAATAATTTTTTTTATAGTTATGCCTATTATAATTGGGGGATTTGGAAATTGATTAGTTCCTCTAATACTAGGAGCCCCTGATATAGCCTTTCCTCGAATAAATAATATAAGTTTTTGACTTTTACCCCCTTCATTAACACTATTATTAGCTAGTAGTATAGTTGAAGCAGGAGCTGGAACAGGATGAACAGTATACCCTCCTCTTTCTTCAGGAATTGCCCATGCCGGAGCTTCTGTTGATTTAGCTATTTTTTCACTTCATTTAGCAGGAATTTCTTCTATTTTAGGGGCTGTTAATTTTATTACAACAATTATTAATATACGATCAAACGGAATTACATTTGACCGAATACCATTATTTGTGTGATCTGTTGTAATTACAGCAGTATTATTACTTTTATCATTACCTGTTTTAGCCGGAGCAATCACTATACTTTTAACAGACCGAAATTTAAATACTTCATTCTTTGACCCAGCCGGAGGAGGAGACCCAATTT
>NM_RG_EH10
TGAGCAGGAATAGTAGGGACTTCTTTAAGTATACTTATTCGAGCTGAATTAGGACATCCCGGATCCCTTATTGGAGATGACCAAATTTATAACGTAATTGTTACTGCTCATGCATTTGTAATAATTTTTTTTATAGTTATGCCTATTATAATTGGGGGATTTGGAAATTGATTAGTTCCTCTAATACTAGGAGCCCCTGATATAGCCTTTCCTCGAATAAATAATATAAGTTTTTGACTTTTACCCCCTTCATTAACACTATTATTAGCTAGTAGTATAGTTGAAGCAGGAGCTGGAACAGGATGAACAGTATACCCTCCTCTTTCTTCAGGAATTGCCCATGCCGGAGCTTCTGTTGATTTAGCTATTTTTTCACTTCATTTAGCAGGAATTTCTTCTATTTTAGGGGCTGTTAATTTTATTACAACAATTATTAATATACGATCAAACGGAATTACATTTGACCGAATACCATTATTTGTGTGATCTGTTGTAATTACAGCAGTATTATTACTTTTATCATTACCTGTTTTAGCCGGAGCAATCACTATACTTTTAACAGACCGAAATTTAAATACTTCATTCTTTGACCCAGCCGGAGGAGGAGACCCAATTT
>NM_RG_GB7
TGAGCAGGAATAGTAGGGACTTCTTTAAGTATACTTATTCGAGCTGAATTAGGACATCCCGGATCCCTTATTGGAGATGACCAAATTTATAACGTAATTGTTACTGCTCATGCATTTGTAATAATTTTTTTTATAGTTATGCCTATTATAATTGGGGGATTTGGAAATTGATTAGTTCCTCTAATACTAGGAGCCCCTGATATAGCCTTTCCTCGAATAAATAATATAAGTTTTTGACTTTTACCCCCTTCATTAACACTATTATTAGCTAGTAGTATAGTTGAAGCAGGAGCTGGAACAGGATGAACAGTATACCCTCCTCTTTCTTCAGGAATTGCCCATGCCGGAGCTTCTGTTGATTTAGCTATTTTTTCACTTCATTTAGCAGGAATTTCTTCTATTTTAGGGGCTGTTAATTTTATTACAACAATTATTAATATACGATCAAACGGAATTACATTTGACCGAATACCATTATTTGTGTGATCTGTTGTAATTACAGCAGTATTATTACTTTTATCATTACCTGTTTTAGCCGGAGCAATCACTATACTTTTAACAGACCGAAATTTAAATACTTCATTCTTTGACCCAGCCGGAGGAGGAGACCCAATTT
>NM_RG_AZ
TGAGCAGGAATAGTAGGGACTTCTTTAAGTATACTTATTCGAGCTGAATTAGGACATCCCGGATCCCTTATTGGAGATGACCAAATTTATAACGTAATTGTTACTGCTCATGCATTTGTAATAATTTTTTTTATAGTTATGCCTATTATAATTGGGGGATTTGGAAATTGATTAGTTCCTCTAATACTAGGAGCCCCTGATATAGCCTTTCCTCGAATAAATAATATAAGTTTTTGACTTTTACCCCCTTCATTAACACTATTATTAGCTAGTAGTATAGTTGAAGCAGGAGCTGGAACAGGATGAACAGTATACCCTCCTCTTTCTTCAGGAATTGCCCATGCCGGAGCTTCTGTTGATTTAGCTATTTTTTCACTTCATTTAGCAGGAATTTCTTCTATTTTAGGGGCTGTTAATTTTATTACAACAATTATTAATATACGATCAAACGGAATTACATTTGACCGAATACCATTATTTGTGTGATCTGTTGTAATTACAGCAGTATTATTACTTTTATCATTACCTGTTTTAGCCGGAGCAATCACTATACTTTTAACAGACCGAAATTTAAATACTTCATTCTTTGACCCAGCCGGAGGAGGAGACCCAATTT
>NM_RG_22_AJ3
TGAGCAGGAATAGTAGGGACTTCTTTAAGTATACTTATTCGAGCTGAATTAGGACATCCCGGATCCCTTATTGGAGATGATCAAATTTATAACGTAATTGTTACTGCTCATGCATTTGTAATAATTTTTTTTATAGTTATGCCTATTATAATTGGGGGATTTGGAAATTGATTAGTTCCTCTAATACTAGGAGCCCCTGATATAGCCTTTCCTCGAATAAATAATATAAGTTTTTGACTTTTACCCCCTTCATTAACACTATTATTAGCTAGTAGTATAGTTGAAGCAGGAGCTGGAACAGGATGAACAGTATATCCTCCTCTTTCTTCAGGAATTGCCCATGCCGGAGCTTCTGTTGATTTAGCTATTTTTTCACTTCATTTAGCAGGAATTTCTTCTATTTTAGGGGCTGTTAATTTTATTACAACAATTATTAATATACGATCAAACGGAATTACATTTGACCGAATACCATTATTTGTGTGATCTGTTGTAATTACAGCAGTATTATTACTTTTATCATTACCTGTTTTAGCCGGAGCAATCACTATACTTTTAACAGACCGAAATTTAAATACTTCATTCTTTGACCCAGCCGGAGGAGGAGACCCAATTT
>NM_RG_CS
TGAGCAGGAATAGTAGGGACTTCTTTAAGTATGCTTATTCGAGCTGAATTAGGACATCCCGGATCCCTTATTGGAGATGACCAAATTTATAACGTAATTGTTACTGCTCATGCATTTGTAATAATTTTTTTTATAGTTATGCCTATTATAATTGGGGGATTTGGAAATTGATTAGTTCCTCTAATACTAGGAGCCCCTGATATAGCCTTTCCTCGAATAAATAATATAAGTTTTTGACTTTTACCCCCTTCATTAACACTATTATTAGCTAGTAGTATAGTTGAAGCAGGAGCTGGAACAGGATGAACAGTATATCCTCCTCTTTCTTCAGGAATTGCCCATGCCGGAGCTTCTGTTGATTTAGCTATTTTTTCACTTCATTTAGCAGGAATTTCTTCTATTTTAGGGGCTGTTAATTTTATTACAACAATTATTAATATACGATCAAACGGAATTACATTTGACCGAATACCATTATTTGTGTGATCTGTTGTAATTACAGCAGTATTATTACTTTTATCATTACCTGTTTTAGCCGGAGCAATCACTATACTTTTAACAGACCGAAATTTAAATACTTCATTCTTTGACCCAGCCGGAGGAGGAGACCCAATTT
>NM_FL_ABY8
TGAGCAGGAATAGTAGGGACTTCTTTAAGTATGCTTATTCGAGCTGAATTAGGACATCCCGGATCCCTTATTGGAGATGACCAAATTTATAACGTAATTGTTACTGCTCATGCATTTGTAATAATTTTTTTTATAGTTATGCCTATTATAATTGGAGGATTTGGAAATTGATTAGTTCCTCTAATACTAGGAGCCCCTGATATAGCCTTTCCTCGAATAAATAATATAAGTTTTTGACTTTTACCCCCTTCATTAACACTATTATTAGCTAGTAGTATAGTTGAAGCAGGAGCTGGAACAGGATGAACAGTATATCCTCCTCTTTCTTCAGGAATTGCCCATGCCGGAGCTTCTGTTGATTTAGCTATTTTTTCACTTCATTTAGCAGGAATTTCTTCTATTTTAGGGGCTGTTAATTTTATTACAACAATTATTAATATACGATCAAACGGAATTACATTTGACCGAATACCATTATTTGTGTGATCTGTTGTAATTACAGCAGTATTATTACTTTTATCATTACCTGTTTTAGCCGGAGCAATCACTATACTTTTAACAGACCGAAATTTAAATACTTCATTCTTTGACCCAGCCGGAGGAGGAGACCCAATTT
>NM_FL_ADY4
TGAGCGGGAATAGTAGGGACTTCTTTAAGTATACTTATTCGAGCTGAATTAGGACATCCCGGATCCCTTATTGGAGATGATCAAATTTATAACGTAATTGTTACTGCTCATGCATTTGTAATAATTTTTTTTATAGTTATGCCTATTATAATTGGGGGATTTGGAAATTGATTAGTTCCTTTAATACTAGGAGCCCCTGATATAGCCTTTCCTCGAATAAATAATATAAGTTTTTGACTTTTACCCCCTTCATTAACACTATTATTAGCTAGTAGTATAGTTGAAGCAGGAGCTGGAACAGGATGAACAGTATATCCTCCTCTTTCTTCAGGAATTGCCCATGCTGGAGCTTCTGTTGATTTAGCTATTTTTTCACTTCATTTAGCAGGAATTTCTTCTATTTTAGGGGCTGTTAATTTTATTACAACAATTATTAATATACGATCAAACGGAATTACATTTGACCGAATACCATTATTTGTGTGATCTGTTGTAATTACAGCAGTATTATTACTTTTATCATTACCTGTTTTAGCCGGAGCAATCACTATACTTTTAACAGACCGAAATTTAAATACTTCATTCTTTGACCCAGCCGGAGGAGGAGACCCAATTT
>NM_RG_FW9
TGAGCGGGAATAGTAGGGACTTCTTTAAGTATACTTATTCGAGCTGAATTAGGACATCCCGGATCCCTTATTGGAGATGATCAAATTTATAACGTAATTGTTACTGCTCATGCATTTGTAATAATTTTTTTTATAGTTATGCCTATTATAATTGGGGGATTTGGAAATTGATTAGTTCCTTTAATACTAGGAGCCCCTGATATAGCCTTTCCTCGAATAAATAATATAAGTTTTTGACTTTTACCCCCTTCATTAACACTATTATTAGCTAGTAGTATAGTTGAAGCAGGAGCTGGAACAGGATGAACAGTATATCCTCCTCTTTCTTCAGGAATTGCCCATGCTGGAGCTTCTGTTGATTTAGCTATTTTTTCACTTCATTTAGCAGGAATTTCTTCTATTTTAGGGGCTGTTAATTTTATTACAACAATTATTAATATACGATCAAACGGAATTACATTTGACCGAATACCATTATTTGTGTGATCTGTTGTAATTACAGCAGTATTATTACTTTTATCATTACCTGTTTTAGCCGGAGCAATCACTATACTTTTAACAGACCGAAATTTAAATACTTCATTCTTTGACCCAGCCGGAGGAGGAGACCCGATTT
>NM_RG_FW7
TGAGCAGGAATAGTAGGGACTTCTTTAAGTATACTTATTCGAGCTGAATTAGGACATCCCGGATCCCTTATTGGAGATGATCAAATTTATAACGTAATTGTTACTGCTCATGCATTTGTAATAATTTTTTTTATAGTTATGCCCATTATAATTGGAGGATTTGGAAATTGATTAGTTCCTTTAATACTAGGAGCCCCTGATATAGCCTTTCCTCGAATAAATAATATAAGTTTTTGACTTTTACCCCCTTCATTAACACTATTATTAGCTAGTAGTATAGTTGAAGCAGGAGCTGGAACAGGATGAACAGTATATCCCCCTCTTTCTTCAGGAATTGCCCATGCCGGAGCTTCTGTTGATTTAGCTATTTTTTCACTTCATTTAGCAGGAATTTCTTCTATTTTAGGGGCTGTTAATTTTATTACAACAATTATTAATATACGATCAAACGGAATTACATTTGACCGAATACCATTATTTGTGTGATCTGTTGTAATTACAGCAGTATTATTACTTTTATCATTACCTGTTTTAGCCGGAGCAATCACTATACTTTTAACAGACCGAAATTTAAATACTTCATTCTTTGACCCAGCCGGAGGAGGAGACCCAATTT
>NM_FL_AFA3
TGAGCAGGAATAGTAGGGACTTCTTTAAGTATACTTATTCGAGCTGAATTAGGACATCCCGGATCCCTTATTGGAGATGATCAAATTTATAACGTAATTGTTACTGCTCATGCATTTGTAATAATTTTTTTTATAGTTATGCCCATTATAATTGGAGGATTTGGAAATTGATTAGTTCCTTTAATACTAGGAGCCCCTGATATAGCCTTTCCTCGAATAAATAATATAAGTTTTTGACTTTTACCCCCTTCATTAACACTATTATTAGCTAGTAGTATAGTTGAAGCAGGAGCTGGAACAGGATGAACAGTATATCCCCCTCTTTCTTCAGGAATTGCCCATGCCGGAGCTTCTGTTGATTTAGCTATTTTTTCACTTCATTTAGCAGGAATTTCTTCTATTTTAGGGGCTGTTAATTTTATTACAACAATTATTAATATACGATCAAACGGAATTACATTTGACCGAATACCATTATTTGTGTGATCTGTTGTAATTACAGCAGTATTATTACTTTTATCATTACCTGTTTTAGCCGGAGCAATCACTATACTTTTAACAGACCGAAATTTAAATACTTCATTCTTTGACCCAGCCGGAGGAGGAGACCCAATTT
>NM_FL_ACU8
TGAGCAGGAATAGTAGGGACTTCTTTAAGTATACTTATTCGAGCTGAATTAGGACATCCCGGATCCCTTATTGGAGATGATCAAATTTATAACGTAATTGTTACTGCTCATGCATTTGTAATAATTTTTTTTATAGTTATGCCTATTATAATTGGGGGATTTGGAAATTGATTAGTTCCTTTAATACTAGGAGCCCCTGATATAGCCTTTCCTCGAATAAATAATATAAGTTTTTGACTATTACCCCCTTCATTAACACTATTATTAGCTAGTAGTATAGTTGAAGCAGGAGCTGGAACAGGATGAACAGTATATCCTCCTCTTTCTTCAGGAATTGCCCATGCCGGAGCTTCCGTTGATTTAGCTATTTTTTCACTTCATTTAGCAGGAATTTCTTCTATTTTAGGGGCTGTTAATTTTATTACAACAATTATTAATATACGATCAAACGGAATTACATTTGACCGAATACCATTATTTGTGTGATCTGTTGTAATTACAGCAGTATTATTACTTTTATCATTACCTGTTTTAGCCGGAGCAATCACTATACTTTTAACAGACCGAAATTTAAATACTTCATTCTTTGACCCAGCCGGAGGAGGAGACCCGATTT
>NM_RG_BH1
TGAGCAGGAATAGTAGGGACTTCTTTAAGTATACTTATTCGAGCTGAATTAGGACATCCCGGATCCCTTATTGGAGATGATCAAATTTATAACGTAATTGTTACTGCTCATGCATTTGTAATAATTTTTTTTATAGTTATGCCTATTATAATTGGGGGATTTGGAAATTGATTAGTTCCTTTAATACTAGGAGCCCCTGATATAGCCTTTCCTCGAATAAATAATATAAGTTTTTGACTATTACCCCCTTCATTAACACTATTATTAGCTAGTAGTATAGTTGAAGCAGGAGCTGGAACAGGATGAACAGTATATCCTCCTCTTTCTTCAGGAATTGCCCATGCCGGAGCTTCCGTTGATTTAGCTATTTTTTCACTTCATTTAGCAGGAATTTCTTCTATTTTAGGGGCTGTTAATTTTATTACAACAATTATTAATATACGATCAAACGGAATTACATTTGACCGAATACCATTATTTGTGTGATCTGTTGTAATTACAGCAGTATTATTACTTTTATCATTACCTGTTTTAGCCGGAGCAATCACTATACTTTTAACAGACCGAAATTTAAATACTTCATTCTTTGACCCAGCCGGAGGAGGAGACCCGATTT
>NM_RG_22_AJ5
TGAGCAGGAATAGTAGGGACTTCTTTAAGTATACTTATTCGAGCTGAATTAGGACATCCCGGATCCCTTATTGGAGATGATCAAATTTATAACGTAATTGTTACTGCTCATGCATTTGTAATAATTTTTTTTATAGTTATGCCTATTATAATTGGGGGATTTGGAAATTGATTAGTTCCTTTAATACTAGGAGCCCCTGATATAGCCTTTCCTCGAATAAATAATATAAGTTTTTGACTATTACCCCCTTCATTAACACTATTATTAGCTAGTAGTATAGTTGAAGCAGGAGCTGGAACAGGATGAACAGTATATCCTCCTCTTTCTTCAGGAATTGCCCATGCCGGAGCTTCCGTTGATTTAGCTATTTTTTCACTTCATTTAGCAGGAATTTCTTCTATTTTAGGGGCTGTTAATTTTATTACAACAATTATTAATATACGATCAAACGGAATTACATTTGACCGAATACCATTATTTGTGTGATCTGTTGTAATTACAGCAGTATTATTACTTTTATCATTACCTGTTTTAGCCGGAGCAATCACTATACTTTTAACAGACCGAAATTTAAATACTTCATTCTTTGACCCAGCCGGAGGAGGAGACCCGATTT
>NM_RG_22_AQ1
TGAGCAGGAATAGTAGGGACTTCTTTAAGTATACTTATTCGAGCTGAATTAGGACATCCCGGATCCCTTATTGGAGATGATCAAATTTATAACGTAATTGTTACTGCTCATGCATTTGTAATAATTTTTTTTATAGTTATGCCTATTATAATTGGGGGATTTGGAAATTGATTAGTTCCTTTAATACTAGGAGCCCCTGATATAGCCTTTCCTCGAATAAATAATATAAGTTTTTGACTATTACCCCCTTCATTAACACTATTATTAGCTAGTAGTATAGTTGAAGCAGGAGCTGGAACAGGATGAACAGTATATCCTCCTCTTTCTTCAGGAATTGCCCATGCCGGAGCTTCCGTTGATTTAGCTATTTTTTCACTTCATTTAGCAGGAATTTCTTCTATTTTAGGGGCTGTTAATTTTATTACAACAATTATTAATATACGATCAAACGGAATTACATTTGACCGAATACCATTATTTGTGTGATCTGTTGTAATTACAGCAGTATTATTACTTTTATCATTACCTGTTTTAGCCGGAGCAATCACTATACTTTTAACAGACCGAAATTTAAATACTTCATTCTTTGACCCAGCCGGAGGAGGAGACCCGATTT
>NM_FL_ADC4
TGAGCAGGAATAGTAGGGACTTCTTTAAGTATACTTATTCGAGCTGAATTAGGACATCCCGGATCCCTTATTGGAGATGATCAAATTTATAACGTAATTGTTACTGCTCATGCATTTGTAATAATTTTTTTTATAGTTATGCCTATTATAATTGGGGGATTTGGAAATTGATTAGTTCCTTTAATACTAGGAGCTCCTGATATAGCCTTTCCTCGAATAAATAATATAAGTTTTTGACTTTTACCTCCTTCATTAACACTATTATTAGCTAGTAGTATAGTTGAAGCAGGAGCTGGAACAGGATGAACAGTATATCCTCCTCTTTCTTCAGGAATTGCCCATGCCGGAGCTTCCGTTGATTTAGCTATTTTTTCACTTCATTTAGCAGGAATTTCTTCTATTTTAGGGGCTGTTAATTTTATTACAACAATTATTAATATACGATCAAACGGAATTACATTTGACCGAATACCATTATTTGTATGATCTGTTGTAATTACAGCAGTATTATTACTTTTATCATTACCTGTTTTAGCCGGAGCAATCACTATACTTTTAACAGACCGAAATTTAAATACTTCATTCTTTGACCCAGCCGGAGGAGGAGACCCGATTT
>NM_FL_ACU7
TGAGCAGGAATAGTAGGGACTTCTTTAAGTATACTTATTCGAGCTGAATTAGGACATCCCGGATCCCTTATTGGAGATGATCAAATTTATAACGTAATTGTTACTGCTCATGCATTTGTAATAATTTTTTTTATAGTTATGCCTATTATAATTGGGGGATTTGGAAATTGATTAGTTCCTTTAATACTAGGAGCTCCTGATATAGCCTTTCCTCGAATAAATAATATAAGTTTTTGACTTTTACCTCCTTCATTAACACTATTATTAGCTAGTAGTATAGTTGAAGCAGGAGCTGGAACAGGATGAACAGTATATCCTCCTCTTTCTTCAGGAATTGCCCATGCCGGAGCTTCCGTTGATTTAGCTATTTTTTCACTTCATTTAGCAGGAATTTCTTCTATTTTAGGGGCTGTTAATTTTATTACAACAATTATTAATATACGATCAAACGGAATTACATTTGACCGAATACCATTATTTGTATGATCTGTTGTAATTACAGCAGTATTATTACTTTTATCATTACCTGTTTTAGCCGGAGCAATCACTATACTTTTAACAGACCGAAATTTAAATACTTCATTCTTTGACCCAGCCGGAGGAGGAGACCCGATTT
>NM_RG_DD3
TGAGCAGGAATAGTAGGGACTTCTTTAAGTATACTTATTCGAGCTGAATTAGGACATCCCGGATCCCTTATTGGAGATGATCAAATTTATAACGTAATTGTTACTGCTCATGCATTTGTAATAATTTTTTTTATAGTTATGCCTATTATAATTGGGGGATTTGGAAATTGATTAGTTCCTTTAATACTAGGAGCTCCTGATATAGCCTTTCCTCGAATAAATAATATAAGTTTTTGACTTTTACCTCCTTCATTAACACTATTATTAGCTAGTAGTATAGTTGAAGCAGGAGCTGGAACAGGATGAACAGTATATCCTCCTCTTTCTTCAGGAATTGCCCATGCCGGAGCTTCCGTTGATTTAGCTATTTTTTCACTTCATTTAGCAGGAATTTCTTCTATTTTAGGGGCTGTTAATTTTATTACAACAATTATTAATATACGATCAAACGGAATTACATTTGACCGAATACCATTATTTGTATGATCTGTTGTAATTACAGCAGTATTATTACTTTTATCATTACCTGTTTTAGCCGGAGCAATCACGATACTTTTAACAGACCGAAATTTAAATACTTCATTCTTTGACCCAGCCGGAGGAGGAGACCCGATTT
>NM_RG_AR3
TGAGCAGGAATAGTAGGGACTTCTTTAAGTATACTTATTCGAGCTGAATTAGGACATCCCGGGTCCCTTATTGGAGATGACCAAATTTATAACGTAATTGTTACTGCTCATGCATTTGTAATAATTTTTTTTATAGTTATGCCTATTATAATTGGAGGATTTGGAAATTGATTAGTTCCTTTAATACTAGGAGCCCCTGATATAGCCTTTCCTCGAATAAATAATATAAGTTTTTGACTTTTACCCCCTTCATTAACACTATTATTAGCTAGTAGTATAGTTGAAGCAGGAGCTGGAACAGGATGAACAGTGTATCCTCCTCTTTCTTCAGGAATTGCCCATGCCGGAGCTTCTGTTGATTTAGCTATTTTTTCACTTCATTTAGCAGGAATTTCTTCTATTTTAGGGGCTGTTAATTTTATTACAACAATTATTAATATACGATCAAATGGAATTACATTTGACCGAATACCATTATTTGTGTGATCTGTTGTAATTACAGCAGTATTATTACTTTTATCATTACCTGTTTTAGCCGGAGCAATCACTATACTTTTAACAGACCGAAATTTAAATACTTCATTCTTTGACCCAGCCGGAGGAGGAGACCCGATTT
>NM_RG_22_AJ9
TGAGCAGGAATAGTAGGGACTTCTTTAAGTATACTTATTCGAGCTGAATTAGGACATCCCGGATCCCTTATTGGAGATGATCAAATTTATAACGTAATTGTTACTGCTCATGCATTTGTAATAATTTTTTTTATAGTTATGCCTATTATAATTGGGGGGTTTGGAAATTGATTAGTTCCTTTAATACTAGGAGCCCCTGATATAGCCTTTCCTCGAATAAATAATATAAGTTTTTGACTTTTACCTCCTTCATTAACACTATTATTAGCTAGTAGTATAGTTGAAGCAGGAGCTGGAACAGGATGAACAGTATATCCTCCTCTTTCTTCAGGAATTGCCCATGCCGGAGCTTCCGTTGATTTAGCTATTTTTTCACTTCATTTAGCAGGAATTTCTTCTATTTTAGGAGCTGTTAATTTTATTACAACAATTATTAATATACGATCAAACGGAATTACATTTGACCGAATACCATTATTTGTGTGATCTGTTGTAATTACAGCAGTATTATTACTTTTATCATTGCCTGTTTTAGCCGGAGCAATCACTATACTTTTAACAGACCGAAATTTAAATACTTCATTCTTTGACCCAGCCGGAGGAGGAGACCCGATTT
>NM_RG_22_AU3
TGAGCAGGAATAGTAGGGACTTCTTTAAGTATACTTATTCGAGCTGAATTAGGACATCCCGGATCCCTTATTGGAGATGATCAAATTTATAACGTAATTGTTACTGCTCATGCATTTGTAATAATTTTTTTTATAGTTATGCCTATTATAATTGGGGGGTTTGGAAATTGATTAGTTCCTTTAATACTAGGAGCCCCTGATATAGCCTTTCCTCGAATAAATAATATAAGTTTTTGACTTTTACCTCCTTCATTAACACTATTATTAGCTAGTAGTATAGTTGAAGCAGGAGCTGGAACAGGATGAACAGTATATCCTCCTCTTTCTTCAGGAATTGCCCATGCCGGAGCTTCCGTTGATTTAGCTATTTTTTCACTTCATTTAGCAGGAATTTCTTCTATTTTAGGAGCTGTTAATTTTATTACAACAATTATTAATATACGATCAAACGGAATTACATTTGACCGAATACCATTATTTGTGTGATCTGTTGTAATTACAGCAGTATTATTACTTTTATCATTGCCTGTTTTAGCCGGAGCAATCACTATACTTTTAACAGACCGAAATTTAAATACTTCATTCTTTGACCCAGCCGGAGGAGGAGACCCGATTT
>NM_RG_AR7
TGAGCAGGAATAGTAGGGACTTCTTTAAGTATACTTATTCGAGCTGAATTASGACATCCCGGATCCCTTATTGGAGATGATCAAATTTATAACGTAATTGTTACTGCTCATGCATTTGTAATAATTTTTTTTATGGTTATGCCTATTATAATTGGGGGATTTGGAAATTGATTAGTTCCTTTAATACTAGGAGCCCCTGATATAGCCTTTCCTCGAATAAATAATATAAGTTTTTGACTTTTACCCCCTTCATTAACACTATTATTAGCTAGTAGTATAGTTGAAGCAGGAGCTGGAACAGGATGAACAGTATATCCTCCTCTTTCTTCAGGAATTGCCCATGCCGGAGCTTCTGTTGATTTAGCTATTTTTTCACTTCATTTAGCAGGAATTTCTTCTATTTTAGGGGCTGTTAATTTTATTACAACAATTATTAATATACGATCAAACGGAATTACATTTGACCGAATACCATTATTTGTGTGATCTGTTGTAATTACAGCAGTATTATTACTTTTATCATTACCTGTTTTAGCCGGAGCAATCACTATACTTTTAACAGACCGAAATTTAAATACTTCATTCTTTGATCCAGCCGGAGGAGGAGACCCAATTT
>NM_FL_ADC8
TGAGCAGGAATAGTAGGGACTTCTTTAAGTATACTGATTCGAGCTGAATTAGGACATCCCGGATCCCTTATTGGAGATGATCAAATTTATAACGTAATTGTTACTGCTCATGCATTTGTAATAATTTTTTTTATAGTTATGCCTATTATAATTGGAGGATTTGGAAATTGATTAGTTCCTTTAATACTAGGAGCCCCTGATATAGCCTTTCCTCGAATAAATAATATAAGTTTTTGACTTTTACCCCCTTCATTAACACTATTATTAGCTAGTAGTATAGTTGAAGCAGGGGCTGGAACAGGATGAACAGTATATCCTCCTCTTTCTTCAGGAATTGCCCATGCCGGAGCTTCTGTTGATTTAGCTATTTTTTCACTTCATTTAGCAGGAATTTCTTCTATTTTAGGGGCTGTTAATTTTATTACAACAATTATTAATATACGATCAAACGGAATTACATTTGACCGAATACCATTATTTGTGTGATCTGTTGTAATTACAGCAGTATTATTACTTTTATCATTACCTGTTTTAGCCGGAGCAATCACTATACTTTTAACAGACCGAAATTTAAATACTTCATTCTTTGACCCAGCCGGAGGAGGAGACCCGATTT
>NM_FL_AHB7
TGAGCAGGAATAGTAGGGACTTCTTTAAGTATGCTTATTCGAGCTGAATTAGGACATCCCGGATCCCTTATTGGAGATGATCAAATTTATAACGTAATTGTTACTGCTCATGCATTTGTAATAATTTTTTTTATAGTTATGCCTATTATAATTGGGGGATTTGGAAATTGATTAGTTCCTTTAATACTAGGAGCCCCTGATATAGCCTTTCCTCGAATAAATAATATAAGTTTTTGACTTTTACCCCCTTCATTAACACTATTATTAGCTAGTAGTATAGTTGAAGCAGGAGCTGGAACAGGATGAACAGTATATCCTCCTCTTTCTTCAGGAATCGCCCATGCCGGGGCTTCTGTTGATTTAGCTATTTTTTCACTTCATTTAGCAGGAATTTCTTCTATTTTAGGAGCTGTTAATTTTATTACAACAATTATTAATATACGATCAAATGGAATTACATTTGACCGAATACCATTATTTGTGTGATCTGTTGTAATTACAGCAGTATTATTACTTTTATCATTACCTGTTTTAGCCGGAGCAATCACTATACTTTTAACAGACCGAAATTTAAATACTTCATTCTTTGACCCAGCCGGAGGAGGAGACCCAATTT
>NM_RG_DY
TGAGCAGGAATAGTAGGGACTTCTTTAAGTATGCTTATTCGAGCTGAATTAGGACATCCCGGATCCCTTATTGGAGATGATCAAATTTATAACGTAATTGTTACTGCTCATGCATTTGTAATAATTTTTTTTATAGTTATGCCTATTATAATTGGGGGATTTGGAAATTGATTAGTTCCTTTAATACTAGGAGCCCCTGATATAGCCTTTCCTCGAATAAATAATATAAGTTTTTGACTTTTACCCCCTTCATTAACACTATTATTAGCTAGTAGTATAGTTGAAGCAGGAGCTGGAACAGGATGAACAGTATATCCTCCTCTTTCTTCAGGAATCGCCCATGCCGGGGCTTCTGTTGATTTAGCTATTTTTTCACTTCATTTAGCAGGAATTTCTTCTATTTTAGGAGCTGTTAATTTTATTACAACAATTATTAATATACGATCAAATGGAATTACATTTGACCGAATACCATTATTTGTGTGATCTGTTGTAATTACAGCAGTATTATTACTTTTATCATTACCTGTTTTAGCCGGAGCAATCACTATACTTTTAACAGACCGAAATTTAAATACTTCATTCTTTGACCCAGCCGGAGGAGGAGACCCAATTT
>NM_RG_BD1
TGAGCAGGAATAGTAGGGACTTCTTTAAGTATGCTTATTCGAGCTGAATTAGGACATCCCGGATCCCTTATTGGAGATGATCAAATTTATAACGTAATTGTTACTGCTCATGCATTTGTAATAATTTTTTTTATAGTTATGCCTATTATAATTGGGGGATTTGGAAATTGATTAGTTCCTTTAATACTAGGAGCCCCTGATATAGCCTTTCCTCGAATAAATAATATAAGTTTTTGACTTTTACCCCCTTCATTAACACTATTATTAGCTAGTAGTATAGTTGAAGCAGGAGCTGGAACAGGATGAACAGTATATCCTCCTCTTTCTTCAGGAATCGCCCATGCCGGGGCTTCTGTTGATTTAGCTATTTTTTCACTTCATTTAGCAGGAATTTCTTCTATTTTAGGAGCTGTTAATTTTATTACAACAATTATTAATATACGATCAAATGGAATTACATTTGACCGAATACCATTATTTGTGTGATCTGTTGTAATTACAGCAGTATTATTACTTTTATCATTACCTGTTTTAGCCGGAGCAATCACTATACTTTTAACAGACCGAAATTTAAATACTTCATTCTTTGACCCAGCCGGAGGAGGAGACCCAATTT
>NM_FL_ABR6
TGAGCAGGAATAGTAGGGACTTCTTTAAGTATGCTTATTCGAGCTGAATTAGGACATCCCGGATCCCTTATTGGAGATGATCAAATTTATAACGTAATTGTTACTGCTCATGCATTTGTAATAATTTTTTTTATAGTTATGCCTATTATAATTGGGGGATTTGGAAATTGATTAGTTCCTTTAATACTAGGAGCCCCTGATATAGCCTTTCCTCGAATAAATAATATAAGTTTTTGACTTTTACCCCCTTCATTAACACTATTATTAGCTAGTAGTATAGTTGAAGCAGGAGCTGGAACAGGATGAACAGTATATCCTCCTCTTTCTTCAGGAATCGCCCATGCCGGGGCTTCTGTTGATTTAGCTATTTTTTCACTTCATTTAGCAGGAATTTCTTCTATTTTAGGAGCTGTTAATTTTATTACAACAATTATTAATATACGATCAAATGGAATTACATTTGACCGAATACCATTATTTGTGTGATCTGTTGTAATTACAGCAGTATTATTACTTTTATCATTACCTGTTTTAGCCGGAGCAATCACTATACTTTTAACAGACCGAAATTTAAATACTTCATTCTTTGACCCAGCCGGAGGAGGAGACCCAATTT
>NM_RG_AS7
TGAGCAGGAATAGTAGGGACTTCTTTAAGTATGCTTATTCGAGCTGAATTAGGACATCCCGGATCCCTTATTGGAGATGATCAAATTTATAACGTAATTGTTACTGCTCATGCATTTGTAATAATTTTTTTTATAGTTATGCCTATTATAATTGGGGGATTTGGAAATTGATTAGTTCCTTTAATACTAGGAGCCCCTGATATAGCCTTTCCTCGAATAAATAATATAAGTTTTTGACTTTTACCCCCTTCATTAACACTATTATTAGCTAGTAGTATAGTTGAAGCAGGAGCTGGAACAGGATGAACAGTATATCCTCCTCTTTCTTCAGGAATCGCCCATGCCGGGGCTTCTGTTGATTTAGCTATTTTTTCACTTCATTTAGCAGGAATTTCTTCTATTTTAGGAGCTGTTAATTTTATTACAACAATTATTAATATACGATCAAATGGAATTACATTTGACCGAATACCATTATTTGTGTGATCTGTTGTAATTACAGCAGTATTATTACTTTTATCATTACCTGTTTTAGCCGGAGCAATCACTATACTTTTAACAGACCGAAATTTAAATACTTCATTCTTTGACCCAGCCGGAGGAGGAGACCCAATTT
>NM_RG_FY4
TGAGCAGGAATAGTAGGGACTTCTTTAAGTATGCTTATTCGAGCTGAATTAGGACATCCCGGATCCCTTATTGGAGATGATCAAATTTATAACGTAATTGTTACTGCTCATGCATTTGTAATAATTTTTTTTATAGTTATGCCTATTATAATTGGGGGATTTGGAAATTGATTAGTTCCTTTAATACTAGGAGCCCCTGATATAGCCTTTCCTCGAATAAATAATATAAGTTTTTGACTTTTACCCCCTTCATTAACACTATTATTAGCTAGTAGTATAGTTGAAGCAGGAGCTGGAACAGGATGAACAGTATATCCTCCTCTTTCTTCAGGAATCGCCCATGCCGGGGCTTCTGTTGATTTAGCTATTTTTTCACTTCATTTAGCAGGAATTTCTTCTATTTTAGGAGCTGTTAATTTTATTACAACAATTATTAATATACGATCAAATGGAATTACATTTGACCGAATACCATTATTTGTGTGATCTGTTGTAATTACAGCAGTATTATTACTTTTATCATTACCTGTTTTAGCCGGAGCAATCACTATACTTTTAACAGACCGAAATTTAAATACTTCATTCTTTGACCCAGCCGGAGGAGGAGACCCAATTT
>NM_FL_AHA8
TGAGCAGGAATAGTAGGGACTTCTTTAAGTATGCTTATTCGAGCTGAATTAGGACATCCCGGATCCCTTATTGGAGATGATCAAATTTATAACGTAATTGTTACTGCTCATGCATTTGTAATAATTTTTTTTATAGTTATGCCTATTATAATTGGGGGATTTGGAAATTGATTAGTTCCTTTAATACTAGGAGCCCCTGATATAGCCTTTCCTCGAATAAATAATATAAGTTTTTGACTTTTACCCCCTTCATTAACACTATTATTAGCTAGTAGTATAGTTGAAGCAGGAGCTGGAACAGGATGAACAGTATATCCTCCTCTTTCTTCAGGAATCGCCCATGCCGGGGCTTCTGTTGATTTAGCTATTTTTTCACTTCATTTAGCAGGAATTTCTTCTATTTTAGGAGCTGTTAATTTTATTACAACAATTATTAATATACGATCAAATGGAATTACATTTGACCGAATACCATTATTTGTGTGATCTGTTGTAATTACAGCAGTATTATTACTTTTATCATTACCTGTTTTAGCCGGAGCAATCACTATACTTTTAACAGACCGAAATTTAAATACTTCATTCTTTGACCCAGCCGGAGGAGGAGACCCAATTT
>NM_RG_FY1
TGAGCAGGAATAGTAGGGACTTCTTTAAGTATGCTTATTCGAGCTGAATTAGGACATCCCGGATCCCTTATTGGAGATGATCAAATTTATAACGTAATTGTTACTGCTCATGCATTTGTAATAATTTTTTTTATAGTTATGCCTATTATAATTGGGGGATTTGGAAATTGATTAGTTCCTTTAATACTAGGAGCCCCTGATATAGCCTTTCCTCGAATAAATAATATAAGTTTTTGACTTTTACCCCCTTCATTAACACTATTATTAGCTAGTAGTATAGTTGAAGCAGGAGCTGGAACAGGATGAACAGTATATCCTCCTCTTTCTTCAGGAATCGCCCATGCCGGGGCTTCTGTTGATTTAGCTATTTTTTCACTTCATTTAGCAGGAATTTCTTCTATTTTAGGAGCTGTTAATTTTATTACAACAATTATTAATATACGATCAAATGGAATTACATTTGACCGAATACCATTATTTGTGTGATCTGTTGTAATTACAGCAGTATTATTACTTTTATCATTACCTGTTTTAGCCGGAGCAATCACTATACTTTTAACAGACCGAAATTTAAATACTTCATTCTTTGACCCAGCCGGAGGAGGAGACCCAATTT
>NM_RG_AS4
TGAGCAGGAATAGTAGGGACTTCTTTAAGTATGCTTATTCGAGCTGAATTAGGACATCCCGGATCCCTTATTGGAGATGATCAAATTTATAACGTAATTGTTACTGCTCATGCATTTGTAATAATTTTTTTTATAGTTATGCCTATTATAATTGGGGGATTTGGAAATTGATTAGTTCCTTTAATACTAGGAGCCCCTGATATAGCCTTTCCTCGAATAAATAATATAAGTTTTTGACTTTTACCCCCTTCATTAACACTATTATTAGCTAGTAGTATAGTTGAAGCAGGAGCTGGAACAGGATGAACAGTATATCCTCCTCTTTCTTCAGGAATCGCCCATGCCGGGGCTTCTGTTGATTTAGCTATTTTTTCACTTCATTTAGCAGGAATTTCTTCTATTTTAGGAGCTGTTAATTTTATTACAACAATTATTAATATACGATCAAATGGAATTACATTTGACCGAATACCATTATTTGTGTGATCTGTTGTAATTACAGCAGTATTATTACTTTTATCATTACCTGTTTTAGCCGGAGCAATCACTATACTTTTAACAGACCGAAATTTAAATACTTCATTCTTTGACCCAGCCGGAGGAGGAGACCCAATTT
>NM_FL_AFA1
TGAGCAGGAATAGTAGGGACTTCTTTAAGTATGCTTATTCGAGCTGAATTAGGACATCCCGGATCCCTTATTGGAGATGATCAAATTTATAACGTAATTGTTACTGCTCATGCATTTGTAATAATTTTTTTTATAGTTATGCCTATTATAATTGGGGGATTTGGAAATTGATTAGTTCCTTTAATACTAGGAGCCCCTGATATAGCCTTTCCTCGAATAAATAATATAAGTTTTTGACTTTTACCCCCTTCATTAACACTATTATTAGCTAGTAGTATAGTTGAAGCAGGAGCTGGAACAGGATGAACAGTATATCCTCCTCTTTCTTCAGGAATCGCCCATGCCGGGGCTTCTGTTGATTTAGCTATTTTTTCACTTCATTTAGCAGGAATTTCTTCTATTTTAGGAGCTGTTAATTTTATTACAACAATTATTAATATACGATCAAATGGAATTACATTTGACCGAATACCAATATTTGTGTGATCTGTTGTAATTACAGCAGTATTATTACTTTTATCATTACCTGTTTTAGCCGGAGCAATCACTATACTTTTAACAGACCGAAATTTAAATACTTCATTCTTTGACCCAGCCGGAGGAGGAGACCCAATTT
>NM_FL_AFU1
TGAGCAGGAATAGTAGGGACTTCTTTAAGTATACTTATTCGAGCTGAATTAGGACATCCCGGATCCCTTATTGGAGATGATCAAATTTATAACGTAATTGTTACTGCTCATGCATTTGTAATAATTTTTTTTATAGTTATGCCTATTATAATTGGAGGATTTGGAAATTGATTAGTTCCTTTAATACTAGGAGCCCCTGATATAGCCTTTCCTCGAATAAATAATATAAGTTTTTGACTTTTACCCCCTTCATTAACACTATTATTAGCTAGTAGTATAGTTGAAGCAGGAGCTGGAACAGGATGAACAGTATATCCTCCTCTTTCTTCAGGAATTRCCCATGCCGGGGCTTCTGTTGATTTAGCTATTTTTTCACTTCATTTAGCAGGAATTTCTTCTATTTTAGGAGCTGTTAATTTTATTACAACAATTATTAATATACGATCAAATGGAATTACATTTGACCGAATACCATTATTTGTGTGATCTGTTGTAATTACAGCAGTATTATTACTTTTATCATTACCTGTTTTAGCCGGAGCAATCACTATACTTTTAACAGACCGAAATTTAAATACTTCATTCTTTGACCCAGCCGGAGGAGGAGACCCAATTT
>NM_FL_ACH10
TGAGCAGGAATAGTAGGGACTTCTTTAAGTATACTTATTCGAGCTGAATTAGGACATCCCGGATCCCTTATTGGAGATGATCAAATTTATAACGTAATTGTTACTGCTCATGCATTTGTAATAATTTTTTTTATAGTTATGCCTATTATAATTGGAGGATTTGGAAATTGATTAGTTCCTTTAATACTAGGAGCCCCTGATATAGCCTTTCCTCGAATAAATAATATAAGTTTTTGACTTTTACCCCCTTCATTAACACTATTATTAGCTAGTAGTATAGTTGAAGCAGGAGCTGGAACAGGATGAACAGTATATCCTCCTCTTTCTTCAGGAATTGCCCATGCCGGGGCTTCTGTTGATTTAGCTATTTTTTCACTTCATTTAGCAGGAATTTCTTCTATTTTAGGAGCTGTTAATTTTATTACAACAATTATTAATATACGATCAAATGGAATTACATTTGACCGAATACCATTATTTGTGTGATCTGTTGTAATTACAGCAGTATTATTACTTTTATCATTACCTGTTTTAGCCGGAGCAATCACTATACTTTTAACAGACCGAAATTTAAATACTTCATTCTTTGACCCAGCCGGAGGAGGAGACCCAATTT
>NM_FL_ACR6
TGAGCAGGAATAGTAGGGACTTCTTTAAGTATACTTATTCGAGCTGAATTAGGACATCCCGGATCCCTTATTGGAGATGATCAAATTTATAACGTAATTGTTACTGCTCATGCATTTGTAATAATTTTTTTTATAGTTATGCCTATTATAATTGGAGGATTTGGAAATTGATTAGTTCCTTTAATACTAGGAGCCCCTGATATAGCCTTTCCTCGAATAAATAATATAAGTTTTTGACTTTTACCCCCTTCATTAACACTATTATTAGCTAGTAGTATAGTTGAAGCAGGAGCTGGAACAGGATGAACAGTATATCCTCCTCTTTCTTCAGGAATTGCCCATGCCGGGGCTTCTGTTGATTTAGCTATTTTTTCACTTCATTTAGCAGGAATTTCTTCTATTTTAGGAGCTGTTAATTTTATTACAACAATTATTAATATACGATCAAATGGAATTACATTTGACCGAATACCATTATTTGTGTGATCTGTTGTAATTACAGCAGTATTATTACTTTTATCATTACCTGTTTTAGCCGGAGCAATCACTATACTTTTAACAGACCGAAATTTAAATACTTCATTCTTTGACCCAGCCGGAGGAGGAGACCCAATTT
>NM_RG_CK2
TGAGCAGGAATAGTAGGGACTTCTTTAAGTATACTTATTCGAGCTGAATTAGGACATCCCGGATCCCTTATTGGAGATGATCAAATTTATAACGTAATTGTTACTGCTCATGCATTTGTAATAATTTTTTTTATAGTTATGCCTATTATAATTGGAGGATTTGGAAATTGATTAGTTCCTTTAATACTAGGAGCCCCTGATATAGCCTTTCCTCGAATAAATAATATAAGTTTTTGACTTTTACCCCCTTCATTAACACTATTATTAGCTAGTAGTATAGTTGAAGCAGGAGCTGGAACAGGATGAACAGTATATCCTCCTCTTTCTTCAGGAATTGCCCATGCCGGGGCTTCTGTTGATTTAGCTATTTTTTCACTTCATTTAGCAGGAATTTCTTCTATTTTAGGAGCTGTTAATTTTATTACAACAATTATTAATATACGATCAAATGGAATTACATTTGACCGAATACCATTATTTGTGTGATCTGTTGTAATTACAGCAGTATTATTACTTTTATCATTACCTGTTTTAGCCGGAGCAATCACTATACTTTTAACAGACCGAAATTTAAATACTTCATTCTTTGACCCAGCCGGAGGAGGAGACCCAATTT
>NM_RG_22_AU5
TGAGCAGGAATAGTAGGGACTTCTTTAAGTATACTTATTCGAGCTGAATTAGGACATCCCGGATCCCTTATTGGAGATGATCAAATTTATAACGTAATTGTTACTGCTCATGCATTTGTAATAATTTTTTTTATAGTTATGCCTATTATAATTGGAGGATTTGGAAATTGATTAGTTCCTTTAATACTAGGAGCCCCTGATATAGCCTTTCCTCGAATAAATAATATAAGTTTTTGACTTTTACCCCCTTCATTAACACTATTATTAGCTAGTAGTATAGTTGAAGCAGGAGCTGGAACAGGATGAACAGTATATCCTCCTCTTTCTTCAGGAATTGCCCATGCCGGGGCTTCTGTTGATTTAGCTATTTTTTCACTTCATTTAGCAGGAATTTCTTCTATTTTAGGAGCTGTTAATTTTATTACAACAATTATTAATATACGATCAAATGGAATTACATTTGACCGAATACCATTATTTGTGTGATCTGTTGTAATTACAGCAGTATTATTACTTTTATCATTACCTGTTTTAGCCGGAGCAATCACTATACTTTTAACAGACCGAAATTTAAATACTTCATTCTTTGACCCAGCCGGAGGAGGAGACCCAATTT
>NM_RG_BJ1
TGAGCAGGAATAGTAGGGACTTCTTTAAGTATACTTATTCGAGCTGAATTASGACATCCCGGATCCCTTATTGGAGATGATCAAATTTATAACGTAATTGTTACTGCTCATGCATTTGTAATAATTTTTTTTATAGTTATGCCTATTATAATTGGAGGATTTGGAAATTGATTAGTTCCTTTAATACTAGGAGCCCCTGATATAGCCTTTCCTCGAATAAATAATATAAGTTTTTGACTTTTACCCCCTTCATTAACACTATTATTAGCTAGTAGTATAGTTGAAGCAGGAGCTGGAACAGGATGAACAGTATATCCTCCTCTTTCTTCAGGAATTGCCCATGCCGGGGCTTCTGTTGATTTAGCTATTTTTTCACTTCATTTAGCAGGAATTTCTTCTATTTTAGGAGCTGTTAATTTTATTACAACAATTATTAATATACGATCAAATGGAATTACATTTGACCGAATACCATTATTTGTGTGATCTGTTGTAATTACAGCAGTATTATTACTTTTATCATTACCTGTTTTAGCCGGAGCAATCACTATACTTTTAACAGACCGAAATTTAAATACTTCATTCTTTGACCCAGCCGGAGGAGGAGACCCAATTT
>NM_FL_AGN2
TGAGCAGGAATAGTGGGGACTTCTTTAAGTATACTTATTCGAGCTGAATTAGGACATCCCGGATCCCTTATTGGAGATGATCAAATTTATAACGTAATTGTTACTGCTCATGCATTTGTAATAATTTTTTTTATAGTTATGCCTATTATAATTGGGGGATTTGGAAATTGATTAGTTCCTTTAATACTAGGAGCCCCTGATATAGCCTTTCCTCGAATAAATAATATAAGTTTTTGACTTTTACCCCCTTCATTAACACTATTATTAGCTAGTAGTATAGTTGAAGCAGGAGCTGGAACAGGATGAACAGTATACCCTCCTCTTTCTTCAGGAATTGCCCATGCTGGGGCTTCTGTTGATTTAGCTATTTTTTCACTTCATTTAGCAGGAATTTCTTCTATTTTAGGAGCTGTTAATTTTATTACAACAATTATTAATATACGATCAAATGGAATTACATTTGACCGAATACCATTATTTGTGTGATCTGTTGTAATTACAGCAGTATTATTACTTTTATCATTACCTGTTTTAGCCGGAGCAATCACTATACTTTTAACAGACCGAAATTTAAATACTTCATTCTTTGACCCAGCCGGAGGAGGAGACCCAATTT
>NM_RG_BK5
TGAGCAGGAATAGTAGGGACTTCTTTAAGTATGCTTATTCGAGCTGAATTAGGACATCCCGGATCCCTTATTGGAGATGATCAAATTTATAACGTAATTGTTACTGCTCATGCATTTGTAATAATTTTTTTTATAGTTATACCTATTATAATTGGAGGATTTGGAAATTGATTAGTTCCTTTAATATTAGGAGCCCCTGATATAGCCTTTCCTCGAATAAATAATATAAGTTTTTGACTTTTACCCCCTTCATTAACACTATTATTAGCTAGTAGTATAGTTGAAGCAGGAGCTGGAACAGGATGAACAGTATATCCTCCTCTTTCTTCAGGAATTGCCCATGCCGGGGCTTCTGTTGATTTAGCTATTTTTTCACTTCATTTAGCAGGAATTTCTTCTATTTTAGGAGCTGTTAATTTTATTACAACAATTATTAATATACGATCAAACGGAATTACATTTGACCGAATACCATTATTTGTGTGATCTGTTGTAATTACAGCAGTATTATTACTTTTATCATTACCTGTTTTAGCCGGAGCAATCACTATACTTTTAACAGACCGAAATTTAAATACTTCATTCTTTGACCCAGCCGGAGGAGGAGACCCAATTT
>NM_RG_22_AV8
TGAGCAGGAATAGTGGGGACTTCTTTAAGTATACTTATTCGAGCTGAATTAGGACATCCCGGATCCCTTATTGGAGATGATCAAATTTATAACGTAATTGTTACTGCTCATGCATTTGTAATAATTTTTTTTATAGTTATACCTATTATAATTGGGGGATTTGGAAATTGATTAGTTCCTTTAATATTAGGAGCCCCTGATATAGCCTTTCCTCGAATAAATAATATAAGTTTTTGACTTTTACCTCCTTCACTAACACTATTATTAGCTAGTAGTATAGTTGAAGCAGGAGCTGGAACAGGATGAACAGTATACCCTCCTCTTTCTTCAGGAATTGCCCATGCCGGAGCTTCTGTTGATTTAGCTATTTTTTCACTTCACTTAGCAGGAATTTCTTCTATTTTAGGGGCTGTTAATTTTATTACAACAATTATTAATATACGATCAAACGGAATTACATTTGACCGAATACCATTATTTGTATGATCTGTTGTAATTACAGCAGTATTATTACTTTTATCATTACCTGTTTTAGCCGGAGCAATCACTATACTTTTAACAGACCGAAATTTAAATACTTCATTCTTTGACCCTGCCGGAGGAGGAGACCCAATTT
>NM_RG_EP4
TGAGCAGGAATAGTGGGGACTTCTTTAAGTATACTTATTCGAGCTGAATTAGGTCATTCCGGATCCCTTATTGGAGATGATCAAATTTATAACGTAATTGTTACTGCTCATGCATTTGTAATAATTTTTTTTATAGTTATACCTATTATAATTGGGGGATTTGGAAATTGATTAGTTCCTTTAATATTAGGAGCCCCTGATATAGCCTTTCCTCGAATAAATAATATAAGTTTTTGACTTTTACCTCCTTCATTAACACTATTATTAGCTAGTAGTATAGTTGAAGCAGGAGCTGGAACAGGATGAACAGTATACCCTCCTCTTTCTTCAGGAATTGCCCATGCCGGAGCTTCTGTTGATTTAGCTATTTTTTCACTTCACTTAGCAGGAATTTCTTCTATTTTAGGGGCTGTTAATTTTATTACAACAATTATTAATATACGATCAAACGGAATTACATTTGACCGAATACCATTATTTGTATGATCTGTTGTAATTACAGCAGTATTATTACTTTTATCATTACCTGTTTTAGCCGGAGCAATCACTATACTTTTAACAGACCGAAATTTAAATACTTCATTCTTTGACCCAGCCGGAGGAGGAGACCCAATTT
>NM_FL_ACR5
TGAGCAGGAATAGTGGGGACTTCTTTAAGTATACTTATTCGAGCTGAATTAGGTCATCCCGGATCCCTTATTGGAGATGATCAAATTTATAACGTAATTGTTACTGCTCATGCATTTGTAATAATTTTTTTTATAGTTATACCTATTATAATTGGGGGATTTGGAAATTGATTAGTTCCTTTAATATTAGGAGCCCCTGATATAGCCTTTCCTCGAATAAATAATATAAGTTTTTGACTTTTACCTCCTTCATTAACACTATTATTAGCTAGTAGTATAGTTGAAGCAGGAGCTGGAACAGGATGAACAGTATACCCTCCTCTTTCTTCAGGAATTGCCCATGCCGGAGCTTCTGTTGATTTAGCTATTTTTTCACTTCACTTAGCAGGAATTTCTTCTATTTTAGGGGCTGTTAATTTTATTACAACAATTATTAATATACGATCAAACGGAATTACATTTGACCGAATACCATTATTTGTATGATCTGTTGTAATTACAGCAGTATTATTACTTTTATCATTACCTGTTTTAGCCGGAGCAATCACTATACTTTTAACAGACCGAAATTTAAATACTTCATTCTTTGACCCAGCCGGAGGAGGAGACCCAATTT
>NM_RG_EP10
TGAGCAGGAATAGTAGGGACTTCTTTAAGTATACTTATTCGAGCTGAATTAGGACATCCCGGATCCCTTATTGGAGATGATCAAATTTATAACGTAATTGTTACTGCTCATGCATTTGTAATAATTTTTTTTATAGTTATACCTATTATAATTGGGGGATTTGGAAATTGATTAGTTCCTTTAATATTAGGAGCCCCTGATATAGCCTTTCCTCGAATAAATAATATAAGTTTTTGACTTTTACCTCCTTCATTAACACTATTATTAGCTAGTAGTATAGTTGAAGCAGGAGCTGGAACAGGATGAACAGTATACCCCCCTCTTTCTTCAGGAATTGCCCATGCCGGAGCTTCTGTTGATTTAGCTATTTTTTCACTTCACTTAGCAGGAATTTCTTCTATTTTAGGGGCTGTTAATTTTATTACAACAATTATTAATATACGATCAAACGGAATTACATTTGACCGAATACCATTATTTGTGTGATCTGTTGTAATTACAGCAGTATTATTACTTTTATCATTACCTGTTTTAGCCGGAGCAATCACTATACTTTTAACAGACCGAAATTTAAATACTTCATTCTTTGACCCAGCCGGAGGAGGAGACCCAATTT
>NM_RG_22_BE5
TGAGCAGGAATAGTAGGGACTTCTTTAAGTATACTTATTCGAGCTGAATTAGGACATCCCGGATCCCTTATTGGAGATGATCAAATTTATAACGTAATTGTTACTGCTCATGCATTTGTAATAATTTTTTTTATAGTTATACCTATTATAATTGGGGGATTTGGAAATTGATTAGTTCCTTTAATATTAGGAGCCCCTGATATAGCCTTTCCTCGAATAAATAATATAAGTTTTTGACTTTTACCTCCTTCATTAACACTATTATTAGCTAGTAGTATAGTTGAAGCAGGAGCTGGAACAGGATGAACAGTATACCCCCCTCTTTCTTCAGGAATTGCCCATGCCGGAGCTTCTGTTGATTTAGCTATTTTTTCACTTCACTTAGCAGGAATTTCTTCTATTTTAGGGGCTGTTAATTTTATTACAACAATTATTAATATACGATCAAACGGAATTACATTTGACCGAATACCATTATTTGTGTGATCTGTTGTAATTACAGCAGTATTATTACTTTTATCATTACCTGTTTTAGCCGGAGCAATCACTATACTTTTAACAGACCGAAATTTAAATACTTCATTCTTTGACCCAGCCGGAGGAGGAGACCCAATTT
>NM_FL_ACF2
TGAGCAGGAATAGTAGGGACTTCTTTAAGTATACTTATTCGAGCTGAATTAGGACATCCCGGATCCCTTATTGGAGATGATCAAATTTATAACGTAATTGTTACTGCTCATGCATTTGTAATAATTTTTTTTATAGTTATACCTATTATAATTGGGGGATTTGGAAATTGATTAGTTCCTTTAATATTAGGAGCCCCTGATATAGCCTTTCCTCGAATAAATAATATAAGTTTTTGACTTTTACCTCCTTCATTAACACTATTATTAGCTAGTAGTATAGTTGAAGCAGGAGCTGGAACAGGATGAACAGTATACCCCCCTCTTTCTTCAGGAATTGCCCATGCCGGAGCTTCTGTTGATTTAGCTATTTTTTCACTTCACTTAGCAGGAATTTCTTCTATTTTAGGGGCTGTTAATTTTATTACAACAATTATTAATATACGATCAAACGGAATTACATTTGACCGAATACCATTATTTGTGTGATCTGTTGTAATTACAGCAGTATTATTACTTTTATCATTACCTGTTTTAGCCGGAGCAATCACTATACTTTTAACAGACCGAAATTTAAATACTTCATTCTTTGACCCAGCCGGAGGAGGAGACCCAATTT
>NM_RG_FY5
TGAGCAGGAATAGTAGGGACTTCTTTAAGTATACTTATTCGAGCTGAATTAGGACATCCCGGATCCCTTATTGGAGATGATCAAATTTATAACGTAATTGTTACTGCTCATGCATTTGTAATAATTTTTTTTATAGTTATACCTATTATAATTGGGGGATTTGGAAATTGATTAGTTCCTTTAATATTAGGAGCCCCTGATATAGCCTTTCCTCGAATAAATAATATAAGTTTTTGACTTTTACCTCCTTCATTAACACTATTATTAGCTAGTAGTATAGTTGAAGCAGGAGCTGGAACAGGATGAACAGTATACCCCCCTCTTTCTTCAGGAATTGCCCATGCCGGAGCTTCTGTTGATTTAGCTATTTTTTCACTTCACTTAGCAGGAATTTCTTCTATTTTAGGGGCTGTTAATTTTATTACAACAATTATTAATATACGATCAAACGGAATTACATTTGACCGAATACCATTATTTGTGTGATCTGTTGTAATTACAGCAGTATTATTACTTTTATCATTACCTGTTTTAGCCGGAGCAATCACTATACTTTTAACAGACCGAAATTTAAATACTTCATTCTTTGACCCAGCCGGAGGAGGAGACCCAATTT
>NM_RG_22_AV2
TGAGCAGGAATAGTAGGGACTTCTTTAAGTATACTTATTCGAGCTGAATTAGGACATCCCGGATCCCTTATTGGAGATGATCAAATTTATAACGTAATTGTTACTGCTCATGCATTTGTAATAATTTTTTTTATAGTTATACCTATTATAATTGGGGGATTTGGAAATTGATTAGTTCCTTTAATATTAGGAGCCCCTGATATAGCCTTTCCTCGAATAAATAATATAAGTTTTTGACTTTTACCTCCTTCATTAACACTATTATTAGCTAGTAGTATAGTTGAAGCAGGAGCTGGAACAGGATGAACAGTATACCCCCCTCTTTCTTCAGGAATTGCCCATGCCGGAGCTTCTGTTGATTTAGCTATTTTTTCACTTCACTTAGCAGGAATTTCTTCTATTTTAGGGGCTGTTAATTTTATTACAACAATTATTAATATACGATCAAACGGAATTACATTTGACCGAATACCATTATTTGTGTGATCTGTTGTAATTACAGCAGTATTATTACTTTTATCATTACCTGTTTTAGCCGGAGCAATCACTATACTTTTAACAGACCGAAATTTAAATACTTCATTCTTTGACCCAGCCGGAGGAGGAGACCCAATTT
>NM_FL_AFA4
TGAGCAGGAATAGTAGGGACTTCTTTAAGTATACTTATTCGAGCTGAATTAGGACATCCCGGATCCCTTATTGGAGATGATCAAATTTATAACGTAATTGTTACTGCTCATGCATTTGTAATAATTTTTTTTATAGTTATACCTATTATAATTGGGGGATTTGGAAATTGATTAGTTCCTTTAATATTAGGAGCCCCTGATATAGCCTTTCCTCGAATAAATAATATAAGTTTTTGACTTTTACCTCCTTCATTAACACTATTATTAGCTAGTAGTATAGTTGAAGCAGGAGCTGGAACAGGATGAACAGTATACCCCCCTCTTTCTTCAGGAATTGCCCATGCCGGAGCTTCTGTTGATTTAGCTATTTTTTCACTTCACTTAGCAGGAATTTCTTCTATTTTAGGGGCTGTTAATTTTATTACAACAATTATTAATATACGATCAAACGGAATTACATTTGACCGAATACCATTATTTGTGTGATCTGTTGTAATTACAGCAGTATTATTACTTTTATCATTACCTGTTTTAGCCGGAGCAATCACTATACTTTTAACAGACCGAAATTTAAATACTTCATTCTTTGACCCAGCCGGAGGAGGAGACCCAATTT
>NM_RG_EP8
TGAGCAGGAATAGTAGGGACTTCTTTAAGTATACTTATTCGAGCTGAATTAGGACATCCCGGATCCCTTATTGGAGATGATCAAATTTATAACGTAATTGTTACTGCTCATGCATTTGTAATAATTTTTTTTATAGTTATACCTATTATAATTGGGGGATTTGGAAATTGATTAGTTCCTTTAATATTAGGAGCCCCTGATATAGCCTTTCCTCGAATAAATAATATAAGTTTTTGACTTTTACCTCCTTCATTAACACTATTATTAGCTAGTAGTATAGTTGAAGCAGGAGCTGGAACAGGATGAACAGTATACCCCCCTCTTTCTTCAGGAATTGCCCATGCCGGAGCTTCTGTTGATTTAGCTATTTTTTCACTTCACTTAGCAGGAATTTCTTCTATTTTAGGGGCTGTTAATTTTATTACAACAATTATTAATATACGATCAAACGGAATTACATTTGACCGAATACCATTATTTGTGTGATCTGTTGTAATTACAGCAGTATTATTACTTTTATCATTACCTGTTTTAGCCGGAGCAATCACTATACTTTTAACAGACCGAAATTTAAATACTTCATTCTTTGACCCAGCCGGAGGAGGAGACCCAATTT
>NM_RG_22_AV6
TGAGCAGGAATAGTAGGGACTTCTTTAAGTATACTTATTCGAGCTGAATTAGGACATCCCGGATCCCTTATTGGAGATGATCAAATTTATAACGTAATTGTTACTGCTCATGCATTTGTAATAATTTTTTTTATAGTTATACCTATTATAATTGGGGGATTTGGAAATTGATTAGTTCCTTTAATATTAGGAGCCCCTGATATAGCCTTTCCTCGAATAAATAATATAAGTTTTTGACTTTTACCCCCTTCATTAACACTATTATTAGCTAGTAGTATAGTTGAAGCAGGGGCTGGAACAGGATGAACAGTATACCCCCCTCTTTCTTCAGGAATTGCCCATGCCGGAGCTTCTGTTGATTTAGCTATTTTTTCACTTCACTTAGCAGGAATTTCTTCTATTTTAGGGGCTGTTAATTTTATTACAACAATTATTAATATACGATCAAACGGAATTACATTTGACCGAATACCATTATTTGTGTGATCTGTTGTAATTACAGCAGTATTATTACTTTTATCATTACCTGTTTTAGCCGGAGCAATCACTATACTTTTAACAGACCGAAATTTAAATACTTCATTCTTTGACCCAGCCGGAGGAGGAGACCCAATTT
>NM_RG_22_BE3
TGAGCAGGAATAGTAGGGACTTCTTTAAGTATACTTATTCGAGCTGAATTAGGACATCCCGGATCCCTTATTGGAGATGATCAAATTTATAACGTAATTGTTACTGCTCATGCATTTGTAATAATTTTTTTTATAGTTATACCTATTATAATTGGGGGATTTGGAAATTGATTAGTTCCTTTAATATTAGGAGCCCCTGATATAGCCTTTCCTCGAATAAATAATATAAGTTTTTGACTTTTACCCCCTTCATTAACACTATTATTAGCTAGTAGTATAGTTGAAGCAGGGGCTGGAACAGGATGAACAGTATACCCCCCTCTTTCTTCAGGAATTGCCCATGCCGGAGCTTCTGTTGATTTAGCTATTTTTTCACTTCACTTAGCAGGAATTTCTTCTATTTTAGGGGCTGTTAATTTTATTACAACAATTATTAATATACGATCAAACGGAATTACATTTGACCGAATACCATTATTTGTGTGATCTGTTGTAATTACAGCAGTATTATTACTTTTATCATTACCTGTTTTAGCCGGAGCAATCACTATACTTTTAACAGACCGAAATTTAAATACTTCATTCTTTGACCCAGCCGGAGGAGGAGACCCAATTT
>NM_RG_EP1
TGAGCAGGAATAGTAGGGACTTCTTTAAGTATACTTATTCGAGCTGAATTAGGACATCCCGGATCCCTTATTGGAGATGATCAAATTTATAACGTAATTGTTACTGCTCATGCATTTGTAATAATTTTTTTTATAGTTATACCTATTATAATTGGGGGATTTGGAAATTGATTAGTTCCTTTAATATTAGGAGCCCCTGATATAGCCTTTCCTCGAATAAATAATATAAGTTTTTGACTTTTACCCCCTTCATTAACACTATTATTAGCTAGTAGTATAGTTGAAGCAGGGGCTGGAACAGGATGAACAGTATACCCCCCTCTTTCTTCAGGAATTGCCCATGCCGGAGCTTCTGTTGATTTAGCTATTTTTTCACTTCACTTAGCAGGAATTTCTTCTATTTTAGGGGCTGTTAATTTTATTACAACAATTATTAATATACGATCAAACGGAATTACATTTGACCGAATACCATTATTTGTGTGATCTGTTGTAATTACAGCAGTATTATTACTTTTATCATTACCTGTTTTAGCCGGAGCAATCACTATACTTTTAACAGACCGAAATTTAAATACTTCATTCTTTGACCCAGCCGGAGGAGGAGACCCAATTT
>NM_RG_22_BE7
TGAGCAGGAATAGTAGGGACTTCTTTAAGTATACTTATTCGAGCTGAATTAGGACATCCCGGATCCCTTATTGGAGATGATCAAATTTATAACGTAATTGTTACTGCTCATGCATTTGTAATAATTTTTTTTATAGTTATACCTATTATAATTGGGGGATTTGGAAATTGATTAGTTCCTTTAATATTAGGAGCCCCTGATATAGCCTTTCCTCGAATAAATAATATAAGTTTTTGACTTTTACCCCCTTCATTAACACTATTATTAGCTAGTAGTATAGTTGAAGCAGGGGCTGGAACAGGATGAACAGTATACCCTCCTCTTTCTTCAGGAATTGCCCATGCCGGAGCTTCTGTTGATTTAGCTATTTTTTCACTTCACTTAGCAGGAATTTCTTCTATTTTAGGGGCTGTTAATTTTATTACAACAATTATTAATATACGATCAAACGGAATTACATTTGACCGAATACCCTTATTTGTGTGATCTGTTGTAATTACAGCAGTATTATTACTTTTATCATTACCTGTTTTAGCCGGAGCAATCACTATACTTTTAACAGACCGAAATTTAAATACTTCATTCTTTGACCCAGCCGGAGGAGGAGACCCAATTT
>NM_FL_ADC2
TGAGCAGGAATAGTAGGGACTTCTTTAAGTATACTTATTCGAGCTGAATTAGGACATCCCGGATCCCTTATTGGAGATGATCAAATTTATAACGTAATTGTTACTGCTCATGCATTTGTAATAATTTTTTTTATAGTTATACCTATTATAATTGGGGGATTTGGAAATTGATTAGTTCCTTTAATATTAGGAGCCCCTGATATAGCCTTTCCTCGAATAAATAATATAAGTTTTTGACTTTTACCCCCTTCATTAACACTATTATTAGCTAGTAGTATAGTTGAAGCAGGGGCTGGAACAGGATGAACAGTATACCCTCCTCTTTCTTCAGGAATTGCCCATGCCGGAGCTTCTGTTGATTTAGCTATTTTTTCACTTCACTTAGCAGGAATTTCTTCTATTTTAGGGGCTGTTAATTTTATTACAACAATTATTAATATACGATCAAACGGAATTACATTTGACCGAATACCCTTATTTGTGTGATCTGTTGTAATTACAGCAGTATTATTACTTTTATCATTACCTGTTTTAGCCGGAGCAATCACTATACTTTTAACAGACCGAAATTTAAATACTTCATTCTTTGACCCAGCCGGAGGAGGAGACCCAATTT
>NM_RG_BC4
TGAGCAGGAATAGTAGGGACTTCTTTAAGTATACTTATTCGAGCTGAATTAGGACATCCCGGATCCCTTATTGGAGATGATCAAATTTATAACGTAATTGTTACTGCTCATGCATTTGTAATAATTTTTTTTATAGTTATACCTATTATAATTGGGGGATTTGGAAATTGATTAGTTCCTTTAATATTAGGAGCCCCTGATATAGCCTTTCCTCGAATAAATAATATAAGTTTTTGACTTTTACCTCCTTCATTAACACTATTATTAGCTAGTAGTATAGTTGAAGCAGGAGCTGGAACAGGATGAACAGTATACCCTCCTCTTTCTTCAGGAATTGCCCATGCCGGAGCTTCTGTTGATTTAGCTATTTTTTCACTTCACTTAGCAGGAATTTCTTCTATTTTAGGAGCTGTTAATTTTATTACAACAATTATTAATATACGATCAAACGGAATTACATTTGACCGAATACCATTATTTGTATGATCTGTTGTAATTACAGCAGTATTATTACTTTTATCATTACCTGTTTTAGCCGGAGCAATCACTATACTTTTAACAGATCGAAATTTAAATACTTCATTCTTTGACCCAGCCGGAGGAGGAGACCCAATTT
>NM_FL_ACU2
TGAGCAGGAATAGTAGGGACTTCTTTAAGTATACTTATTCGAGCTGAATTAGGACATCCCGGATCCCTTATTGGAGATGATCAAATTTATAACGTAATTGTTACTGCTCATGCATTTGTAATAATTTTTTTTATAGTTATACCTATTATAATTGGGGGATTTGGAAATTGATTAGTTCCTTTAATATTAGGAGCCCCTGATATAGCCTTTCCTCGAATAAATAATATAAGTTTTTGACTTTTACCTCCTTCATTAACACTATTATTAGCTAGTAGTATAGTTGAAGCAGGAGCTGGAACAGGATGAACAGTATACCCTCCTCTTTCTTCAGGAATTGCCCATGCCGGAGCTTCTGTTGATTTAGCTATTTTTTCACTTCACTTAGCAGGAATTTCTTCTATTTTAGGAGCTGTTAATTTTATTACAACAATTATTAATATACGATCAAACGGAATTACATTTGACCGAATACCATTATTTGTATGATCTGTTGTAATTACAGCAGTATTATTACTTTTATCATTACCTGTTTTAGCCGGAGCAATCACTATACTTTTAACAGATCGAAATTTAAATACTTCATTCTTTGACCCAGCCGGAGGAGGAGACCCAATTT
>NM_RG_FY8
TGAGCAGGAATAGTAGGGACTTCTTTAAGTATACTTATTCGAGCTGAATTAGGACATCCCGGATCCCTTATTGGAGATGATCAAATTTATAACGTAATTGTTACTGCTCATGCATTTGTAATAATTTTTTTTATAGTTATACCTATTATAATTGGGGGATTTGGAAATTGATTAGTTCCTTTAATATTAGGAGCCCCTGATATAGCCTTTCCTCGAATAAATAATATAAGTTTTTGACTTTTACCTCCTTCATTAACACTATTATTAGCTAGTAGTATAGTTGAAGCAGGAGCTGGAACAGGATGAACAGTATACCCTCCTCTTTCTTCAGGAATTGCCCATGCCGGAGCTTCTGTTGATTTAGCTATTTTTTCACTTCACTTAGCAGGAATTTCTTCTATTTTAGGAGCTGTTAATTTTATTACAACAATTATTAATATACGATCAAACGGAATTACATTTGACCGAATACCATTATTTGTATGATCTGTTGTAATTACAGCAGTATTATTACTTTTATCATTACCTGTTTTAGCCGGAGCAATCACTATACTTTTAACAGATCGAAATTTAAATACTTCATTCTTTGACCCAGCCGGAGGAGGAGACCCAATTT
>NM_RG_GB5
TGAGCAGGAATAGTAGGGACTTCTTTAAGTATACTTATTCGAGCTGAATTAGGACATCCCGGATCCCTTATTGGAGATGATCAAATTTATAACGTAATTGTTACTGCTCATGCATTTGTAATAATTTTTTTTATAGTTATACCTATTATAATTGGGGGATTTGGAAATTGATTAGTTCCTTTAATATTAGGAGCCCCTGATATAGCCTTTCCTCGAATAAATAATATAAGTTTTTGACTTTTACCTCCTTCATTAACACTATTATTAGCTAGTAGTATAGTTGAAGCAGGGGCTGGAACAGGATGAACAGTATACCCCCCTCTTTCTTCAGGAATTGCCCATGCCGGAGCTTCTGTTGATTTAGCTATTTTTTCACTTCACTTAGCAGGAATTTCTTCTATTTTAGGAGCTGTTAATTTTATTACAACAATTATTAATATACGATCAAACGGAATTACATTTGACCGAATACCATTATTTGTATGATCTGTTGTAATTACAGCAGTATTATTACTTTTATCATTACCTGTTTTAGCCGGAGCAATCACTATACTTTTAACAGATCGAAATTTAAATACTTCATTCTTTGACCCAGCCGGAGGAGGAGACCCAATTT
>NM_FL_AHX3
TGAGCAGGAATAGTAGGGACTTCTTTAAGTATACTTATTCGAGCTGAATTAGGACATCCCGGATCCCTTATTGGAGATGATCAAATTTATAACGTAATTGTTACTGCTCATGCATTTGTAATAATTTTTTTTATAGTTATACCTATTATAATTGGGGGATTTGGAAATTGATTAGTTCCTTTAATATTAGGAGCCCCTGATATAGCCTTTCCTCGAATAAATAATATAAGTTTTTGACTTTTACCTCCTTCATTAACACTATTATTAGCTAGTAGTATAGTTGAAGCAGGGGCTGGAACAGGATGAACAGTATACCCCCCTCTTTCTTCAGGAATTGCCCATGCCGGAGCTTCTGTTGATTTAGCTATTTTTTCACTTCACTTAGCAGGAATTTCTTCTATTTTAGGAGCTGTTAATTTTATTACAACAATTATTAATATACGATCAAACGGAATTACATTTGACCGAATACCATTATTTGTATGATCTGTTGTAATTACAGCAGTATTATTACTTTTATCATTACCTGTTTTAGCCGGAGCAATCACTATACTTTTAACAGATCGAAATTTAAATACTTCATTCTTTGACCCAGCCGGAGGAGGAGACCCAATTT
>NM_RG_BQ2
TGAGCAGGAATAGTAGGGACTTCTTTAAGTATACTTATTCGAGCTGAATTAGGACATCCCGGATCCCTTATTGGAGATGATCAAATTTATAACGTAATTGTTACTGCTCATGCATTTGTAATAATTTTTTTTATAGTTATACCTATTATAATTGGGGGATTTGGAAATTGATTAGTTCCTTTAATATTAGGAGCCCCTGATATAGCCTTTCCTCGAATAAATAATATAAGTTTTTGACTTTTACCTCCTTCATTAACACTATTATTAGCTAGTAGTATAGTTGAAGCAGGGGCTGGAACAGGATGAACAGTATACCCCCCTCTTTCTTCAGGAATTGCCCATGCCGGAGCTTCTGTTGATTTAGCTATTTTTTCACTTCACTTAGCAGGAATTTCTTCTATTTTAGGAGCTGTTAATTTTATTACAACAATTATTAATATACGATCAAACGGAATTACATTTGACCGAATACCATTATTTGTATGATCTGTTGTAATTACAGCAGTATTATTACTTTTATCATTACCTGTTTTAGCCGGAGCAATCACTATACTTTTAACAGATCGAAATTTAAATACTTCATTCTTTGACCCAGCCGGAGGAGGAGACCCAATTT
>NM_RG_CK5
AGAGCAGGAATAGTAGGGACTTCTTTAAGTATACTTATTCGAGCTGAATTAGGACATCCCGGATCCCTTATTGGAGATGATCAAATTTATAACGTAATTGTTACTGCTCATGCATTTGTAATAATTTTTTTTATAGTTATACCTATTATAATTGGGGGATTTGGAAATTGATTAGTTCCTTTAATATTAGGAGCCCCTGATATAGCCTTTCCTCGAATAAATAATATAAGTTTTTGACTTTTACCTCCTTCATTAACACTATTATTAGCTAGTAGTATAGTTGAAGCAGGAGCTGGAACAGGATGAACAGTATACCCTCCTCTTTCTTCAGGAATTGCCCATGCCGGAGCTTCTGTTGATTTAGCTATTTTTTCACTTCACTTAGCAGGAATTTCTTCTATTTTAGGAGCTGTTAATTTTATTACAACAATTATTAATATACGATCAAACGGAATTACATTTGACCGAATACCATTATTTGTATGATCTGTTGTAATTACAGCAGTATTATTACTTTTATCATTACCTGTTTTAGCCGGAGCAATCACTATACTTTTAACAGATCGAAATTTAAATACTTCATTCTTTGACCCAGCCGGAGGAGGAGACCCAATTT
>NM_FL_AHX5
TGAGCAGGAATAGTAGGGACTTCTTTAAGTATACTTATTCGAGCTGAATTAGGACATCCCGGATCCCTTATTGGAGATGATCAAATTTATAACGTAATTGTTACTGCTCATGCATTTGTAATAATTTTTTTTATAGTTATACCTATTATAATTGGGGGATTTGGAAATTGATTAGTTCCTTTAATATTAGGAGCCCCTGATATAGCCTTTCCTCGAATAAATAATATAAGTTTTTGACTTTTACCTCCTTCATTAACACTATTATTAGCTAGTAGTATAGTTGAAGCAGGAGCTGGAACAGGATGAACAGTATACCCTCCTCTTTCTTCAGGAATTGCCCATGCCGGAGCTTCTGTTGATTTAGCTATTTTTTCACTTCACTTAGCAGGAATTTCTTCTATTTTAGGGGCTGTTAATTTTATTACAACAATTATTAATATACGATCAAACGGAATTACATTTGACCGAATACCATTATTTGTATGATCTGTTGTAATTACAGCAGTATTATTGCTTTTATCATTACCTGTTTTAGCCGGAGCAATCACTATACTTTTAACAGACCGAAATTTAAATACTTCATTCTTTGACCCAGCCGGAGGAGGAGACCCAATTT
>NM_RG_DD6
TGAGCAGGAATAGTAGGGACTTCTTTAAGTATACTTATTCGAGCTGAATTAGGACATCCCGGATCCCTTATTGGAGATGATCAAATTTATAACGTAATTGTTACTGCTCATGCATTTGTAATAATTTTTTTTATAGTTATACCTATTATAATTGGAGGATTTGGAAATTGATTAGTTCCTTTAATATTAGGAGCCCCTGATATAGCCTTTCCTCGAATAAATAATATAAGTTTTTGACTTTTACCTCCTTCATTAACACTATTATTAGCTAGTAGTATAGTTGAAGCAGGAGCTGGAACAGGATGAACAGTATACCCTCCTCTTTCTTCAGGAATTGCCCATGCCGGAGCTTCTGTTGATTTAGCTATTTTTTCACTTCACTTAGCAGGAATTTCTTCTATTTTAGGGGCTGTTAATTTTATTACAACAATTATTAATATACGATCAAACGGAATTACATTTGACCGAATACCATTATTTGTATGATCTGTTGTAATTACAGCAGTATTATTGCTTTTATCATTACCTGTTTTAGCCGGAGCAATCACTATACTTTTAACAGACCGAAATTTAAATACTTCATTCTTTGACCCAGCCGGAGGAGGAGACCCAATTT
>NM_RG_22_BM3
TGAGCAGGAATAGTAGGGACTTCTTTAAGTATACTTATTCGAGCTGAATTAGGACATCCCGGATCCCTTATTGGAGATGATCAAATTTATAACGTAATTGTTACTGCTCATGCATTTGTGATAATTTTTTTTATAGTTATACCTATTATAATTGGAGGATTTGGAAATTGATTAGTTCCTTTAATATTAGGAGCCCCTGATATAGCCTTTCCTCGAATAAATAATATAAGTTTTTGACTTTTACCTCCTTCATTAACACTATTATTAGCTAGTAGTATAGTTGAAGCAGGAGCTGGAACAGGATGAACAGTATACCCTCCTCTTTCTTCAGGAATTGCCCATGCCGGAGCTTCTGTTGATTTAGCTATTTTTTCGCTTCACTTAGCAGGAATTTCTTCTATTTTAGGGGCTGTTAATTTTATTACAACAATTATTAATATACGATCAAACGGAATTACATTTGACCGAATACCATTATTTGTATGATCTGTTGTAATTACAGCAGTATTATTACTTTTATCATTACCTGTTTTAGCCGGAGCAATCACTATACTTTTAACAGACCGAAATTTAAATACTTCATTCTTTGACCCAGCCGGAGGAGGAGACCCAATTT
>NM_RG_BK2
TGAGCAGGAATAGTAGGGACTTCTTTAAGTATACTTATTCGAGCTGAATTAGGACATCCCGGATCCCTTATTGGAGATGATCAAATTTATAACGTAATCGTTACTGCTCATGCATTTGTAATAATTTTTTTTATAGTTATACCTATTATAATTGGAGGATTTGGAAATTGATTAGTTCCTTTAATATTAGGAGCCCCTGATATAGCCTTTCCTCGAATAAATAATATAAGTTTTTGACTTTTACCTCCTTCATTAACACTATTATTAGCTAGTAGTATAGTTGAAGCAGGAGCTGGAACAGGATGAACAGTATATCCTCCTCTTTCTTCAGGAATTGCCCATGCCGGAGCTTCTGTTGATTTAGCTATTTTTTCACTTCACTTAGCAGGAATTTCTTCTATTTTAGGGGCTGTTAATTTTATTACAACAATTATTAATATACGATCAAACGGAATTACATTTGACCGAATACCATTATTTGTATGATCTGTTGTAATTACAGCAGTATTATTACTTTTATCATTACCTGTTTTAGCCGGAGCAATCACTATACTTTTAACAGACCGAAATTTAAATACTTCATTCTTTGACCCAGCCGGAGGAGGAGAYCCAATTT
>NM_RG_DD7
TGAGCAGGAATAGTAGGGACTTCTTTAAGTATACTTATTCGAGCTGAATTAGGACATCCCGGATCCCTTATTGGAGATGATCAAATTTATAACGTAATCGTTACTGCTCATGCATTTGTAATAATTTTTTTTATAGTTATACCTATTATAATTGGAGGATTTGGAAATTGATTAGTTCCTTTAATATTAGGAGCCCCTGATATAGCCTTTCCTCGAATAAATAATATAAGTTTTTGACTTTTACCTCCTTCATTAACACTATTATTAGCTAGTAGTATAGTTGAAGCAGGAGCTGGAACAGGATGAACAGTATATCCTCCTCTTTCTTCAGGAATTGCCCATGCCGGAGCTTCTGTTGATTTAGCTATTTTTTCACTTCACTTAGCAGGAATTTCTTCTATTTTAGGGGCTGTTAATTTTATTACAACAATTATTAATATACGATCAAACGGAATTACATTTGACCGAATACCATTATTTGTATGATCTGTTGTAATTACAGCAGTATTATTACTTTTATCATTACCTGTTTTAGCCGGAGCAATCACTATACTTTTAACAGACCGAAATTTAAATACTTCATTCTTTGACCCAGCCGGAGGAGGAGACCCAATTT
>NM_FL_ABU
TGAGCAGGAATAGTAGGGACTTCTTTAAGTATACTTATTCGAGCTGAATTAGGACATCCCGGATCCCTTATTGGAGATGATCAAATTTATAACGTAATCGTTACTGCTCATGCATTTGTAATAATTTTTTTTATAGTTATACCTATTATAATTGGAGGATTTGGAAATTGATTAGTTCCTTTAATATTAGGAGCCCCTGATATAGCCTTTCCTCGAATAAATAATATAAGTTTTTGACTTTTACCTCCTTCATTAACACTATTATTAGCTAGTAGTATAGTTGAAGCAGGAGCTGGAACAGGATGAACAGTATATCCTCCTCTTTCTTCAGGAATTGCCCATGCCGGAGCTTCTGTTGATTTAGCTATTTTTTCACTTCACTTAGCAGGAATTTCTTCTATTTTAGGGGCTGTTAATTTTATTACAACAATTATTAATATACGATCAAACGGAATTACATTTGACCGAATACCATTATTTGTATGATCTGTTGTAATTACAGCAGTATTATTACTTTTATCATTACCTGTTTTAGCCGGAGCAATCACTATACTTTTAACAGACCGAAATTTAAATACTTCATTCTTTGACCCAGCCGGAGGAGGAGACCCAATTT
>NM_FL_ADY3
TGAGCAGGAATAGTAGGGACTTCTTTAAGTATACTTATTCGAGCTGAATTAGGACATCCCGGATCCCTTATTGGAGATGATCAAATTTATAACGTAATCGTTACTGCTCATGCATTTGTAATAATTTTTTTTATAGTTATACCTATTATAATTGGAGGATTTGGAAATTGATTAGTTCCTTTAATATTAGGAGCCCCTGATATAGCCTTTCCTCGAATAAATAATATAAGTTTTTGACTTTTACCTCCTTCATTAACACTATTATTAGCTAGTAGTATAGTTGAAGCAGGAGCTGGAACAGGATGAACAGTATATCCTCCTCTTTCTTCAGGAATTGCCCATGCCGGAGCTTCTGTTGATTTAGCTATTTTTTCACTTCACTTAGCAGGAATTTCTTCTATTTTAGGGGCTGTTAATTTTATTACAACAATTATTAATATACGATCAAACGGAATTACATTTGACCGAATACCATTATTTGTATGATCTGTTGTAATTACAGCAGTATTATTACTTTTATCATTACCTGTTTTAGCCGGAGCAATCACTATACTTTTAACAGACCGAAATTTAAATACTTCATTCTTTGACCCAGCCGGAGGAGGAGACCCAATTT
>NM_RG_BH3
TGAGCAGGAATAGTAGGGACTTCTTTAAGTATACTTATTCGAGCTGAATTAGGACATCCCGGATCCCTTATTGGAGATGATCAAATTTATAACGTAATCGTTACTGCTCATGCATTTGTAATAATTTTTTTTATAGTTATACCTATTATAATTGGAGGATTTGGAAATTGATTAGTTCCTTTAATATTAGGAGCCCCTGATATAGCCTTTCCTCGAATAAATAATATAAGTTTTTGACTTTTACCTCCTTCATTAACACTATTATTAGCTAGTAGTATAGTTGAAGCAGGAGCTGGAACAGGATGAACAGTATATCCTCCTCTTTCTTCAGGAATTGCCCATGCCGGAGCTTCTGTTGATTTAGCTATTTTTTCACTTCACTTAGCAGGAATTTCTTCTATTTTAGGGGCTGTTAATTTTATTACAACAATTATTAATATACGATCAAACGGAATTACATTTGACCGAATACCATTATTTGTATGATCTGTTGTAATTACAGCAGTATTATTACTTTTATCATTACCTGTTTTAGCCGGAGCAATCACTATACTTTTAACAGACCGAAATTTAAATACTTCATTCTTTGACCCAGCCGGAGGAGGAGACCCAATTT
>NM_RG22_AF
TGAGCAGGAATAGTAGGGACTTCTTTAAGTATACTTATTCGAGCTGAATTAGGACATCCCGGATCCCTTATTGGAGATGATCAAATTTATAACGTAATCGTTACTGCTCATGCATTTGTAATAATTTTTTTTATAGTTATACCTATTATAATTGGAGGATTTGGAAATTGATTAGTTCCTTTAATATTAGGAGCCCCTGATATAGCCTTTCCTCGAATAAATAATATAAGTTTTTGACTTTTACCTCCTTCATTAACACTATTATTAGCTAGTAGTATAGTTGAAGCAGGAGCTGGAACAGGATGAACAGTATATCCTCCTCTTTCTTCAGGAATTGCCCATGCCGGAGCTTCTGTTGATTTAGCTATTTTTTCACTTCACTTAGCAGGAATTTCTTCTATTTTAGGGGCTGTTAATTTTATTACAACAATTATTAATATACGATCAAACGGAATTACATTTGACCGAATACCATTATTTGTATGATCTGTTGTAATTACAGCAGTATTATTACTTTTATCATTACCTGTTTTAGCCGGAGCAATCACTATACTTTTAACAGACCGAAATTTAAATACTTCATTCTTTGACCCAGCCGGAGGAGGAGACCCAATTT
>NM_RG_DJ2
TGAGCAGGAATAGTAGGGACTTCTTTAAGTATACTTATTCGAGCTGAATTAGGACATCCCGGATCCCTTATTGGAGATGATCAAATTTATAACGTAATCGTTACTGCTCATGCATTTGTAATAATTTTTTTTATAGTTATACCTATTATAATTGGAGGATTTGGAAATTGATTAGTTCCTTTAATATTAGGAGCCCCTGATATAGCCTTTCCTCGAATAAATAATATAAGTTTTTGACTTTTACCTCCTTCATTAACACTATTATTAGCTAGTAGTATAGTTGAAGCAGGAGCTGGAACAGGATGAACAGTATATCCTCCTCTTTCTTCAGGAATTGCCCATGCCGGAGCTTCTGTTGATTTAGCTATTTTTTCACTTCACTTAGCAGGAATTTCTTCTATTTTAGGGGCTGTTAATTTTATTACAACAATTATTAATATACGATCAAACGGAATTACATTTGACCGAATACCATTATTTGTATGATCTGTTGTAATTACAGCAGTATTATTACTTTTATCATTACCTGTTTTAGCCGGAGCAATCACTATACTTTTAACAGACCGAAATTTAAATACTTCATTCTTTGACCCAGCCGGAGGAGGAGACCCAATTT
>NM_RG_EH1
TGAGCAGGAATAGTAGGGACTTCTTTAAGTATACTTATTCGAGCTGAATTAGGACATCCCGGATCCCTTATTGGAGATGATCAAATTTATAACGTAATCGTTACTGCTCATGCATTTGTAATAATTTTTTTTATAGTTATACCTATTATAATTGGAGGATTTGGAAATTGATTAGTTCCTTTAATATTAGGAGCCCCTGATATAGCCTTTCCTCGAATAAATAATATAAGTTTTTGACTTTTACCTCCTTCATTAACACTATTATTAGCTAGTAGTATAGTTGAAGCAGGAGCTGGAACAGGATGAACAGTATATCCTCCTCTTTCTTCAGGAATTGCCCATGCCGGAGCTTCTGTTGATTTAGCTATTTTTTCACTTCACTTAGCAGGAATTTCTTCTATTTTAGGGGCTGTTAATTTTATTACAACAATTATTAATATACGATCAAACGGAATTACATTTGACCGAATACCATTATTTGTATGATCTGTTGTAATTACAGCAGTATTATTACTTTTATCATTACCTGTTTTAGCCGGAGCAATCACTATACTTTTAACAGACCGAAATTTAAATACTTCATTCTTTGACCCAGCCGGAGGAGGAGACCCAATTT
>NM_RG_FQ3
TGAGCAGGAATAGTAGGGACTTCTTTAAGTATACTTATTCGAGCTGAATTAGGACATCCCGGATCCCTTATTGGAGATGATCAAATTTATAACGTAATCGTTACTGCTCATGCATTTGTAATAATTTTTTTTATAGTTATACCTATTATAATTGGAGGATTTGGAAATTGATTAGTTCCTTTAATATTAGGAGCCCCTGATATAGCCTTTCCTCGAATAAATAATATAAGTTTTTGACTTTTACCTCCTTCATTAACACTATTATTAGCTAGTAGTATAGTTGAAGCAGGAGCTGGAACAGGATGAACAGTATATCCTCCTCTTTCTTCAGGAATTGCCCATGCCGGAGCTTCTGTTGATTTAGCTATTTTTTCACTTCACTTAGCAGGAATTTCTTCTATTTTAGGGGCTGTTAATTTTATTACAACAATTATTAATATACGATCAAACGGAATTACATTTGACCGAATACCATTATTTGTATGATCTGTTGTAATTACAGCAGTATTATTACTTTTATCATTACCTGTTTTAGCCGGAGCAATCACTATACTTTTAACAGACCGAAATTTAAATACTTCATTCTTTGACCCAGCCGGAGGAGGAGACCCAATTT
>NM_RG_FW3
TGAGCAGGAATAGTAGGGACTTCTTTAAGTATACTTATTCGAGCTGAATTAGGACATCCCGGATCCCTTATTGGAGATGATCAAATTTATAACGTAATCGTTACTGCTCATGCATTTGTAATAATTTTTTTTATAGTTATACCTATTATAATTGGAGGATTTGGAAATTGATTAGTTCCTTTAATATTAGGAGCCCCTGATATAGCCTTTCCTCGAATAAATAATATAAGTTTTTGACTTTTACCTCCTTCATTAACACTATTATTAGCTAGTAGTATAGTTGAAGCAGGAGCTGGAACAGGATGAACAGTATATCCTCCTCTTTCTTCAGGAATTGCCCATGCCGGAGCTTCTGTTGATTTAGCTATTTTTTCACTTCACTTAGCAGGAATTTCTTCTATTTTAGGGGCTGTTAATTTTATTACAACAATTATTAATATACGATCAAACGGAATTACATTTGACCGAATACCATTATTTGTATGATCTGTTGTAATTACAGCAGTATTATTACTTTTATCATTACCTGTTTTAGCCGGAGCAATCACTATACTTTTAACAGACCGAAATTTAAATACTTCATTCTTTGACCCAGCCGGAGGAGGAGACCCAATTT
>NM_RG_22_BL4
TGAGCAGGAATAGTAGGGACTTCTTTAAGTATACTTATTCGAGCTGAATTAGGACATCCCGGATCCCTTATTGGAGATGATCAAATTTATAACGTAATCGTTACTGCTCATGCATTTGTAATAATTTTTTTTATAGTTATACCTATTATAATTGGAGGATTTGGAAATTGATTAGTTCCTTTAATATTAGGAGCCCCTGATATAGCCTTTCCTCGAATAAATAATATAAGTTTTTGACTTTTACCTCCTTCATTAACACTATTATTAGCTAGTAGTATAGTTGAAGCAGGAGCTGGAACAGGATGAACAGTATATCCTCCTCTTTCTTCAGGAATTGCCCATGCCGGAGCTTCTGTTGATTTAGCTATTTTTTCACTTCACTTAGCAGGAATTTCTTCTATTTTAGGGGCTGTTAATTTTATTACAACAATTATTAATATACGATCAAACGGAATTACATTTGACCGAATACCATTATTTGTATGATCTGTTGTAATTACAGCAGTATTATTACTTTTATCATTACCTGTTTTAGCCGGAGCAATCACTATACTTTTAACAGACCGAAATTTAAATACTTCATTCTTTGACCCAGCCGGAGGAGGAGACCCAATTT
>NM_RG_DJ9
TGAGCAGGAATAGTAGGGACTTCTTTAAGTATACTTATTCGAGCTGAATTAGGACATCCCGGATCCCTTATTGGAGATGATCAAATTTATAACGTAATCGTTACTGCTCATGCATTTGTAATAATTTTTTTTATAGTTATACCTATTATAATTGGAGGATTTGGAAATTGATTAGTTCCTTTAATATTAGGAGCCCCTGATATAGCCTTTCCTCGAATAAATAATATAAGTTTTTGACTTTTACCTCCTTCATTAACACTATTATTAGCTAGTAGTATAGTTGAAGCAGGAGCTGGAACAGGATGAACAGTATATCCTCCTCTTTCTTCAGGAATTGCCCATGCCGGAGCTTCTGTTGATTTAGCTATTTTTTCACTTCACTTAGCAGGAATTTCTTCTATTTTAGGGGCTGTTAATTTTATTACAACAATTATTAATATACGATCAAACGGAATTACATTTGACCGAATACCATTATTTGTATGATCTGTTGTAATTACAGCAGTATTATTACTTTTATCATTACCTGTTTTAGCCGGAGCAATCACTATACTTTTAACAGACCGAAATTTAAATACTTCATTCTTTGACCCAGCCGGAGGAGGAGACCCAATTT
>NM_RG_22_AV3
TGAGCAGGAATAGTAGGGACTTCTTTAAGTATACTTATTCGAGCTGAATTAGGACATCCCGGATCCCTTATTGGAGATGATCAAATTTATAACGTAATCGTTACTGCTCATGCATTTGTAATAATTTTTTTTATAGTTATACCTATTATAATTGGAGGATTTGGAAATTGATTAGTTCCTTTAATATTAGGAGCCCCTGATATAGCCTTTCCTCGAATAAATAATATAAGTTTTTGACTTTTACCTCCTTCATTAACACTATTATTAGCTAGTAGTATAGTTGAAGCAGGAGCTGGAACAGGATGAACAGTATATCCTCCTCTTTCTTCAGGAATTGCCCATGCCGGAGCTTCTGTTGATTTAGCTATTTTTTCACTTCACTTAGCAGGAATTTCTTCTATTTTAGGGGCTGTTAATTTTATTACAACAATTATTAATATACGATCAAACGGAATTACATTTGACCGAATACCATTATTTGTATGATCTGTTGTAATTACAGCAGTATTATTACTTTTATCATTACCTGTTTTAGCCGGAGCAATCACTATACTTTTAACAGACCGAAATTTAAATACTTCATTCTTTGACCCAGCCGGAGGAGGAGACCCAATTT
>NM_RG_22_AV9
TGAGCAGGAATAGTAGGGACTTCTTTAAGTATACTTATTCGAGCTGAATTAGGACATCCCGGATCCCTTATTGGAGATGATCAAATTTATAACGTAATCGTTACTGCTCATGCATTTGTAATAATTTTTTTTATAGTTATACCTATTATAATTGGAGGATTTGGAAATTGATTAGTTCCTTTAATATTAGGAGCCCCTGATATAGCCTTTCCTCGAATAAATAATATAAGTTTTTGACTTTTACCTCCTTCATTAACACTATTATTAGCTAGTAGTATAGTTGAAGCAGGAGCTGGAACAGGATGAACAGTATATCCTCCTCTTTCTTCAGGAATTGCCCATGCCGGAGCTTCTGTTGATTTAGCTATTTTTTCACTTCACTTAGCAGGAATTTCTTCTATTTTAGGGGCTGTTAATTTTATTACAACAATTATTAATATACGATCAAACGGAATTACATTTGACCGAATACCATTATTTGTATGATCTGTTGTAATTACAGCAGTATTATTACTTTTATCATTACCTGTTTTAGCCGGAGCAATCACTATACTTTTAACAGACCGAAATTTAAATACTTCATTCTTTGACCCAGCCGGAGGAGGAGACCCAATTT
>NM_RG_BB4
TGAGCAGGAATAGTAGGGACTTCTTTAAGTATACTTATTCGAGCTGAATTAGGACATCCCGGATCCCTTATTGGAGATGATCAAATTTATAACGTAATTGTTACTGCTCATGCATTTGTAATAATTTTTTTTATAGTTATACCTATTATAATTGGGGGATTTGGAAATTGATTAGTTCCTTTAATATTAGGAGCCCCTGATATAGCCTTTCCTCGAATAAATAATATAAGTTTTTGACTTTTACCTCCTTCATTAACACTATTATTAGCTAGTAGTATAGTTGAAGCAGGAGCTGGAACAGGATGAACGGTATATCCTCCTCTTTCTTCAGGAATTGCCCATGCCGGAGCTTCTGTTGATTTAGCTATTTTTTCACTTCACTTAGCAGGAATTTCTTCTATTTTAGGGGCTGTTAATTTTATTACAACAATTATTAATATACGATCAAACGGAATTACATTTGACCGAATACCATTATTTGTATGATCTGTTGTAATTACAGCAGTATTATTACTTTTATCATTACCTGTTTTAGCCGGAGCAATCACTATACTTTTAACAGACCGAAATTTAAATACTTCATTCTTTGACCCAGCCGGAGGGGGAGACCCAATTT
>NM_RG_DD1
TGAGCAGGAATAGTAGGGACTTCTTTAAGTATACTTATTCGAGCTGAATTAGGACATCCCGGATCCCTTATTGGAGATGATCAAATTTATAACGTAATTGTTACTGCTCATGCATTTGTAATAATTTTTTTTATAGTTATACCTATTATAATTGGGGGATTTGGAAATTGATTAGTTCCTTTAATATTAGGAGCCCCTGATATAGCCTTTCCTCGAATAAATAATATAAGTTTTTGACTTTTACCTCCTTCATTAACACTATTATTAGCTAGTAGTATAGTTGAAGCAGGAGCTGGAACAGGATGAACGGTATATCCTCCTCTTTCTTCAGGAATTGCCCATGCCGGAGCTTCTGTTGATTTAGCTATTTTTTCACTTCACTTAGCAGGAATTTCTTCTATTTTAGGGGCTGTTAATTTTATTACAACAATTATTAATATACGATCAAACGGAATTACATTTGACCGAATACCATTATTTGTATGATCTGTTGTAATTACAGCAGTATTATTACTTTTATCATTACCTGTTTTAGCCGGAGCAATCACTATACTTTTAACAGACCGAAATTTAAATACTTCATTCTTTGACCCAGCCGGAGGGGGAGACCCAATTT
>NM_FL_AHB3
TGAGCAGGAATAGTAGGGACTTCTTTAAGTATACTTATTCGAGCTGAATTAGGACATCCCGGATCCCTTATTGGAGATGATCAAATTTATAACGTAATTGTTACTGCTCATGCATTTGTAATAATTTTTTTTATAGTTATACCTATTATAATTGGGGGATTTGGAAATTGATTAGTTCCTTTAATATTAGGAGCCCCTGATATAGCCTTTCCTCGAATAAATAATATAAGTTTTTGACTTTTACCTCCTTCATTAACACTATTATTAGCTAGTAGTATAGTTGAAGCAGGAGCTGGAACAGGATGAACGGTATACCCTCCTCTTTCTTCAGGAATTGCCCATGCCGGAGCTTCTGTTGATTTAGCTATTTTTTCACTTCACTTAGCCGGAATTTCTTCTATTTTAGGGGCTGTTAATTTTATTACAACAATTATTAATATACGATCAAACGGAATTACATTTGACCGAATACCATTATTTGTATGATCTGTTGTAATTACAGCAGTATTATTACTTTTATCATTACCTGTTTTAGCCGGAGCAATCACTATACTTTTAACAGACCGAAATTTAAATACTTCATTCTTTGACCCAGCCGGAGGGGGAGACCCAATTT
>NM_FL_ACH9
TGAGCAGGAATAGTAGGGACTTCTTTAAGTATACTTATTCGAGCTGAATTAGGACATCCCGGATCCCTTATTGGAGATGATCAAATTTATAACGTAATTGTTACTGCTCATGCATTTGTAATAATTTTTTTTATAGTTATACCTATTATAATTGGGGGATTTGGAAATTGATTAGTTCCTTTAATATTAGGAGCCCCTGATATAGCCTTTCCTCGAATAAATAATATAAGTTTTTGACTTTTACCTCCTTCATTAACACTATTATTAGCTAGTAGTATAGTTGAAGCAGGAGCTGGAACAGGATGAACGGTATACCCTCCTCTTTCTTCAGGAATTGCCCATGCCGGAGCTTCTGTTGATTTAGCTATTTTTTCACTTCACTTAGCCGGAATTTCTTCTATTTTAGGGGCTGTTAATTTTATTACAACAATTATTAATATACGATCAAACGGAATTACATTTGACCGAATACCATTATTTGTATGATCTGTTGTAATTACAGCAGTATTATTACTTTTATCATTACCTGTTTTAGCCGGAGCAATCACTATACTTTTAACAGACCGAAATTTAAATACTTCATTCTTTGACCCAGCCGGAGGGGGAGACCCAATTT
>NM_RG_22_AS1
TGAGCAGGAATAGTAGGGACTTCTTTAAGTATACTTATTCGAGCTGAATTAGGACATCCCGGATCCCTTATTGGAGATGATCAAATTTATAACGTAATTGTTACTGCTCATGCATTTGTAATAATTTTTTTTATAGTTATACCTATTATAATTGGGGGATTTGGAAATTGATTAGTTCCTTTAATATTAGGAGCCCCTGATATAGCCTTTCCTCGAATAAATAATATAAGTTTTTGACTTTTACCTCCTTCATTAACACTATTATTAGCTAGTAGTATAGTTGAAGCAGGAGCTGGAACAGGATGAACGGTATACCCTCCTCTTTCTTCAGGAATTGCCCATGCCGGAGCTTCTGTTGATTTAGCTATTTTTTCACTTCACTTAGCCGGAATTTCTTCTATTTTAGGGGCTGTTAATTTTATTACAACAATTATTAATATACGATCAAACGGAATTACATTTGACCGAATACCATTATTTGTATGATCTGTTGTAATTACAGCAGTATTATTACTTTTATCATTACCTGTTTTAGCCGGAGCAATCACTATACTTTTAACAGACCGAAATTTAAATACTTCATTCTTTGACCCAGCCGGAGGGGGAGACCCAATTT
>NM_FL_ACH7
TGAGCAGGAATAGTAGGGACTTCTTTAAGTATACTTATTCGAGCTGAATTAGGACATCCCGGATCCCTTATTGGAGATGATCAAATTTATAACGTAATTGTTACTGCTCATGCATTTGTAATAATTTTTTTTATAGTTATACCTATTATAATTGGGGGATTTGGAAATTGATTAGTTCCTTTAATATTAGGAGCCCCTGATATAGCCTTTCCTCGAATAAATAATATAAGTTTTTGACTTTTACCTCCTTCATTAACACTATTATTAGCTAGTAGTATAGTTGAAGCAGGAGCTGGAACAGGATGAACGGTATACCCTCCTCTTTCTTCAGGAATTGCCCATGCCGGAGCTTCTGTTGATTTAGCTATTTTTTCACTTCACTTAGCCGGAATTTCTTCTATTTTAGGGGCTGTTAATTTTATTACAACAATTATTAATATACGATCAAACGGAATTACATTTGACCGAATACCATTATTTGTATGATCTGTTGTAATTACAGCAGTATTATTACTTTTATCATTACCTGTTTTAGCCGGAGCAATCACTATACTTTTAACAGACCGAAATTTAAATACTTCATTCTTTGACCCAGCCGGAGGGGGAGACCCAATTT
>NM_RG_22_BM1
TGAGCAGGAATAGTAGGGACTTCTTTAAGTATACTTATTCGAGCTGAATTAGGACATCCCGGATCCCTTATTGGAGATGATCAAATTTATAACGTAATTGTTACTGCTCATGCATTTGTAATAATTTTTTTTATAGTTATACCTATTATAATTGGGGGATTTGGAAATTGATTAGTTCCTTTAATATTAGGAGCCCCTGATATAGCCTTTCCTCGAATAAATAATATAAGTTTTTGACTTTTACCTCCTTCATTAACACTATTATTAGCTAGTAGTATAGTTGAAGCAGGAGCTGGAACAGGATGAACGGTATACCCTCCTCTTTCTTCAGGAATTGCCCATGCCGGAGCTTCTGTTGATTTAGCTATTTTTTCACTTCACTTAGCCGGAATTTCTTCTATTTTAGGGGCTGTTAATTTTATTACAACAATTATTAATATACGATCAAACGGAATTACATTTGACCGAATACCATTATTTGTATGATCTGTTGTAATTACAGCAGTATTATTACTTTTATCATTACCTGTTTTAGCCGGAGCAATCACTATACTTTTAACAGACCGAAATTTAAATACTTCATTCTTTGACCCAGCCGGAGGGGGAGACCCAATTT
>NM_FL_ADC1
TGAGCAGGAATAGTAGGGACTTCTTTAAGTATACTTATTCGAGCTGAATTAGGACATCCCGGATCCCTTATTGGAGATGATCAAATTTATAACGTAATTGTTACTGCTCATGCATTTGTAATAATTTTTTTTATAGTTATACCTATTATAATTGGGGGATTTGGAAATTGATTAGTTCCTTTAATATTAGGAGCCCCTGATATAGCCTTTCCTCGAATAAATAATATAAGTTTTTGACTTTTACCTCCTTCATTAACACTATTATTAGCTAGTAGTATAGTTGAAGCAGGAGCTGGAACAGGATGAACAGTATATCCTCCTCTTTCTTCAGGGATTGCCCATGCCGGAGCTTCTGTTGATTTAGCTATTTTTTCACTTCACTTAGCAGGAATTTCTTCTATTTTAGGGGCTGTTAATTTTATTACAACAATTATTAATATACGATCAAACGGAATTACATTTGACCGAATGCCATTATTTGTATGATCTGTTGTAATTACAGCAGTATTATTACTTTTATCATTACCTGTTTTAGCCGGAGCAATCACTATACTTTTAACAGACCGAAATTTAAATACTTCATTCTTTGACCCAGCCGGAGGAGGAGATCCAATTT
>NM_RG_DO
TGAGCAGGAATAGTAGGGACTTCTTTAAGTATACTTATTCGAGCTGAATTAGGACATCCCGGATCCCTTATTGGAGATGATCAAATTTATAACGTAATTGTTACTGCTCATGCATTTGTAATAATTTTTTTTATAGTTATACCTATTATAATTGGGGGATTTGGAAATTGATTAGTTCCTTTAATATTAGGAGCCCCTGATATAGCCTTTCCTCGAATAAATAATATAAGTTTTTGACTTTTACCTCCTTCATTAACACTATTATTAGCTAGTAGTATAGTTGAAGCAGGAGCTGGAACAGGATGAACAGTATATCCTCCTCTTTCTTCAGGGATTGCCCATGCCGGAGCTTCTGTTGATTTAGCTATTTTTTCACTTCACTTAGCAGGAATTTCTTCTATTTTAGGGGCTGTTAATTTTATTACAACAATTATTAATATACGATCAAACGGAATTACATTTGACCGAATGCCATTATTTGTATGATCTGTTGTAATTACAGCAGTATTATTACTTTTATCATTACCTGTTTTAGCCGGAGCAATCACTATACTTTTAACAGACCGAAATTTAAATACTTCATTCTTTGACCCAGCCGGAGGAGGAGATCCAATTT
>NM_FL_ADH2
TGAGCAGGAATAGTAGGGACTTCTTTAAGTATACTTATTCGAGCTGAATTAGGACATCCCGGATCCCTTATTGGAGATGATCAAATTTATAACGTAATTGTTACTGCTCATGCATTTGTAATAATTTTTTTTATAGTTATACCTATTATAATTGGAGGATTTGGAAATTGATTAGTTCCTTTAATATTAGGAGCCCCTGATATAGCCTTTCCTCGAATAAATAATATAAGTTTTTGACTTTTACCCCCTTCATTAACACTATTATTAGCTAGTAGTATAGTTGAAGCAGGAGCTGGAACAGGATGAACAGTATATCCTCCTCTTTCTTCAGGAATTGCCCATGCCGGAGCTTCTGTTGATTTAGCTATTTTTTCACTTCACTTAGCAGGAATTTCTTCTATTTTAGGGGCTGTTAATTTTATTACAACAATTATTAATATACGATCAAACGGAATTACATTTGACCGAATACCATTATTTGTATGATCTGTTGTAATTACAGCAGTATTATTACTTTTATCTTTACCTGTTTTAGCCGGAGCAATCACTATACTTTTAACAGACCGAAATTTAAATACTTCATTCTTTGACCCAGCCGGAGGGGGAGACCCAATTT
>NM_RG_EJ2
TGAGCAGGAATAGTAGGGACTTCTTTAAGTATACTTATTCGAGCTGAATTAGGACATCCCGGATCCCTTATTGGAGATGATCAAATTTATAACGTAATTGTTACTGCTCATGCATTTGTAATAATTTTTTTTATAGTTATACCTATTATAATTGGAGGATTTGGAAATTGATTAGTTCCTTTAATATTAGGAGCCCCTGATATAGCCTTTCCTCGAATAAATAATATAAGTTTTTGACTTTTACCCCCTTCATTAACACTATTATTAGCTAGTAGTATAGTTGAAGCAGGAGCTGGAACAGGATGAACAGTATATCCTCCTCTTTCTTCAGGAATTGCCCATGCCGGAGCTTCTGTTGATTTAGCTATTTTTTCACTTCACTTAGCAGGAATTTCTTCTATTTTAGGGGCTGTTAATTTTATTACAACAATTATTAATATACGATCAAACGGAATTACATTTGACCGAATACCATTATTTGTATGATCTGTTGTAATTACAGCAGTATTATTACTTTTATCTTTACCTGTTTTAGCCGGAGCAATCACTATACTTTTAACAGACCGAAATTTAAATACTTCATTCTTTGACCCAGCCGGAGGGGGAGACCCAATTT
>NM_FL_ABR3
TGAGCAGGAATAGTAGGGACTTCTTTAAGTATACTTATTCGAGCTGAATTAGGACATCCCGGATCCCTTATTGGAGATGATCAAATTTATAACGTAATTGTTACTGCTCATGCATTTGTAATAATTTTTTTTATAGTTATACCTATTATAATTGGAGGATTTGGAAATTGATTAGTTCCTTTAATATTAGGAGCCCCTGATATAGCCTTTCCTCGAATAAATAATATAAGTTTTTGACTTTTACCCCCTTCATTAACACTATTATTAGCTAGTAGTATAGTTGAAGCAGGAGCTGGAACAGGATGAACAGTATATCCTCCTCTTTCTTCAGGAATTGCCCATGCCGGAGCTTCTGTTGATTTAGCTATTTTTTCACTTCACTTAGCAGGAATTTCTTCTATTTTAGGGGCTGTTAATTTTATTACAACAATTATTAATATACGATCAAACGGAATTACATTTGACCGAATACCATTATTTGTATGATCTGTTGTAATTACAGCAGTATTATTACTTTTATCTTTACCTGTTTTAGCCGGAGCAATCACTATACTTTTAACAGACCGAAATTTAAATACTTCATTCTTTGACCCAGCCGGAGGGGGAGACCCAATTT
>NM_FL_ABD7
TGAGCAGGAATAGTAGGGACTTCTTTAAGTATGCTTATTCGAGCTGAATTAGGACATCCCGGATCCCTTATTGGAGATGATCAAATTTATAACGTAATTGTTACTGCTCATGCATTTGTAATAATTTTTTTTATAGTTATACCTATTATAATTGGAGGATTTGGAAATTGATTAGTTCCTTTAATATTAGGAGCCCCTGATATAGCCTTTCCTCGAATAAATAATATAAGTTTTTGACTTTTACCCCCTTCATTAACGCTATTATTAGCTAGTAGTATAGTTGAAGCAGGAGCTGGAACAGGATGAACAGTATATCCTCCTCTTTCTTCAGGAATTGCCCATGCCGGAGCTTCTGTTGATTTAGCTATTTTTTCACTTCACTTAGCAGGAATTTCTTCTATTTTAGGGGCTGTTAATTTTATTACAACAATTATTAATATACGATCAAACGGAATTACATTTGACCGAATACCATTATTTGTATGATCTGTTGTAATTACAGCAGTGTTATTACTTTTATCATTACCTGTTTTAGCCGGAGCAATCACTATACTTTTAACAGACCGAAATTTAAATACTTCATTCTTTGACCCAGCCGGAGGAGGAGACCCAATTT
>NM_FL_ADH3
TGAGCAGGAATAGTAGGGACTTCTTTAAGTATGCTTATTCGAGCTGAATTAGGACATCCCGGATCCCTTATTGGAGATGATCAAATTTATAACGTAATTGTTACTGCTCATGCATTTGTAATAATTTTTTTTATAGTTATACCTATTATAATTGGAGGATTTGGAAATTGATTAGTTCCTTTAATATTAGGAGCCCCTGATATAGCCTTTCCTCGAATAAATAATATAAGTTTTTGACTTTTACCCCCTTCATTAACGCTATTATTAGCTAGTAGTATAGTTGAAGCAGGAGCTGGAACAGGATGAACAGTATATCCTCCTCTTTCTTCAGGAATTGCCCATGCCGGAGCTTCTGTTGATTTAGCTATTTTTTCACTTCACTTAGCAGGAATTTCTTCTATTTTAGGGGCTGTTAATTTTATTACAACAATTATTAATATACGATCAAACGGAATTACATTTGACCGAATACCATTATTTGTATGATCTGTTGTAATTACAGCAGTGTTATTACTTTTATCATTACCTGTTTTAGCCGGAGCAATCACTATACTTTTAACAGACCGAAATTTAAATACTTCATTCTTTGACCCAGCCGGAGGAGGAGACCCAATTT
>NM_FL_AHX6
TGAGCAGGAATAGTAGGGACTTCTTTAAGTATGCTTATTCGAGCTGAATTAGGACATCCCGGATCCCTTATTGGAGATGATCAAATTTATAACGTAATTGTTACTGCTCATGCATTTGTAATAATTTTTTTTATAGTTATACCTATTATAATTGGAGGATTTGGAAATTGATTAGTTCCTTTAATATTAGGAGCCCCTGATATAGCCTTTCCTCGAATAAATAATATAAGTTTTTGACTTTTACCCCCTTCATTAACGCTATTATTAGCTAGTAGTATAGTTGAAGCAGGAGCTGGAACAGGATGAACAGTATATCCTCCTCTTTCTTCAGGAATTGCCCATGCCGGAGCTTCTGTTGATTTAGCTATTTTTTCACTTCACTTAGCAGGAATTTCTTCTATTTTAGGGGCTGTTAATTTTATTACAACAATTATTAATATACGATCAAACGGAATTACATTTGACCGAATACCATTATTTGTATGATCTGTTGTAATTACAGCAGTGTTATTACTTTTATCATTACCTGTTTTAGCCGGAGCAATCACTATACTTTTAACAGACCGAAATTTAAATACTTCATTCTTTGACCCAGCCGGAGGAGGAGACCCAATTT
>NM_RG_BK1
GCAGGAATAGTAGGGACTTCTTTAAGTATGCTTATTCGAGCTGAATTAGGACATCCCGGATCCCTTATTGGAGATGATCAAATTTATAACGTAATTGTTACTGCTCATGCATTTGTAATAATTTTTTTTATAGTTATACCTATTATAATTGGAGGATTTGGAAATTGATTAGTTCCTTTAATATTAGGAGCCCCTGATATAGCCTTTCCTCGAATAAATAATATAAGTTTTTGACTTTTACCCCCTTCATTAACGCTATTATTAGCTAGTAGTATAGTTGAAGCAGGAGCTGGAACAGGATGAACAGTATATCCTCCTCTTTCTTCAGGAATTGCCCATGCCGGAGCTTCTGTTGATTTAGCTATTTTTTCACTTCACTTAGCAGGAATTTCTTCTATTTTAGGGGCTGTTAATTTTATTACAACAATTATTAATATACGATCAAACGGAATTACATTTGACCGAATACCATTATTTGTATGATCTGTTGTAATTACAGCAGTGTTATTACTTTTATCATTACCTGTTTTAGCCGGAGCAATCACTATACTTTTAACAGACCGAAATTTAAATACTTCATTCTTTGACCCAGCCGGAGGAGGAGACCCAATTT
>NM_RG_22_AJ4
TGAGCAGGAATAGTAGGGACTTCTTTAAGTATACTTATTCGAGCTGAATTAGGGCATCCCGGATCCCTTATTGGAGATGATCAAATTTATAACGTAATTGTAACTGCTCATGCATTTGTAATAATTTTTTTTATAGTTATGCCTATTATAATTGGGGGATTTGGAAATTGATTAGTTCCTTTAATACTAGGAGCCCCTGATATAGCCTTTCCTCGAATAAATAATATAAGTTTTTGACTTTTACCCCCTTCATTAACACTATTATTAGCTAGTAGTATAGTTGAGGCAGGAGCTGGAACAGGATGAACAGTGTATCCTCCTCTTTCTTCAGGAATTGCCCATGCCGGAGCTTCTGTTGATTTAGCTATTTTTTCACTTCATTTAGCAGGAATTTCTTCTATTTTAGGGGCTGTTAATTTTATTACAACAATTATTAATATACGATCAAATGGAATTACATTTGACCGAATACCATTATTTGTGTGATCTGTTGTAATTACAGCAGTATTATTACTTTTATCATTACCTGTTTTAGCCGGAGCAATCACTATACTTTTAACAGACCGAAATTTAAATACTTCATTCTTTGACCCAGCCGGAGGAGGAGACCCGATTT
>NM_RG_22_BQ2
TGAGCAGGAATAGTAGGGACTTCTTTAAGTATGCTTATTCGAGCTGAATTAGGACATCCCGGATCCCTTATTGGAGATGATCAAATTTATAACGTAATTGTTACTGCTCATGCATTTGTAATAATTTTTTTTATAGTTATGCCTATTATAATTGGGGGATTTGGAAATTGATTAGTTCCTTTAATACTAGGAGCTCCTGATATAGCCTTTCCTCGAATAAATAATATAAGTTTTTGACTTTTACCTCCTTCATTAACACTATTATTAGCTAGTAGTATAGTTGAAGCAGGAGCTGGAACAGGATGAACAGTGTATCCTCCTCTTTCTTCAGGAATTGCCCATGCCGGAGCTTCTGTTGATTTAGCTATTTTTTCACTTCATTTAGCAGGAATTTCTTCTATTTTAGGGGCTGTTAATTTTATTACAACAATTATTAATATACGATCAAACGGAATTACATTTGACCGAATGCCATTATTTGTGTGATCTGTTGTAATTACAGCAGTATTATTACTTTTATCATTACCTGTTTTAGCCGGAGCAATCACTATACTTTTAACAGACCGAAATTTAAATACTTCATTCTTTGACCCAGCCGGAGGGGGAGACCCCGATTT
>NM_FL_AIN2
TGAGCAGGAATAGTAGGGACTTCTTTAAGTATGCTTATTCGAGCTGAATTAGGACATCCCGGATCCCTTATTGGAGATGATCAAATTTATAACGTAATTGTTACTGCTCATGCATTTGTAATAATTTTTTTTATAGTTATGCCTATTATAATTGGGGGATTTGGAAATTGATTAGTTCCTTTAATACTAGGAGCTCCTGATATAGCCTTTCCTCGAATAAATAATATAAGTTTTTGACTTTTACCTCCTTCATTAACACTATTATTAGCTAGTAGTATAGTTGAAGCAGGAGCTGGAACAGGATGAACAGTGTATCCTCCTCTTTCTTCAGGAATTGCCCATGCCGGAGCTTCTGTTGATTTAGCTATTTTTTCACTTCATTTAGCAGGAATTTCTTCTATTTTAGGGGCTGTTAATTTTATTACAACAATTATTAATATACGATCAAACGGAATTACATTTGACCGAATGCCATTATTTGTGTGATCTGTTGTAATTACAGCAGTATTATTACTTTTATCATTACCTGTTTTAGCCGGAGCAATCACTATACTTTTAACAGACCGAAATTTAAATACTTCATTCTTTGACCCAGCCGGAGGGGGAGACCCGATTT
>NM_RG_BX7
TGAGCAGGAATAGTAGGGACTTCTTTAAGTATGCTTATTCGAGCTGAATTAGGACATCCCGGATCCCTTATTGGAGATGATCAAATTTATAACGTAATTGTTACTGCTCATGCATTTGTAATAATTTTTTTTATAGTTATGCCTATTATAATTGGGGGATTTGGAAATTGATTAGTTCCTTTAATACTAGGAGCTCCTGATATAGCCTTTCCTCGAATAAATAATATAAGTTTTTGACTTTTACCTCCTTCATTAACACTATTATTAGCTAGTAGTATAGTTGAAGCAGGAGCTGGAACAGGATGAACAGTGTATCCTCCTCTTTCTTCAGGAATTGCCCATGCCGGAGCTTCTGTTGATTTAGCTATTTTTTCACTTCATTTAGCAGGAATTTCTTCTATTTTAGGGGCTGTTAATTTTATTACAACAATTATTAATATACGATCAAACGGAATTACATTTGACCGAATGCCATTATTTGTGTGATCTGTTGTAATTACAGCAGTATTATTACTTTTATCATTACCTGTTTTAGCCGGAGCAATCACTATACTTTTAACAGACCGAAATTTAAATACTTCATTCTTTGACCCAGCCGGAGGGGGAGACCCGATTT
>NM_RG_BB3
TGAGCAGGAATAGTAGGGACTTCTTTAAGTATGCTTATTCGAGCTGAATTAGGACATCCCGGATCCCTTATTGGAGATGATCAAATTTATAACGTAATTGTTACTGCTCATGCATTTGTAATAATTTTTTTTATAGTTATACCTATTATAATTGGGGGATTTGGAAATTGATTAGTTCCTTTAATACTAGGAGCTCCTGATATAGCCTTTCCTCGAATAAATAATATAAGTTTTTGACTTTTACCTCCTTCACTAACACTATTATTAGCTAGTAGTATAGTTGAAGCAGGAGCTGGAACAGGATGAACAGTGTATCCTCCTCTTTCTTCAGGAATTGCCCATGCCGGAGCTTCTGTTGATTTAGCTATTTTTTCACTTCATTTAGCAGGAATTTCTTCTATTTTAGGGGCTGTTAATTTTATTACAACAATTATTAATATACGATCAAACGGAATTACATTTGACCGAATACCATTATTTGTGTGATCTGTTGTAATTACAGCAGTATTATTACTTTTATCATTACCTGTTTTAGCCGGAGCAATCACTATACTTTTAACAGACCGAAATTTAAATACTTCATTCTTTGACCCAGCCGGAGGAGGAGACCCGATTT
>NM_RG_EO1
AGTATGCTTATTCGAGCTGAATTAGGACATCCCGGATCCCTTATTGGAGATGATCAAATTTATAACGTAATTGTTACTGCTCATGCATTTGTAATAATTTTTTTTATAGTTATGCCTATTATAATTGGGGGATTTGGAAATTGATTAGTTCCTTTAATACTAGGAGCCCCTGATATAGCCTTTCCTCGAATAAATAATATAAGTTTTTGACTTTTACCCCCTTCATTAACACTATTATTAGCTAGTAGTATAGTTGAAGCAGGAGCTGGAACAGGATGAACAGTATATCCTCCTCTTTCTTCAGGAATCGCCCATGCCGGGGCTTCTGTTGATTTAGCTATTTTTTCACTTCATTTAGCAGGAATTTCTTCTATTTTAGGAGCTGTTAATTTTATTACAACAATTATTAATATACGATCAAATGGAATTACATTTGACCGAATACCATTATTTGTGTGATCTGTTGTAATTACAGCAGTATTATTACTTTTATCATTACCTGTTTTAGCCGGAGCAATCACTATACTTTTAACAGACCGAAATTTAAATACTTCATTCTTTGACCCAGCCGGAGGAGGAGACCCAATTT
>NM_RG_22_BQ5
AGTATGCTTATTCGAGCTGAATTAGGACATCCCGGATCCCTTATTGGAGATGATCAAATTTATAACGTAATTGTTACTGCTCATGCATTTGTAATAATTTTTTTTATAGTTATGCCTATTATAATTGGGGGATTTGGAAATTGATTAGTTCCTTTAATACTAGGAGCCCCTGATATAGCCTTTCCTCGAATAAATAATATAAGTTTTTGACTTTTACCCCCTTCATTAACACTATTATTAGCTAGTAGTATAGTTGAAGCAGGAGCTGGAACAGGATGAACAGTATATCCTCCTCTTTCTTCAGGAATCGCCCATGCCGGGGCTTCTGTTGATTTAGCTATTTTTTCACTTCATTTAGCAGGAATTTCTTCTATTTTAGGAGCTGTTAATTTTATTACAACAATTATTAATATACGATCAAATGGAATTACATTTGACCGAATACCATTATTTGTGTGATCTGTTGTAATTACAGCAGTATTATTACTTTTATCATTACCTGTTTTAGCCGGAGCAATCACTATACTTTTAACAGACCGAAATTTAAATACTTCATTCTTTGACCCAGCCGGAGGAGGAGACCCAATTT
>NM_RG_DJ5
AGTATACTTATTCGAGCTGAATTAGSACATCCCGGATCCCTTATTGGAGATGATCAAATTTATAACGTAATTGTTACTGCTCATGCATTTGTAATAATTTTTTTTATAGTTATGCCTATTATAATTGGGGGATTTGGAAATTGATTAGTTCCTTTAATACTAGGAGCCCCTGATATAGCCTTTCCTCGAATAAATAATATAAGTTTTTGACTTTTACCCCCTTCATTAACACTATTATTAGCTAGTAGTATAGTTGAAGCAGGAGCTGGAACAGGATGAACAGTATACCCTCCTCTTTCTTCAGGAATTGCCCATGCCGGAGCTTCTGTTGATTTAGCTATTTTTTCACTTCATTTAGCAGGAATTTCTTCTATTTTGGGGGCTGTTAATTTTATTACAACAATTATTAATATACGATCAAATGGAATTACATTTGACCGAATACCATTATTTGTGTGATCTGTTGTAATTACAGCAGTATTATTACTTTTATCATTACCTGTTTTAGCCGGAGCAATCACTATACTTTTAACAGACCGAAATTTAAATACTTCATTCTTTGACCCAGCCGGAGGAGGAGACCCGATTT
>NM_FL_ABR4
AGTATACTTATTCGAGCTGAATTAGGACATCCCGGATCCCTTATTGGAGATGATCAAATTTATAACGTAATTGTTACTGCTCATGCATTTGTAATAATTTTTTTTATAGTTATGCCTATTATAATTGGGGGATTTGGAAATTGATTAGTTCCTTTAATACTAGGAGCCCCTGATATAGCCTTTCCTCGAATAAATAATATAAGTTTTTGACTTTTACCCCCTTCATTAACACTATTATTAGCTAGTAGTATAGTTGAAGCAGGGGCTGGAACAGGATGAACAGTATATCCTCCTCTTTCTTCAGGAATTGCCCATGCCGGAGCTTCTGTTGATTTAGCTATTTTTTCACTTCATTTAGCAGGAATTTCTTCTATTTTAGGGGCTGTTAATTTTATTACAACAATTATTAATATACGATCAAATGGAATTACATTTGACCGAATACCATTATTTGTGTGATCTGTTGTAATTACAGCAGTATTATTACTTTTATCATTACCTGTTTTAGCCGGAGCAATCACTATACTTTTAACAGACCGAAATTTAAATACTTCATTCTTTGACCCAGCCGGAGGAGGAGACCCGATTT
>NM_RG_22_AV4
AGTATGCTTATTCGAGCTGAATTAGGACATCCCGGATCCCTTATTGGAGATGACCAAATTTATAACGTAATTGTTACTGCTCATGCATTTGTAATAATTTTTTTTATAGTTATGCCTATTATAATTGGGGGATTTGGAAATTGATTAGTTCCTTTAATACTAGGAGCCCCTGATATAGCCTTTCCTCGAATAAATAATATAAGTTTTTGACTTTTACCTCCTTCATTAACACTATTATTAGCTAGTAGTATAGTTGAAGCAGGAGCTGGAACAGGATGAACAGTATATCCTCCTCTTTCTTCAGGAATTGCTCATGCCGGAGCTTCTGTTGATTTAGCTATTTTTTCACTTCATTTAGCAGGAATTTCTTCTATTTTAGGGGCTGTTAATTTTATTACAACAATTATTAATATACGATCAAACGGAATTACATTTGACCGAATACCATTATTTGTGTGATCTGTTGTAATTACAGCAGTATTATTACTTTTATCATTGCCTGTTTTAGCTGGAGCAATCACTATACTTTTAACAGACCGAAATTTAAATACTTCATTCTTTGACCCAGCCGGAGGAGGAGACCCGATTT
>NM_FL_ACF5
AGTATGCTTATTCGAGCTGAATTAGGACATCCCGGATCCCTTATTGGAGATGACCAAATTTATAACGTAATTGTTACTGCTCATGCATTTGTAATAATTTTTTTTATAGTTATGCCTATTATAATTGGGGGATTTGGAAATTGATTAGTTCCTTTAATACTAGGAGCCCCTGATATAGCCTTTCCTCGAATAAATAATATAAGTTTTTGACTTTTACCTCCTTCATTAACACTATTATTAGCTAGTAGTATAGTTGAAGCAGGAGCTGGAACAGGATGAACAGTATATCCTCCTCTTTCTTCAGGAATTGCCCATGCCGGAGCTTCTGTTGATTTAGCTATTTTTTCACTTCATTTAGCAGGAATTTCTTCTATTTTAGGGGCTGTTAATTTTATTACAACAATTATTAATATACGATCAAACGGAATTACATTTGACCGAATACCATTATTTGTGTGATCTGTTGTAATTACAGCAGTATTATTACTTTTATCATTGCCTGTTTTAGCTGGAGCAATCACTATACTTTTAACAGACCGAAATTTAAATACTTCATTCTTTGACCCAGCCGGAGGAGGAGACCCGATTT
>NM_RG_22_BQ6
AGTATACTTATTCGAGCTGAATTAGGACATCCCGGATCCCTTATTGGAGATGACCAAATTTATAACGTAATTGTTACTGCTCATGCATTTGTAATAATTTTTTTTATAGTTATGCCTATTATAATTGGGGGATTTGGAAATTGATTAGTTCCTTTAATACTAGGAGCCCCTGATATAGCCTTTCCTCGAATAAATAATATAAGTTTTTGACTTTTACCTCCTTCATTAACACTATTATTAGCTAGTAGTATAGTTGAAGCAGGAGCTGGAACAGGATGAACAGTATATCCTCCTCTTTCTTCAGGAATTGCCCATGCCGGAGCTTCTGTTGATTTAGCTATTTTTTCACTTCATTTAGCAGGAATTTCTTCTATTTTAGGGGCTGTTAATTTTATTACAACAATTATTAATATACGATCAAACGGAATTACATTTGACCGAATACCATTATTTGTGTGATCTGTTGTAATTACAGCAGTATTATTACTTTTATCATTGCCTGTTTTAGCTGGAGCAATCACTATACTTTTAACAGACCGAAATTTAAATACTTCATTCTTTGACCCAGCCGGAGGAGGAGACCCGATTT
>NM_FL_AGN4
TTAAGTATGCTTATTCGAGCTGAATTAGGACATCCCGGATCCCTTATTGGAGATGACCAAATTTATAACGTAATTGTTACTGCTCATGCATTTGTAATAATTTTTTTTATAGTTATGCCTATTATAATTGGGGGATTTGGAAATTGATTAGTTCCTTTAATACTAGGAGCCCCTGATATAGCCTTTCCTCGAATAAATAATATAAGTTTTTGACTTTTACCTCCTTCATTAACACTATTATTAGCTAGTAGTATAGTTGAAGCAGGAGCTGGAACAGGATGAACAGTATATCCTCCTCTTTCTTCAGGAATTGCCCATGCCGGAGCTTCTGTTGATTTAGCTATTTTTTCACTTCATTTAGCAGGAATTTCTTCTATTTTAGGGGCTGTTAATTTTATTACAACAATTATTAATATACGATCAAACGGAATTACATTTGACCGAATACCATTATTTGTGTGATCTGTTGTAATTACAGCAGTATTATTACTTTTATCATTGCCTGTTTTAGCTGGAGCAATCACTATACTTTTAACAGACCGAAATTTAAATACTTCATTCTTTGACCCAGCCGGAGGAGGAGACCCGATTT
>NM_RG_EP2
AGTATACTTATTCSAGCTGAATTASGACATCCCGGATCCCTTATTGGAGATGATCAAATTTATAACGTAATTGTTACTGCTCATGCATTTGTAATAATTTTTTTTATAGTTATGCCTATTATAATTGGAGGATTTGGAAATTGATTAGTTCCTTTAATACTAGGAGCCCCTGATATAGCCTTTCCTCGAATAAATAATATAAGTTTTTGACTTTTACCTCCTTCATTAACACTATTATTAGCTAGTAGTATAGTTGAAGCAGGAGCTGGAACAGGATGAACAGTATACCCTCCTCTTTCTTCAGGAATTGCCCATGCCGGAGCTTCTGTTGATTTAGCTATTTTTTCACTTCATTTAGCAGGAATTTCTTCTATTTTAGGGGCTGTTAATTTTATTACAACAATTATTAATATACGATCAAACGGAATTACATTTGACCGAATACCATTATTTGTGTGATCTGTTGTAATTACAGCAGTATTATTACTTTTATCATTACCTGTTTTAGCCGGAGCAATCACTATACTTTTAACAGACCGAAATTTAAATACTTCATTCTTTGACCCAGCCGGAGGAGGAAACCCGATTT
>NM_RG_FY6
AGTATACTTATTCGAGCTGAATTMSGACATCCCGGATCCCTTATTGGAGATGATCAAATTTATAACGTAATTGTTACTGCTCATGCATTTGTAATAATTTTTTTTATAGTTATGCCTATTATAATTGGGGGATTTGGAAATTGATTAGTTCCTTTAATACTAGGAGCTCCTGATATAGCCTTTCCTCGAATAAATAATATAAGTTTTTGACTTTTACCTCCTTCATTAACACTATTATTAGCTAGTAGTATAGTTGAAGCAGGGGCTGGAACAGGATGAACAGTATACCCTCCTCTTTCTTCAGGAATTGCCCATGCTGGAGCTTCTGTTGATTTAGCTATTTTTTCACTTCATTTAGCAGGAATTTCTTCTATTTTAGGGGCTGTTAATTTTATTACAACAATTATTAATATACGATCAAACGGAATTACATTTGACCGAATACCATTATTTGTGTGATCTGTTGTAATTACAGCAGTATTATTACTTTTATCATTACCTGTTTTAGCCGGAGCAATCACTATACTTTTAACAGACCGAAATTTAAATACTTCATTCTTTGACCCAGCCGGAGGAGGAGACCCGATTT
>NM_RG_FN3
TGAGCAGGAATAGTAGGGACTTCTTTAAGTATACTTATTCGAGCCGAATTAGGACATCCCGGATCCCTTATTGGAGATGACCAAATTTATAACGTAATTGTTACTGCTCATGCATTTGTAATAATTTTTTTTATAGTTATACCTATTATAATTGGAGGATTTGGAAATTGATTAGTTCCTTTAATATTAGGAGCCCCTGATATAGCCTTTCCTCGAATAAATAATATAAGTTTTTGACTTTTACCTCCTTCATTAACACTATTATTAGCTAGTAGTATAGTTGAAGCAGGGGCTGGAACAGGATGAACAGTATACCCTCCTCTTTCTTCAGGAATTGCCCATGCCGGAGCTTCTGTTGATTTAGCTATTTTTTCACTTCACTTAGCAGGAATTTCTTCTATTTTAGGGGCTGTTAATTTTATTACAACAATTATTAATATACGGTCAAACGGAATTACATTTGACCGAATACCATTATTTGTGTGATCTGTTGTAATTACAGCAGTATTATTACTTTTATCATTACCTGTTTTAGCCGGAGCAATCACTATACTTTTAACAGACCGAAATTTAAATACTTCATTCTTTGACCCAGCCGGAGGAGGAGACCCAATTT
>NM_RG_GB2
TGAGCAGGAATAGTAGGAACTTCTTTAAGTATACTTATTCGAGCTGAATTAGGACATCCCGGATCCCTTATTGGAGATGATCAAATTTATAACGTAATTGTTACTGCTCATGCATTTGTAATAATTTTTTTTATAGTTATACCTATTATAATTGGGGGATTTGGAAATTGATTAGTTCCTTTAATATTAGGAGCCCCTGATATAGCCTTTCCTCGAATAAATAATATAAGTTTTTGACTTTTACCTCCTTCATTAACACTATTATTAGCTAGTAGTATAGTTGAAGCAGGAGCTGGAACAGGATGAACAGTATACCCTCCTCTTTCTTCAGGAATTGCCCATGCGGGAGCTTCTGTTGATTTAGCTATTTTTTCACTTCATTTAGCAGGAATTTCTTCTATTTTAGGGGCTGTTAATTTTATTACAACAATTATTAATATACGATCAAACGGAATTACATTTGACCGAATACCATTATTTGTATGATCTGTTGTAATTACAGCAGTATTATTACTTTTATCATTGCCTGTTTTAGCCGGAGCAATCACTATACTTTTAACAGACCGAAATTTAAATACTTCATTCTTTGACCCAGCCGGAGGAGGAGACCCAATTT
>NM_RG_GB8
TGAGCAGGAATAGTAGGAACTTCTTTAAGTATACTTATTCGAGCTGAATTAGGACATCCCGGATCCCTTATTGGAGATGATCAAATTTATAACGTAATTGTTACTGCTCATGCATTTGTAATAATTTTTTTTATAGTTATACCTATTATAATTGGGGGATTTGGAAATTGATTAGTTCCTTTAATATTAGGAGCCCCTGATATAGCCTTTCCTCGAATAAATAATATAAGTTTTTGACTTTTACCTCCTTCATTAACACTATTATTAGCTAGTAGTATAGTTGAAGCAGGAGCTGGAACAGGATGAACAGTATACCCTCCTCTTTCTTCAGGAATTGCCCATGCGGGAGCTTCTGTTGATTTAGCTATTTTTTCACTTCATTTAGCAGGAATTTCTTCTATTTTAGGGGCTGTTAATTTTATTACAACAATTATTAATATACGATCAAACGGAATTACATTTGACCGAATACCATTATTTGTATGATCTGTTGTAATTACAGCAGTATTATTACTTTTATCATTGCCTGTTTTAGCCGGAGCAATCACTATACTTTTAACAGACCGAAATTTAAATACTTCATTCTTTGACCCAGCCGGAGGAGGAGACCCAATTT
>NM_RG_22_AU10
TGAGCAGGAATAGTAGGAACTTCTTTAAGTATACTTATTCGAGCTGAATTAGGACATCCCGGATCCCTTATTGGAGATGATCAAATTTATAACGTAATTGTTACTGCTCATGCATTTGTAATAATTTTTTTTATAGTTATACCTATTATAATTGGGGGATTTGGAAATTGATTAGTTCCTTTAATATTAGGAGCCCCTGATATAGCCTTTCCTCGAATAAATAATATAAGTTTTTGACTTTTACCTCCTTCATTAACACTATTATTAGCTAGTAGTATAGTTGAAGCAGGAGCTGGAACAGGATGAACAGTATACCCTCCTCTTTCTTCAGGAATTGCCCATGCGGGAGCTTCTGTTGATTTAGCTATTTTTTCACTTCATTTAGCAGGAATTTCTTCTATTTTAGGGGCTGTTAATTTTATTACAACAATTATTAATATACGATCAAACGGAATTACATTTGACCGAATACCATTATTTGTATGATCTGTTGTAATTACAGCAGTATTATTACTTTTATCATTGCCTGTTTTAGCCGGAGCAATCACTATACTTTTAACAGACCGAAATTTAAATACTTCATTCTTTGACCCAGCCGGAGGAGGAGACCCAATTT
>NM_FL_ABD4
TGAGCAGGAATAGTAGGAACTTCTTTAAGTATACTTATTCGAGCTGAATTAGGACATCCCGGATCCCTTATTGGAGATGATCAAATTTATAACGTAATTGTTACTGCTCATGCATTTGTAATAATTTTTTTTATAGTTATACCTATTATAATTGGGGGATTTGGAAATTGATTAGTTCCTTTAATATTAGGAGCCCCTGATATAGCCTTTCCTCGAATAAATAATATAAGTTTTTGACTTTTACCTCCTTCATTAACACTATTATTAGCTAGTAGTATAGTTGAAGCAGGAGCTGGAACAGGATGAACAGTATACCCTCCTCTTTCTTCAGGAATTGCCCATGCGGGAGCTTCTGTTGATTTAGCTATTTTTTCACTTCATTTAGCAGGAATTTCTTCTATTTTAGGGGCTGTTAATTTTATTACAACAATTATTAATATACGATCAAACGGAATTACATTTGACCGAATACCATTATTTGTATGATCTGTTGTAATTACAGCAGTATTATTACTTTTATCATTGCCTGTTTTAGCCGGAGCAATCACTATACTTTTAACAGACCGAAATTTAAATACTTCATTCTTTGACCCAGCCGGAGGAGGAGACCCAATTT
>NM_FL_ABY5
TGAGCAGGAATAGTAGGGACTTCTTTAAGTATACTTATTCGAGCTGAATTAGGACATCCCGGATCCCTTATTGGAGATGATCAAATTTATAACGTAATTGTTACTGCTCATGCATTTGTAATAATTTTTTTTATAGTTATACCTATTATAATTGGGGGATTTGGAAATTGATTAGTTCCTTTAATATTAGGAGCCCCTGATATAGCCTTTCCTCGAATAAATAATATAAGTTTTTGACTTTTACCCCCTTCATTAACACTATTATTAGCTAGTAGTATGGTTGAAGCAGGGGCTGGAACAGGATGAACAGTATATCCCCCTCTTTCTTCAGGAATTGCCCATGCCGGAGCTTCTGTTGATTTAGCTATTTTTTCACTTCATTTAGCAGGAATTTCTTCTATTTTAGGAGCTGTTAATTTTATTACAACAATTATTAATATACGATCAAACGGAATTACATTTGACCGAATACCATTATTTGTATGATCCGTTGTAATTACAGCAGTATTATTACTTTTATCATTACCTGTTTTAGCCGGAGCAATCACTATACTTTTAACAGATCGAAATTTAAATACTTCATTCTTTGACCCAGCCGGAGGAGGAGACCCAATTT
>NM_RG_AR4
AGAGCAGGAATAGTAGGGACTTCTTTAAGTATACTTATTCGAGCTGAATTAGGACATCCCGGATCCCTTATTGGAGATGATCAAATTTATAACGTAATTGTTACTGCTCATGCATTTGTAATAATTTTTTTTATAGTTATGCCTATTATAATTGGAGGATTTGGAAATTGATTAGTTCCTTTAATATTAGGAGCCCCTGATATAGCCTTTCCTCGAATAAATAATATAAGTTTTTGACTTTTACCCCCTTCATTAACACTATTATTAGCTAGTAGTATAGTTGAAGCAGGAGCTGGAACAGGATGAACAGTGTACCCTCCTCTTTCTTCAGGAATTGCCCATGCGGGAGCTTCTGTTGATTTAGCTATTTTTTCACTTCATTTAGCAGGAATTTCTTCTATTTTAGGGGCTGTTAATTTTATTACAACAATTATTAATATACGATCAAACGGAATTACATTTGACCGAATACCATTATTTGTATGATCCGTTGTAATTACAGCAGTATTATTACTTTTATCATTACCTGTTTTAGCCGGAGCAATCACTATACTTTTAACAGACCGAAATTTAAATACTTCATTCTTTGACCCAGCCGGAGGAGGAGACCCAATTT
>NM_FL_ABY1
TGAGCAGGAATAGTAGGGACTTCTTTAAGTATACTTATTCGAGCTGAATTAGGACATCCCGGATCCCTTATTGGGGATGATCAAATTTATAACGTAATTGTTACTGCTCATGCATTTGTAATAATTTTTTTTATAGTTATACCTATTATAATTGGAGGATTTGGAAATTGATTAGTTCCTTTAATATTAGGAGCCCCTGATATAGCCTTTCCTCGAATAAATAATATAAGTTTTTGACTTTTACCCCCTTCACTAACACTATTATTAGCTAGTAGTATAGTTGAAGCAGGGGCTGGAACAGGGTGAACAGTATACCCTCCTCTTTCTTCAGGAATTGCCCATGCGGGAGCTTCTGTTGATTTAGCTATTTTTTCACTTCATTTAGCAGGAATTTCTTCTATTTTAGGGGCTGTTAATTTTATTACAACAATTATTAATATACGATCAAACGGAATTACATTTGACCGAATACCATTATTTGTATGATCCGTTGTAATTACAGCAGTATTATTACTTTTATCATTACCTGTTTTAGCCGGAGCAATCACTATACTTTTAACAGATCGAAATTTAAATACTTCATTCTTTGACCCAGCCGGAGGAGGAGACCCAATTT
>NM_FL_AGN7
TGAGCAGGAATAGTAGGGACTTCTTTAAGTATACTTATTCGAGCTGAATTAGGACATCCCGGATCCCTTATTGGGGATGATCAAATTTATAACGTAATTGTTACTGCTCATGCATTTGTAATAATTTTTTTTATAGTTATACCTATTATAATTGGAGGATTTGGAAATTGATTAGTTCCTTTAATATTAGGAGCCCCTGATATAGCCTTTCCTCGAATAAATAATATAAGTTTTTGACTTTTACCCCCTTCACTAACACTATTATTAGCTAGTAGTATAGTTGAAGCAGGAGCTGGAACAGGGTGAACAGTATACCCTCCTCTTTCTTCAGGAATTGCCCATGCGGGAGCTTCTGTTGATTTAGCTATTTTTTCACTTCATTTAGCAGGAATTTCTTCTATTTTAGGGGCTGTTAATTTTATTACAACAATTATTAATATACGATCAAACGGAATTACATTTGACCGAATACCATTATTTGTATGATCCGTTGTAATTACAGCAGTATTATTACTTTTATCATTACCTGTTTTAGCCGGAGCAATCACTATACTTTTAACAGATCGAAATTTAAATACTTCATTCTTTGACCCAGCCGGAGGAGGAGACCCAATTT
>NM_FL_AFA5
TGAGCAGGAATAGTAGGGACTTCTTTAAGTATACTTATTCGAGCTGAATTAGGACATCCCGGATCCCTTATTGGGGATGATCAAATTTATAACGTAATTGTTACTGCTCATGCATTTGTAATAATTTTTTTTATAGTTATACCTATTATAATTGGAGGATTTGGAAATTGATTAGTTCCTTTAATATTAGGAGCCCCTGATATAGCCTTTCCTCGAATAAATAATATAAGTTTTTGACTTTTACCCCCTTCACTAACACTATTATTAGCTAGTAGTATAGTTGAAGCAGGAGCTGGAACAGGGTGAACAGTATACCCTCCTCTTTCTTCAGGAATTGCCCATGCGGGAGCTTCTGTTGATTTAGCTATTTTTTCACTTCATTTAGCAGGAATTTCTTCTATTTTAGGGGCTGTTAATTTTATTACAACAATTATTAATATACGATCAAACGGAATTACATTTGACCGAATACCATTATTTGTATGATCCGTTGTAATTACAGCAGTATTATTACTTTTATCATTACCTGTTTTAGCCGGAGCAATCACTATACTTTTAACAGATCGAAATTTAAATACTTCATTCTTTGACCCAGCCGGAGGAGGAGACCCAATTT
>NM_RG_BO2
TGAGCAGGNATAGTGGGGACTTCTTTAAGTATACTTATTCGAGCTGAATTAGGACATCCCGGATCCCTTATTGGAGATGATCAAATTTATAACGTAATTGTTACTGCTCATGCATTTGTAATAATTTTTTTTATAGTTATACCTATTATAATTGGGGGATTTGGAAATTGATTAGTTCCTTTAATATTAGGAGCCCCTGATATAGCCTTTCCTCGAATAAATAATATAAGTTTTTGACTTTTACCCCCTTCATTAACACTATTATTAGCTAGCAGTATAGTTGAAGCAGGAGCTGGAACAGGATGAACAGTATATCCTCCTCTTTCTTCAGGAATTGCCCATGCCGGAGCTTCTGTTGATTTAGCTATTTTTTCACTTCATTTAGCAGGAATTTCTTCTATTTTAGGGGCTGTTAATTTTATTACAACAATTATTAATATACGATCAAATGGAATTACATTTGACCGAATGCCATTATTTGTGTGATCTGTTGTAATTACAGCAGTATTATTACTTTTATCATTACCTGTTTTAGCCGGAGCAATCACTATACTTTTAACAGACCGAAATTTAAATACTTCATTCTTTGACCCAGCCGGAGGAGGAGATCCAATTT
>NM_FL_AGN8
TGAGCAGGAATAGTGGGGACTTCTTTAAGTATACTTATTCGAGCTGAATTAGGACATCCCGGATCCCTTATTGGAGATGATCAAATTTATAACGTAATTGTTACTGCTCATGCATTTGTAATAATTTTTTTTATAGTTATACCTATTATAATTGGGGGATTTGGAAATTGATTAGTTCCTTTAATATTAGGAGCCCCTGATATAGCCTTTCCTCGAATAAATAATATAAGTTTTTGACTTTTACCCCCTTCATTAACACTATTATTAGCTAGCAGTATAGTTGAAGCAGGAGCTGGAACAGGATGAACAGTATATCCTCCTCTTTCTTCAGGAATTGCCCATGCCGGAGCTTCTGTTGATTTAGCTATTTTTTCACTTCATTTAGCAGGAATTTCTTCTATTTTAGGGGCTGTTAATTTTATTACAACAATTATTAATATACGATCAAATGGAATTACATTTGACCGAATGCCATTATTTGTGTGATCTGTTGTAATTACAGCAGTATTATTACTTTTATCATTACCTGTTTTAGCCGGAGCAATCACTATACTTTTAACAGACCGAAATTTAAATACTTCATTCTTTGACCCAGCCGGAGGAGGAGATCCAATTT
>NM_FL_ACR10
TGAGCAGGAATAGTAGGGACTTCTTTAAGTATACTTATTCGAGCTGAATTAGGACATCCCGGATCCCTTATTGGAGATGATCAAATTTATAACGTAATTGTTACTGCTCATGCATTTGTAATAATTTTTTTTATAGTTATACCTATTATAATTGGAGGATTTGGAAATTGATTAGTTCCTTTAATATTAGGAGCCCCTGATATAGCCTTTCCTCGAATAAATAATATAAGTTTTTGACTTTTACCCCCTTCATTAACACTATTATTAGCTAGTAGAATAGTTGAAGCAGGAGCTGGAACAGGATGAACAGTATATCCTCCTCTTTCTTCAGGAATTGCCCATGCCGGAGCTTCTGTTGATTTAGCTATTTTTTCACTTCATTTAGCAGGAATTTCTTCTATTTTAGGGGCTGTTAATTTTATTACAACAATTATTAATATACGGTCAAATGGAATTACATTTGACCGAATGCCATTATTTGTGTGATCTGTTGTAATTACAGCAGTATTATTTCTTTTATCATTACCTGTTTTAGCCGGAGCAATCACTATACTTTTAACAGACCGAAATTTAAATACTTCATTCTTTGACCCAGCCGGAGGAGGAGATCCAATTT
>NM_FL_ADY7
TGAGCAGGAATAGTAGGGACTTCTTTAAGTATACTTATTCGAGCTGAATTAGGACATCCCGGATCCCTTATTGGAGATGATCAAATTTATAACGTAATTGTTACTGCTCATGCATTTGTAATAATTTTTTTTATAGTTATACCTATTATAATTGGGGGATTTGGAAATTGATTAGTTCCTTTAATATTAGGAGCCCCTGATATAGCCTTTCCTCGAATAAATAATATAAGTTTTTGACTTTTACCCCCTTCATTAACACTATTATTAGCTAGTAGAATAGTTGAAGCAGGAGCTGGAACAGGATGAACAGTATATCCTCCTCTTTCTTCAGGAATTGCCCATGCCGGAGCTTCTGTTGATTTAGCTATTTTTTCACTTCATTTAGCAGGAATTTCTTCTATTTTAGGGGCTGTTAATTTTATTACAACAATTATTAATATACGGTCAAATGGAATTACATTTGACCGAATGCCATTATTTGTGTGATCTGTTGTAATTACAGCAGTATTATTACTTTTATCATTACCTGTTTTAGCCGGAGCAATCACTATACTTTTAACAGACCGAAATTTAAATACTTCATTCTTTGACCCAGCCGGAGGAGGAGATCCAATTT
>NM_RG_GB9
TGAGCAGGAATAGTAGGGACTTCTTTAAGTATACTTATTCGAGCTGAATTAGGACATCCCGGATCCCTTATTGGAGATGATCAAATTTATAACGTAATTGTTACTGCTCATGCATTTGTAATAATTTTTTTTATAGTTATACCTATTATAATTGGGGGATTTGGAAATTGATTAGTTCCTTTAATATTAGGAGCCCCTGATATAGCCTTTCCTCGAATAAATAATATAAGTTTTTGACTTTTACCCCCTTCATTAACACTATTATTAGCTAGTAGAATAGTTGAAGCAGGAGCTGGAACAGGATGAACAGTATATCCTCCTCTTTCTTCAGGAATTGCCCATGCCGGAGCTTCTGTTGATTTAGCTATTTTTTCACTTCATTTAGCAGGAATTTCTTCTATTTTAGGGGCTGTTAATTTTATTACAACAATTATTAATATACGGTCAAATGGAATTACATTTGACCGAATGCCATTATTTGTGTGATCTGTTGTAATTACAGCAGTATTATTACTTTTATCATTACCTGTTTTAGCCGGAGCAATCACTATACTTTTAACAGACCGAAATTTAAATACTTCATTCTTTGACCCAGCCGGAGGAGGAGATCCAATTT
>NM_RG_BK6
TGAGCAGGAATAGTAGGGACTTCTTTAAGTATACTTATTCGAGCTGAATTAGGACATCCCGGATCCCTTATTGGAGATGATCAAATTTATAACGTAATTGTTACTGCTCATGCATTTGTAATAATTTTTTTTATAGTTATACCTATTATAATTGGAGGATTTGGAAATTGATTAGTTCCTTTAATATTAGGAGCCCCTGATATAGCCTTTCCTCGAATAAATAATATAAGTTTTTGACTTTTACCCCCTTCATTAACACTATTATTAGCTAGTAGAATAGTTGAAGCAGGAGCTGGAACAGGATGAACAGTATATCCTCCTCTTTCTTCAGGAATTGCCCATGCCGGAGCTTCTGTTGATTTAGCTATTTTTTCACTTCATTTAGCAGGAATTTCTTCTATTTTAGGGGCTGTTAATTTTATTACAACAATTATTAATATACGGTCAAATGGAATTACATTTGACCGAATGCCATTATTTGTGTGATCTGTTGTAATTACAGCAGTATTATTACTTTTATCATTACCTGTTTTAGCCGGAGCAATCACTATACTTTTAACAGACCGAAATTTAAATACTTCATTCTTTGACCCAGCCGGAGGAGGAGATCCAATTT
>NM_RG_22_BQ9
AGTATACTTATTCGAGCTGAATTAGGACATCCCGGATCCCTTATTGGAGATGATCAAATTTATAACGTAATTGTTACTGCTCATGCATTTGTAATAATTTTTTTTATAGTTATACCTATTATAATTGGGGGATTTGGAAATTGATTAGTTCCTTTAATATTAGGAGCCCCTGATATAGCCTTTCCTCGAATAAATAATATAAGTTTTTGACTTTTACCCCCTTCATTAACACTATTATTAGCTAGTAGAATAGTTGAAGCAGGAGCTGGAACAGGATGAACAGTATATCCTCCCCTTTCTTCAGGAATTGCCCATGCCGGAGCTTCTGTTGATTTAGCTATTTTTTCACTTCATTTAGCAGGAATTTCTTCTATTTTAGGGGCTGTTAATTTTATTACAACAATTATTAATATACGGTCAAATGGAATTACATTTGACCGAATGCCATTATTTGTGTGATCTGTTGTAATTACAGCAGTATTATTACTTTTATCATTACCTGTTTTAGCCGGAGCAATCACTATACTTTTAACAGACCGAAATTTAAATACTTCATTCTTTGACCCAGCCGGAGGAGGAGATCCAATTT
>NM_FL_ACF3
AGTATGCTTATTCGAGCTGAATTAGGACATCCCGGATCCCTTATTGGAGATGATCAAATTTATAACGTAATTGTTACTGCTCATGCATTTGTAATAATTTTTTTTATAGTTATACCTATTATAATTGGAGGATTTGGAAATTGATTAGTTCCTTTAATATTAGGAGCCCCTGATATAGCCTTTCCTCGAATAAATAATATAAGTTTTTGACTTTTACCCCCTTCATTAACACTATTATTAGCTAGTAGTATAGTTGAAGCAGGAGCTGGAACAGGATGAACAGTATATCCTCCTCTTTCTTCAGGAATTGCCCATGCCGGAGCTTCTGTTGATTTAGCTATTTTTTCACTTCACTTAGCAGGAATTTCTTCTATTTTAGGGGCTGTTAATTTTATYACAACAATTATTAATATACGATCAAACGGAATTACATTTGACCGAATACCATTATTTGTATGATCTGTTGTAATTACAGCAGTGTTATTACTTTTATCATTACCTGTTTTAGCCGGAGCAATCACTATACTTTTAACAGACCGAAATTTAAATACTTCATTCTTTGACCCAGCCGGAGGAGGAGACCCAATTT
>NM_RG_IV
TGAGCAGGAATAGTGGGGACTTCTTTAAGTATACTTATTCGAGCTGAATTAGGACACCCCGGATCCCTTATTGGAGATGATCAGATTTATAACGTAATTGTTACTGCTCATGCATTTGTAATAATTTTTTTTATAGTTATACCTATTATAATTGGGGGATTTGGAAATTGATTAGTTCCTTTAATATTAGGAGCCCCTGATATAGCCTTTCCTCGAATAAATAATATAAGTTTTTGACTTTTACCCCCTTCATTAACACTATTATTAGCTAGTAGTATGGTTGAAGCAGGAGCTGGAACAGGATGAACAGTATATCCTCCTCTTTCTTCAGGAATTGCTCATGCCGGAGCTTCTGTTGATTTAGCCATTTTTTCACTTCATTTAGCAGGAATTTCTTCTATTTTAGGAGCTGTTAATTTTATTACAACAATTATTAATATACGGTCAAACGGAATTACATTTGACCGAATACCATTATTTGTGTGATCTGTTGTAATTACAGCAGTATTATTACTTTTATCATTACCTGTTTTAGCCGGAGCAATCACTATACTTTTAACAGACCGAAATTTAAATACTTCATTCTTTGACCCAGCCGGAGGAGGAGACCCAATTT
>NM_RG_22_BE4
TGAGCAGGAATAGTGGGGACTTCTTTAAGTATACTTATTCGAGCTGAATTAGGACACCCCGGATCCCTTATTGGAGATGATCAGATTTATAACGTAATTGTTACTGCTCATGCATTTGTAATAATTTTTTTTATAGTTATACCTATTATAATTGGGGGATTTGGAAATTGATTAGTTCCTTTAATATTAGGAGCCCCTGATATAGCCTTTCCTCGAATAAATAATATAAGTTTTTGACTTTTACCCCCTTCATTAACACTATTATTAGCTAGTAGTATGGTTGAAGCAGGAGCTGGAACAGGATGAACAGTATATCCTCCTCTTTCTTCAGGAATTGCTCATGCCGGAGCTTCTGTTGATTTAGCCATTTTTTCACTTCATTTAGCAGGAATTTCTTCTATTTTAGGAGCTGTTAATTTTATTACAACAATTATTAATATACGGTCAAACGGAATTACATTTGACCGAATACCATTATTTGTGTGATCTGTTGTAATTACAGCAGTATTATTACTTTTATCATTACCTGTTTTAGCCGGAGCAATCACTATACTTTTAACAGACCGAAATTTAAATACTTCATTCTTTGACCCAGCCGGAGGAGGAGACCCAATTT
>NM_RG_BX2
TGAGCAGGAATAGTGGGGACTTCTTTAAGTATACTTATTCGAGCTGAATTAGGACACCCCGGATCCCTTATTGGAGATGATCAGATTTATAACGTAATTGTTACTGCTCATGCATTTGTAATAATTTTTTTTATAGTTATACCTATTATAATTGGGGGATTTGGAAATTGATTAGTTCCTTTAATATTAGGAGCCCCTGATATAGCCTTTCCTCGAATAAATAATATAAGTTTTTGACTTTTACCCCCTTCATTAACACTATTATTAGCTAGTAGTATGGTTGAAGCAGGAGCTGGAACAGGATGAACAGTATATCCTCCTCTTTCTTCAGGAATTGCTCATGCCGGAGCTTCTGTTGATTTAGCCATTTTTTCACTTCATTTAGCAGGAATTTCTTCTATTTTAGGAGCTGTTAATTTTATTACAACAATTATTAATATACGGTCAAACGGAATTACATTTGACCGAATACCATTATTTGTGTGATCTGTTGTAATTACAGCAGTATTATTACTTTTATCATTACCTGTTTTAGCCGGAGCAATCACTATACTTTTAACAGACCGAAATTTAAATACTTCATTCTTTGACCCAGCCGGAGGAGGAGACCCAATTT
>NM_RG_IP
TGAGCAGGAATAGTGGGGACTTCTTTAAGTATACTTATTCGAGCTGAATTAGGACACCCCGGATCCCTTATTGGAGATGATCAGATTTATAACGTAATTGTTACTGCTCATGCATTTGTAATAATTTTTTTTATAGTTATACCTATTATAATTGGGGGATTTGGAAATTGATTAGTTCCTTTAATATTAGGAGCCCCTGATATAGCCTTTCCTCGAATAAATAATATAAGTTTTTGACTTTTACCCCCTTCATTAACACTATTATTAGCTAGTAGTATGGTTGAAGCAGGAGCTGGAACAGGATGAACAGTATATCCTCCTCTTTCTTCAGGAATTGCTCATGCCGGAGCTTCTGTTGATTTAGCCATTTTTTCACTTCATTTAGCAGGAATTTCTTCTATTTTAGGAGCTGTTAATTTTATTACAACAATTATTAATATACGGTCAAACGGAATTACATTTGACCGAATACCATTATTTGTGTGATCTGTTGTAATTACAGCAGTATTATTACTTTTATCATTACCTGTTTTAGCCGGAGCAATCACTATACTTTTAACAGACCGAAATTTAAATACTTCATTCTTTGACCCAGCCGGAGGAGGAGACCCAATTT
>NM_RG_GN4
TGAGCAGGAATAGTGGGGACTTCTTTAAGTATACTTATTCGAGCTGAATTAGGACACCCCGGATCCCTTATTGGAGATGATCAGATTTATAACGTAATTGTTACTGCTCATGCATTTGTAATAATTTTTTTTATAGTTATACCTATTATAATTGGGGGATTTGGAAATTGATTAGTTCCTTTAATATTAGGAGCCCCTGATATAGCCTTTCCTCGAATAAATAATATAAGTTTTTGACTTTTACCCCCTTCATTAACACTATTATTAGCTAGTAGTATGGTTGAAGCAGGAGCTGGAACAGGATGAACAGTATATCCTCCTCTTTCTTCAGGAATTGCTCATGCCGGAGCTTCTGTTGATTTAGCTATTTTTTCACTTCATTTAGCAGGAATTTCTTCTATTTTAGGAGCTGTTAATTTTATTACAACAATTATTAATATACGGTCAAACGGAATTACATTTGACCGAATACCATTATTTGTGTGATCTGTTGTAATTACAGCAGTATTATTACTTTTATCATTACCTGTTTTAGCCGGAGCAATCACTATACTTTTAACAGACCGAAATTTAAATACTTCATTCTTTGACCCAGCCGGAGGAGGAGACCCAATTT
>NM_RG_BC2
TGAGCAGGAATAGTGGGGACTTCTTTAAGTATACTTATTCGAGCTGAATTAGGACACCCCGGATCCCTTATTGGAGATGATCAGATTTATAACGTAATTGTTACTGCTCATGCATTTGTAATAATTTTTTTTATAGTTATACCTATTATAATTGGGGGATTTGGAAATTGATTAGTTCCTTTAATATTAGGAGCCCCTGATATAGCCTTTCCTCGAATAAATAATATAAGTTTTTGACTTTTACCCCCTTCATTAACACTATTATTAGCTAGTAGTATGGTTGAAGCAGGAGCTGGAACAGGATGAACAGTATATCCTCCTCTTTCTTCAGGAATTGCTCATGCCGGAGCTTCTGTTGATTTAGCTATTTTTTCACTTCATTTAGCAGGAATTTCTTCTATTTTAGGAGCTGTTAATTTTATTACAACAATTATTAATATACGGTCAAACGGAATTACATTTGACCGAATACCATTATTTGTGTGATCTGTTGTAATTACAGCAGTATTATTACTTTTATCATTACCTGTTTTAGCCGGAGCAATCACTATACTTTTAACAGACCGAAATTTAAATACTTCATTCTTTGACCCAGCCGGAGGAGGAGACCCAATTT
>NM_FL_AID5
TGGGCAGGAATAGTAGGGACTTCTTTAAGTATGCTTATTCGAGCTGAATTAGGACATCCCGGATCCCTTATTGGAGATGATCAAATTTATAACGTAATTGTTACTGCTCATGCATTTGTAATAATTTTTTTCATAGTTATGCCTATTATAATTGGGGGATTTGGAAATTGATTAGTTCCTTTAATACTAGGAGCCCCTGATATAGCCTTTCCTCGAATAAATAATATAAGTTTTTGACTTTTACCCCCTTCATTAACACTATTATTAGCTAGTAGTATAGTTGAAGCAGGAGCTGGAACAGGATGAACAGTATACCCTCCTCTTTCTTCAGGAATTGCCCATGCCGGAGCTTCCGTTGATTTAGCTATTTTTTCACTTCATTTAGCAGGAATTTCTTCTATTTTAGGAGCTGTTAATTTTATTACAACAATTATTAATATGCGATCAAACGGAATTACATTTGACCGAATACCATTATTTGTGTGATCTGTTGTAATTACAGCAGTATTATTACTTTTATCATTACCTGTTTTAGCCGGAGCAATCACTATACTTTTAACAGACCGAAATTTAAATACTTCATTCTTTGACCCAGCCGGAGGAGGAGACCCGATTT
>NM_RG_22_AQ3
TGAGCAGGAATAGTAGGRACTTCTTTAAGTATGCTTATTCGAGCTGAATTAGGACATCCCGGATCCCTTATTGGAGATGATCAAATTTATAACGTAATTGTTACTGCTCATGCATTTGTAATAATTTTTTTYATAGTTATACCTATTATAATTGGGGGATTTGGAAATTGATTAGTTCCTTTAATATTAGGAGCCCCTGATATAGCCTTTCCTCGAATAAATAATATAAGTTTTTGACTTTTACCCCCTTCATTAACACTATTATTAGCTAGTAGTATAGTTGAAGCAGGAGCTGGAACAGGATGAACAGTATATCCWCCTCTTTCTTCAGGAATTGCCCATGCCGGAGCTTCTGTTGATTTAGCTATTTTTTCGCTTCATTTAGCAGGAATTTCTTCTATTTTAGGGGCTGTTAATTTTATTACAACAATTATTAATATACGATCAAACGGAATTACATTTGACCGAATGCCATTATTTGTRTGATCYGTTGTAATTACAGCAGTATTATTACTTTTATCATTRCCTGTTTTAGCCGGAGCAATCACTATACTTTTAACAGAYCGAAATTTAAATACTTCATTCTTTGAYCCAGCCGGAGGAGGAGACCCAATTT
>NM_FL_ACC6
TGAGCAGGAATAGTAGGAACTTCTTTAAGTATGCTTATTCGAGCTGAATTAGGACATCCCGGATCCCTTATTGGAGATGATCAAATTTATAACGTAATTGTTACTGCTCATGCATTTGTAATAATTTTTTTCATAGTTATACCTATTATAATTGGAGGATTTGGAAATTGATTAGTTCCTTTAATATTAGGAGCCCCTGATATAGCCTTTCCTCGAATAAATAATATAAGTTTTTGACTTTTACCCCCTTCATTAACACTATTATTAGCTAGTAGTATAGTTGAAGCAGGGGCTGGAACAGGATGAACAGTATATCCACCTCTTTCTTCAGGAATTGCCCATGCCGGAGCTTCTGTTGATTTAGCTATTTTTTCGCTTCATTTAGCAGGAATTTCTTCTATTTTAGGAGCTGTTAATTTTATTACAACAATTATTAATATACGATCAAACGGAATTACATTTGACCGAATGCCATTATTTGTATGATCCGTTGTAATTACAGCAGTATTATTACTTTTATCATTGCCTGTTTTAGCCGGAGCAATCACTATACTTTTAACAGATCGAAATTTAAATACTTCATTCTTTGACCCAGCCGGAGGAGGAGACCCAATTT
>NM_RG_BI1
TGAGCAGGAATAGTAGGAACTTCTTTAAGTATGCTTATTCGAGCTGAATTAGGACATCCCGGATCCCTTATTGGAGATGATCAAATTTATAACGTAATTGTTACTGCTCATGCATTTGTAATAATTTTTTTCATAGTTATACCTATTATAATTGGAGGATTTGGAAATTGATTAGTTCCTTTAATATTAGGAGCCCCTGATATAGCCTTTCCTCGAATAAATAATATAAGTTTTTGACTTTTACCCCCTTCATTAACACTATTATTAGCTAGTAGTATAGTTGAAGCAGGGGCTGGAACAGGATGAACAGTATATCCACCTCTTTCTTCAGGAATTGCCCATGCCGGAGCTTCTGTTGATTTAGCTATTTTTTCGCTTCATTTAGCAGGAATTTCTTCTATTTTAGGAGCTGTTAATTTTATTACAACAATTATTAATATACGATCAAACGGAATTACATTTGACCGAATGCCATTATTTGTATGATCCGTTGTAATTACAGCAGTATTATTACTTTTATCATTGCCTGTTTTAGCCGGAGCAATCACTATACTTTTAACAGATCGAAATTTAAATACTTCATTCTTTGACCCAGCCGGAGGAGGAGACCCAATTT
>NM_RG_AS8
TGAGCAGGAATAGTAGGAACTTCTTTAAGTATGCTTATTCGAGCTGAATTAGGACATCCCGGATCCCTTATTGGAGATGATCAAATTTATAACGTAATTGTTACTGCTCATGCATTTGTAATAATTTTTTTCATAGTTATACCTATTATAATTGGAGGATTTGGAAATTGATTAGTTCCTTTAATATTAGGAGCCCCTGATATAGCCTTTCCTCGAATAAATAATATAAGTTTTTGACTTTTACCCCCTTCATTAACACTATTATTAGCTAGTAGTATAGTTGAAGCAGGGGCTGGAACAGGATGAACAGTATATCCACCTCTTTCTTCAGGAATTGCCCATGCCGGAGCTTCTGTTGATTTAGCTATTTTTTCGCTTCATTTAGCAGGAATTTCTTCTATTTTAGGAGCTGTTAATTTTATTACAACAATTATTAATATACGATCAAACGGAATTACATTTGACCGAATGCCATTATTTGTATGATCCGTTGTAATTACAGCAGTATTATTACTTTTATCATTGCCTGTTTTAGCCGGAGCAATCACTATACTTTTAACAGATCGAAATTTAAATACTTCATTCTTTGACCCAGCCGGAGGAGGAGACCCAATTT
>NM_RG_FQ1
TGAGCAGGAATAGTAGGAACTTCTTTAAGTATGCTTATTCGAGCTGAATTAGGACATCCCGGATCCCTTATTGGAGATGATCAAATTTATAACGTAATTGTTACTGCTCATGCATTTGTAATAATTTTTTTCATAGTTATACCTATTATAATTGGAGGATTTGGAAATTGATTAGTTCCTTTAATATTAGGAGCCCCTGATATAGCCTTTCCTCGAATAAATAATATAAGTTTTTGACTTTTACCCCCTTCATTAACACTATTATTAGCTAGTAGTATAGTTGAAGCAGGGGCTGGAACAGGATGAACAGTATATCCACCTCTTTCTTCAGGAATTGCCCATGCCGGAGCTTCTGTTGATTTAGCTATTTTTTCGCTTCATTTAGCAGGAATTTCTTCTATTTTAGGAGCTGTTAATTTTATTACAACAATTATTAATATACGATCAAACGGAATTACATTTGACCGAATGCCATTATTTGTATGATCCGTTGTAATTACAGCAGTATTATTACTTTTATCATTGCCTGTTTTAGCCGGAGCAATCACTATACTTTTAACAGATCGAAATTTAAATACTTCATTCTTTGACCCAGCCGGAGGAGGAGACCCAATTT
>NM_RG_GB3
TGAGCAGGAATAGTAGGAACTTCTTTAAGTATGCTTATTCGAGCTGAATTAGGACATCCCGGATCCCTTATTGGAGATGATCAAATTTATAACGTAATTGTTACTGCTCATGCATTTGTAATAATTTTTTTCATAGTTATACCTATTATAATTGGAGGATTTGGAAATTGATTAGTTCCTTTAATATTAGGAGCCCCTGATATAGCCTTTCCTCGAATAAATAATATAAGTTTTTGACTTTTACCCCCTTCATTAACACTATTATTAGCTAGTAGTATAGTTGAAGCAGGGGCTGGAACAGGATGAACAGTATATCCACCTCTTTCTTCAGGAATTGCCCATGCCGGAGCTTCTGTTGATTTAGCTATTTTTTCGCTTCATTTAGCAGGAATTTCTTCTATTTTAGGAGCTGTTAATTTTATTACAACAATTATTAATATACGATCAAACGGAATTACATTTGACCGAATGCCATTATTTGTATGATCCGTTGTAATTACAGCAGTATTATTACTTTTATCATTGCCTGTTTTAGCCGGAGCAATCACTATACTTTTAACAGATCGAAATTTAAATACTTCATTCTTTGACCCAGCCGGAGGAGGAGACCCAATTT
>NM_RG_GB6
TGAGCAGGAATAGTAGGAACTTCTTTAAGTATGCTTATTCGAGCTGAATTAGGACATCCCGGATCCCTTATTGGAGATGATCAAATTTATAACGTAATTGTTACTGCTCATGCATTTGTAATAATTTTTTTCATAGTTATACCTATTATAATTGGAGGATTTGGAAATTGATTAGTTCCTTTAATATTAGGAGCCCCTGATATAGCCTTTCCTCGAATAAATAATATAAGTTTTTGACTTTTACCCCCTTCATTAACACTATTATTAGCTAGTAGTATAGTTGAAGCAGGGGCTGGAACAGGATGAACAGTATATCCACCTCTTTCTTCAGGAATTGCCCATGCCGGAGCTTCTGTTGATTTAGCTATTTTTTCGCTTCATTTAGCAGGAATTTCTTCTATTTTAGGAGCTGTTAATTTTATTACAACAATTATTAATATACGATCAAACGGAATTACATTTGACCGAATGCCATTATTTGTATGATCCGTTGTAATTACAGCAGTATTATTACTTTTATCATTGCCTGTTTTAGCCGGAGCAATCACTATACTTTTAACAGATCGAAATTTAAATACTTCATTCTTTGACCCAGCCGGAGGAGGAGACCCAATTT
>NM_FL_AHA3
TGAGCAGGAATAGTAGGAACTTCTTTAAGTATGCTTATTCGAGCTGAATTAGGACATCCCGGATCCCTTATTGGAGATGATCAAATTTATAACGTAATTGTTACTGCTCATGCATTTGTAATAATTTTTTTCATAGTTATACCTATTATAATTGGAGGATTTGGAAATTGATTAGTTCCTTTAATATTAGGAGCCCCTGATATAGCCTTTCCTCGAATAAATAATATAAGTTTTTGACTTTTACCCCCTTCATTAACACTATTATTAGCTAGTAGTATAGTTGAAGCAGGAGCTGGAACAGGATGAACAGTATATCCACCTCTTTCTTCAGGAATTGCCCATGCCGGAGCTTCTGTTGATTTAGCTATTTTTTCGCTTCATTTAGCAGGAATTTCTTCTATTTTAGGAGCTGTTAATTTTATTACAACAATTATTAATATACGATCAAACGGAATTACATTTGACCGAATGCCATTATTTGTATGATCCGTTGTAATTACAGCAGTATTATTACTTTTATCATTGCCTGTTTTAGCCGGAGCAATCACTATACTTTTAACAGATCGAAATTTAAATACTTCATTCTTTGACCCAGCCGGAGGAGGAGACCCAATTT
>NM_RG_22_BM2
TGAGCAGGAATAGTAGGAACTTCTTTAAGTATGCTTATTCGAGCTGAATTAGGACATCCCGGATCCCTTATTGGAGATGATCAAATTTATAACGTAATTGTTACTGCTCATGCATTTGTAATAATTTTTTTCATAGTTATACCTATTATAATTGGAGGATTTGGAAATTGATTAGTTCCTTTAATATTAGGAGCCCCTGATATAGCCTTTCCTCGAATAAATAATATAAGTTTTTGACTTTTACCCCCTTCATTAACACTATTATTAGCTAGTAGTATAGTTGAAGCAGGAGCTGGAACAGGATGAACAGTATACCCACCTCTTTCTTCAGGAATTGCCCATGCCGGAGCTTCTGTTGATTTAGCTATTTTTTCGCTTCATTTAGCAGGAATTTCTTCTATTTTAGGAGCTGTTAATTTTATTACAACAATTATTAATATACGATCAAACGGAATTACATTTGACCGAATGCCATTATTTGTATGATCCGTTGTAATTACAGCAGTATTATTACTTTTATCATTGCCTGTTTTAGCCGGAGCAATCACTATACTTTTAACAGATCGAAATTTAAATACTTCATTCTTTGACCCAGCCGGAGGAGGAGACCCAATTT
>NM_FL_AJT2
TGAGCAGGAATAGTAGGAACTTCTTTAAGTATGCTTATTCGAGCTGAATTAGGACATCCCGGATCCCTTATTGGAGATGATCAAATTTATAACGTAATTGTTACTGCTCATGCATTTGTAATAATTTTTTTCATAGTTATACCTATTATAATTGGAGGATTTGGAAATTGATTAGTTCCTTTAATATTAGGAGCCCCTGATATAGCCTTTCCTCGAATAAATAATATAAGTTTTTGACTTTTACCCCCTTCATTAACACTATTATTAGCTAGTAGTATAGTTGAAGCAGGAGCTGGAACAGGATGAACAGTATACCCACCTCTTTCTTCAGGAATTGCCCATGCCGGAGCTTCTGTTGATTTAGCTATTTTTTCGCTTCATTTAGCAGGAATTTCTTCTATTTTAGGAGCTGTTAATTTTATTACAACAATTATTAATATACGATCAAACGGAATTACATTTGACCGAATGCCATTATTTGTATGATCCGTTGTAATTACAGCAGTATTATTACTTTTATCATTGCCTGTTTTAGCCGGAGCAATCACTATACTTTTAACAGATCGAAATTTAAATACTTCATTCTTTGACCCAGCCGGAGGAGGAGACCCAATTT
>NM_RG_DJ6
AGTATGCTTATTCGAGCTGAATTAGSACATCCCGGATCCCTTATTGGAGATGATCAAATTTATAACGTAATTGTTACTGCTCATGCATTTGTAATAATTTTTTTCATAGTTATACCTATTATAATTGGAGGATTTGGAAATTGATTAGTTCCTTTAATATTAGGAGCCCCTGATATAGCCTTTCCTCGAATAAATAATATAAGTTTTTGACTTTTACCCCCTTCATTAACACTATTATTAGCTAGTAGTATAGTTGAAGCAGGGGCTGGAACAGGATGAACAGTATATCCACCTCTTTCTTCAGGAATTGCCCATGCCGGAGCTTCTGTTGATTTAGCTATTTTTTCGCTTCATTTAGCAGGAATTTCTTCTATTTTAGGAGCTGTTAATTTTATTACAACAATTATTAATATACGATCAAACGGAATTACATTTGACCGAATGCCATTATTTGTATGATCCGTTGTAATTACAGCAGTATTATTACTTTTATCATTGCCTGTTTTAGCCGGAGCAATCACTATACTTTTAACAGATCGAAATTTAAATACTTCATTCTTTGACCCAGCCGGAGGAGGAGACCCAATTT
>NM_RG_BC3
TGAGCAGGAATAGTAGGAACTTCTTTAAGTATCCTTATTCGAGCTGAATTAGGACATCCCGGATCCCTTATTGGAGATGATCAAATTTATAACGTAATTGTTACTGCTCATGCATTTGTAATAATTTTTTTTATAGTTATGCCTATTATAATTGGGGGATTTGGAAATTGATTAGTTCCTTTAATACTAGGAGCCCCTGATATAGCCTTTCCTCGAATAAATAATATAAGTTTTTGACTTTTACCTCCTTCATTAACACTATTATTAGCTAGTAGTATAGTTGAAGCAGGAGCTGGAACAGGATGAACAGTATATCCTCCTCTTTCTTCAGGAATTGCCCATGCCGGAGCTTCAGTTGATTTAGCTATTTTTTCACTTCATTTAGCAGGAATTTCTTCTATTTTAGGGGCTGTTAATTTTATTACAACAATTATTAATATACGGTCAAACGGAATTACATTTGACCGAATACCATTATTTGTGTGATCTGTTGTAATTACAGCAGTATTATTACTTTTATCATTACCTGTTTTAGCCGGAGCAATCACTATACTTTTAACAGACCGAAATTTAAATACTTCATTCTTTGACCCAGCCGGAGGAGGAGACCCAATTT
>NM_RG_22_AL3
TGAGCAGGAATAGTGGGGACTTCTTTAAGTATACTTATTCGAGCTGAATTAGGTCATCCCGGATCCCTTATTGGAGATGATCAAATTTATAACGTAATTGTTACTGCTCATGCATTTGTAATAATTTTTTTTATAGTTATACCTATTATAATTGGGGGATTTGGAAATTGATTAGTTCCTTTAATATTAGGAGCCCCTGATATAGCCTTTCCTCGAATAAATAATATAAGTTTTTGACTTTTACCTCCTTCATTAACACTATTATTAGCTAGTAGTATAGTTGAAGCAGGAGCTGGAACAGGATGAACAGTATACCCTCCTCTTTCTTCAGGAATTGCCCATGCCGGAGCTTCTGTTGATTTAGCTATTTTTTCACTTCACTTAGCAGGAATTTCTTCTATTTTAGGGGCTGTTAATTTTATTACAACAATTATTAATATACGATCAAACGGAATTACATTTGACCGAATACCATTATTTGTATGATCTGTTGTAATTACAGCAGTATTATTACTTTTATCATTACCTGTTTTAGCCGGAGCAATCACTATACTTTTAACAGACCGAAATTTAAATACTTCATTCTTTGACCCAGCCGGAGGAGGAGACCCAAT
>NM_RG_22_AL5
TGAGCAGGAATAGTAGGGACTTCTTTAAGTATACTTATTCGAGCTGAATTAGGACATCCCGGATCCCTTATTGGAGATGATCAAATTTATAACGTAATCGTTACTGCTCATGCATTTGTAATAATTTTTTTTATAGTTATACCTATTATAATTGGAGGATTTGGAAATTGATTAGTTCCTTTAATATTAGGAGCCCCTGATATAGCCTTTCCTCGAATAAATAATATAAGTTTTTGACTTTTACCTCCTTCATTAACACTATTATTAGCTAGTAGTATAGTTGAAGCAGGAGCTGGAACAGGATGAACAGTATATCCTCCTCTTTCTTCAGGAATTGCCCATGCCGGAGCTTCTGTTGATTTAGCTATTTTTTCACTTCACTTAGCAGGAATTTCTTCTATTTTAGGGGCTGTTAATTTTATTACAACAATTATTAATATACGATCAAACGGAATTACATTTGACCGAATACCATTATTTGTATGATCTGTTGTAATTACAGCAGTATTATTACTTTTATCATTACCTGTTTTAGCCGGAGCAATCACTATACTTTTAACAGACCGAAATTTAAATACTTCATTCTTTGACCCAGCCGGAGGAGGAGACCCAAT
>NM_FL_ADC9
TGAGCAGGAATAGTGGGGACTTCTTTAAGTATACTTATTCGAGCTGAATTAGGACATCCCGGATCCCTTATTGGAGATGATCAAATTTATAACGTAATTGTTACTGCTCATGCATTTGTAATAATTTTTTTTATAGTTATACCTATTATAATTGGAGGATTTGGAAATTGATTAGTTCCTTTAATATTAGGAGCCCCTGATATAGCCTTTCCTCGAATAAATAATATAAGTTTTTGACTTTTACCTCCTTCATTAACACTATTATTAGCTAGTAGTATAGTTGAAGCAGGAGCTGGAACAGGATGAACAGTATACCCTCCTCTTTCTTCAGGAATTGCCCATGCGGGAGCTTCTGTTGATTTAGCTATTTTTTCACTTCACTTAGCAGGAATTTCTTCTATTTTAGGAGCTGTTAATTTTATTACAACAATTATTAATATACGATCAAACGGAATTACATTTGATCGAATGCCATTATTTGTATGATCTGTTGTAATTACAGCAGTATTATTACTTTTATCATTACCTGTTTTAGCCGGAGCCATCACTATACTTTTAACAGACCGAAATTTAAATACTTCATTCTTTGACCCAGCCGGAGGAGGAGACCCAATTT
>NM_RG_22_AV5
GCAGGAATAGTGGGGACTTCTTTAAGTATACTTATTCGAGCTGAATTAGGACATCCCGGATCCCTTATTGGAGATGATCAAATTTATAACGTAATTGTTACTGCTCATGCATTTGTAATAATTTTTTTTATAGTTATACCTATTATAATTGGAGGATTTGGAAATTGATTAGTTCCTTTAATATTAGGAGCCCCTGATATAGCCTTTCCTCGAATAAATAATATAAGTTTTTGACTTTTACCTCCTTCATTAACACTATTATTAGCTAGTAGTATAGTTGAAGCAGGAGCTGGAACAGGATGAACAGTATACCCTCCTCTTTCTTCAGGAATTGCCCATGCGGGAGCTTCTGTTGATTTAGCTATTTTTTCACTTCACTTAGCAGGAATTTCTTCTATTTTAGGAGCTGTTAATTTTATTACAACAATTATTAATATACGATCAAACGGAATTACATTTGATCGAATGCCATTATTTGTATGATCTGTTGTAATTACAGCAGTATTATTACTTTTATCATTACCTGTTTTAGCCGGAGCCATCACTATACTTTTAACAGACCGAAATTTAAATACTTCATTCTTTGACCCAGCCGGAGGAGGAGACCCAATTT
>NM_RG_22_AL8
TGAGCAGGAATAGTGGGGACTTCTTTAAGTATACTTATTCGAGCTGAATTAGGACATCCCGGATCCCTTATTGGAGATGATCAAATTTATAACGTAATTGTTACTGCTCATGCATTTGTAATAATTTTTTTTATAGTTATACCTATTATAATTGGAGGATTTGGAAATTGATTAGTTCCTTTAATATTAGGAGCCCCTGATATAGCCTTTCCTCGAATAAATAATATAAGTTTTTGACTTTTACCTCCTTCATTAACACTATTATTAGCTAGTAGTATAGTTGAAGCAGGAGCTGGAACAGGATGAACAGTATACCCTCCTCTTTCTTCAGGAATTGCCCATGCGGGAGCTTCTGTTGATTTAGCTATTTTTTCACTTCACTTAGCAGGAATTTCTTCTATTTTAGGAGCTGTTAATTTTATTACAACAATTATTAATATACGATCAAACGGAATTACATTTGATCGAATGCCATTATTTGTATGATCTGTTGTAATTACAGCAGTATTATTACTTTTATCATTACCTGTTTTAGCCGGAGCCATCACTATACTTTTAACAGACCGAAATTTAAATACTTCATTCTTTGACCCAGCCGGAGGAGGAGACCCAAT
>NM_FL_ACC5
TGAGCAGGAATAGTAGGGACTTCTTTAAGTATACTTATTCGAGCTGAATTAGGACATCCCGGATCCCTTATTGGAGATGACCAAATTTATAACGTAATTGTTACTGCTCATGCATTTGTAATAATTTTTTTTATAGTTATGCCTATTATAATTGGGGGATTTGGAAATTGATTAGTTCCTTTAATACTAGGAGCCCCTGATATAGCCTTTCCTCGAATAAATAATATAAGTTTTTGACTTTTACCTCCTTCATTAACACTATTATTAGCTAGTAGTATAGTTGAAGCAGGAGCTGGAACAGGATGAACAGTATATCCTCCTCTTTCTTCAGGAATTGCCCATGCCGGAGCTTCTGTTGATTTAGCTATTTTTTCACTTCATTTAGCAGGAATTTCTTCTATTTTAGGGGCTGTTAATTTTATTACAACAATTATTAATATACGATCAAACGGAATTACATTTGACCGAATACCATTATTTGTGTGATCTGTTGTAATTACAGCAGTATTATTACTTTTATCATTGCCTGTTTTAGCTGGAGCAATCACTATACTTTTAACAGACCGAAATTTAAATACTTCATTCTTTGACCCAGCCGGAGGAGGAGACCCGATTT
>NM_RG_22_AL1
TGAGCAGGAATAGTAGGGACTTCTTTAAGTATGCTTATTCGAGCTGAATTAGGACATCCCGGATCCCTTATTGGAGATGATCAAATTTATAACGTAATTGTTACTGCTCATGCATTTGTAATAATTTTTTTTATAGTTATGCCAATTATAATTGGGGGATTTGGAAATTGATTAGTTCCTTTAATACTAGGAGCCCCTGATATAGCCTTTCCTCGAATAAATAATATAAGTTTTTGACTTTTACCTCCTTCACTAACACTATTATTAGCTAGTAGTATAGTTGAAGCAGGAGCTGGAACAGGATGAACAGTATACCCTCCTCTTTCTTCAGGAATTGCCCATGCCGGAGCTTCTGTTGATTTAGCTATTTTTTCACTTCATTTAGCAGGAATTTCTTCTATTTTAGGGGCTGTTAATTTTATTACAACAATTATTAATATACGATCAAACGGAATTACATTTGACCGAATACCATTATTTGTGTGATCTGTTGTAATTACAGCAGTATTATTACTTTTATCATTACCTGTTTTAGCCGGAGCAATCACTATACTTTTAACAGATCGAAATTTAAATACTTCATTCTTTGACCCAGCCGGAGGAGGAGACCCGAT
>NM_FL_ACR3
TGAGCAGGAATAGTAGGGACTTCTTTAAGTATGCTTATTCGAGCTGAATTAGGACATCCCGGATCCCTTATTGGAGATGACCAAATTTATAACGTAATTGTTACTGCTCATGCATTTGTAATAATTTTTTTTATAGTTATGCCTATTATAATTGGGGGATTTGGAAATTGATTAGTTCCTTTAATACTAGGAGCCCCTGATATAGCCTTTCCTCGAATAAATAATATAAGTTTTTGACTTTTACCTCCTTCATTAACACTATTATTAGCTAGTAGTATAGTTGAAGCAGGAGCTGGAACAGGATGAACAGTATATCCTCCTCTTTCTTCAGGAATTGCCCATGCCGGAGCTTCTGTTGATTTAGCTATTTTTTCACTTCATTTAGCAGGAATTTCTTCTATTTTAGGGGCTGTTAATTTTATTACAACAATTATTAATATACGATCAAACGGAATTACATTTGACCGAATACCATTATTTGTGTGATCTGTTGTAATTACAGCAGTATTATTACTTTTATCATTGCCTGTTTTAGCTGGAGCAATCACTATACTTTTAACAGACCGAAATTTAAATACTTCATTCTTTGACCCAGCCGGAGGAGGAGACCCGAT
>NM_FL_ACH8
TGAGCAGGAATAGTAGGGACTTCTTTAAGTATGCTTATTCGAGCTGAATTAGGACATCCCGGATCCCTTATTGGAGATGACCAAATTTATAACGTAATTGTTACTGCTCATGCATTTGTAATAATTTTTTTTATAGTTATGCCTATTATAATTGGGGGATTTGGAAATTGATTAGTTCCTTTAATACTAGGAGCCCCTGATATAGCCTTTCCTCGAATAAATAATATAAGTTTTTGACTTTTACCTCCTTCATTAACACTATTATTAGCTAGTAGTATAGTTGAAGCAGGAGCTGGAACAGGATGAACAGTATATCCTCCTCTTTYTTCAGGAATTGCCCATGCCGGAGCTTCTGTTGATTTAGCTATTTTTTCACTTCATTTAGCAGGAATTTCTTCTATTTTAGGGGCTGTTAATTTTATTACAACAATTATTAATATACGATCAAACGGAATTACATTTGACCGAATACCATTATTTGTGTGATCTGTTGTAATTACAGCAGTATTATTACTTTTATCATTGCCTGTTTTAGCTGGAGCAATCACTATACTTTTAACAGACCGAAATTTAAATACTTCATTCTTTGACCCAGCCGGAGGAGGAGACCCGATT
>NM_RG_22_AL10
TGAGCAGGAATAGTAGGGACTTCTTTAAGTATACTTATTCGAGCTGAATTAGGACATCCCGGATCCCTTATTGGAGATGACCAAATTTATAACGTAATTGTTACTGCTCATGCATTTGTAATAATTTTTTTTATAGTTATGCCTATTATAATTGGGGGATTTGGAAATTGATTAGTTCCTTTAATACTAGGAGCCCCTGATATAGCCTTTCCTCGAATAAATAATATAAGTTTTTGACTTTTACCTCCTTCATTAACACTATTATTAGCTAGTAGTATAGTTGAAGCAGGAGCTGGAACAGGATGAACAGTATATCCTCCTCTTTCTTCAGGAATTGCCCATGCCGGAGCTTCTGTTGATTTAGCTATTTTTTCACTTCATTTAGCAGGAATTTCTTCTATTTTAGGGGCTGTTAATTTTATTACAACAATTATTAATATACGATCAAACGGAATTACATTTGACCGAATACCATTATTTGTGTGATCTGTTGTAATTACAGCAGTATTATTACTTTTATCATTGCCTGTTTTAGCTGGAGCAATCACTATACTTTTAACAGACCGAAATTTAAATACTTCATTCTTTGACCCAGCCGGAGGAGGAGACCCGA
>NM_RG_22_CO1
TGAGCAGGAATAGTAGGGACTTCTTTAAGTATGCTTATTCGAGCTGAATTAGGACATCCCGGATCCCTTATTGGAGATGACCAAATTTATAACGTAATTGTTACTGCTCATGCATTTGTAATAATTTTTTTTATAGTTATGCCTATTATAATTGGGGGATTTGGAAATTGATTAGTTCCTTTAATACTAGGAGCCCCTGATATAGCCTTTCCTCGAATAAATAATATAAGTTTTTGACTTTTACCTCCTTCATTAACACTATTATTAGCTAGTAGTATAGTTGAAGCAGGAGCTGGAACAGGGTGAACAGTATATCCTCYTCTTTCTTCAGGAATTGCCCATGCCGGAGCTTCTGTTGATTTAGCTATTTTTTCACTTCATTTAGCAGGAATTTCTTCTATTTTAGGGGCTGTTAATTTTATTACAACAATTATTAATATACGATCAAACGGAATTACATTTGACCGAATACCATTATTTGTGTGATCTGTTGTAATTACAGCAGTATTATWACTTTTATCATTGCCTGTTTTAGCTGGAGCAATCMCTATTCTTTTAACAGACCGAAATTTAAATACTTCATTCTTTGACCCAGCCGGAGGAGGAG
>NM_RG_AS5
TGAGCAGGAATAGTAGGGACTTCTTTAAGTATGCTTATTCGAGCTGAATTAGGACATCCCGGATCCCTTATTGGAGATGACCAAATTTATAACGTAATTGTTACTGCTCATGCATTTGTAATAATTTTTTTTATAGTTATGCCTATTATAATKGGGGGATTTGGAAATTGATTAGTTCCTTTAATACTAGGAGCCCCTGATATAGCCTTTCCTCGAATAAATAATATAAGTTTTTGACTTTTACCTCCTTCATTAACACTATTATTAGCTAGTAGTATAGTTGAAGCAGGAGCTGGAACAGGATGAACAGTATATCCTCCTCTTTCTTCAGGAATTGCCCATGCCGGAGCTTCTGTTGATTTAGCTATTTTTTCACTTCATTTAGCAGGAATTTCTTCTATTTTAGGGGCTGTTAATTTTATTACAACAATTATTAATATACGATCAAACGGAATTACATTTGACCGAATACCATTATTTGTATGATCTGTTGTAATTACAGCAGTATTATTACTTTTATCATTGCCTGTTTTAGCTGGAGCAATCACTATACTTTTAACAGACCGAAATTTAAATACTTCATTCTTTGACCCAGCCGGAGGAGGAGACCCGATTT
>NM_RG_22_AV7
GCAGGAATAGTAGGGACTTCTTTAAGTATGCTTATTCGAGCTGAATTAGGACATCCCGGATCCCTTATTGGAGATGACCAAATTTATAACGTAATTGTTACTGCTCATGCATTTGTAATAATTTTTTTTATAGTTATGCCTATTATAATTGGGGGATTTGGAAATTGATTAGTTCCTTTAATACTAGGAGCCCCTGATATAGCCTTTCCTCGAATAAATAATATAAGTTTTTGACTTTTACCTCCTTCATTAACACTATTATTAGCTAGTAGTATAGTTGAAGCAGGAGCTGGAACAGGATGAACAGTATACCCTCCTCTTTCTTCAGGAATTGCCCATGCCGGAGCTTCTGTTGATTTAGCTATTTTTTCACTTCATTTAGCAGGAATTTCTTCTATTTTAGGGGCTGTTAATTTTATTACAACAATTATTAATATACGATCAAACGGAATTACATTTGACCGAATACCATTATTTGTGTGATCTGTTGTAATTACAGCAGTATTATTACTTTTATCATTGCCTGTTTTAGCTGGAGCAATCACTATACTTTTAACAGACCGAAATTTAAATACTTCATTCTTTGACCCAGCCGGAGGAGGAGATCCGATTT
>NM_RG_AR5
TCTTTAAGTATGCTTATTCGAGCTGAATTACGACATCCCGGATCCCTTATTGGAGATGACCAAATTTATAACGTAATTGTTACTGCTCATGCATTTGTAATAATTTTTTTTATAGTTATGCCTATTATAATTGGGGGATTTGGAAATTGATTAGTTCCTTTAATACTAGGAGCCCCTGATATAGCCTTTCCTCGAATAAATAATATAAGTTTTTGACTTTTACCTCCTTCATTAACACTATTATTAGCTAGTAGTATAGTTGAAGCAGGAGCTGGAACAGGATGAACAGTATATCCTCCTCTTTCTTCAGGAATTGCCCATGCCGGAGCTTCTGTTGATTTAGCTATTTTTTCACTTCATTTAGCAGGAATTTCTTCTATTTTAGGGGCTGTTAATTTTATTACAACAATTATTAATATACGATCAAACGGAATTACATTTGACCGAATACCATTATTTGTGTGATCTGTTGTAATTACAGCAGTATTATTACTTTTATCATTGCCTGTTTTAGCTGGAGCAATCACTATACTTTTAACAGACCGAAATTTAAATACTTCATTCTTTGACCCAGCCGGAGGAGAAGACCCGATTT
>NM_RG_CK9
GCAGGAAKAGTAGGGACTTCTTTAAGTATGCTTATTCGAGCTGAATTAGGACATCCCGGATCCCTTATTGGAGATGATCAAATTTATAACGTAATTGTTACTGCTCATGCATTTGTAATAATTTTTTTTATAGTTATGCCAATTATAATTGGGGGATTTGGAAATTGATTAGTTCCTTTAATACTAGGAGCCCCTGATATAGCCTTTCCTCGAATAAATAATATAAGTTTTTGACTTTTACCCCCTTCACTAACACTATTATTAGCTAGTAGTATAGTTGAAGCAGGAGCTGGAACAGGATGAACAGTATACCCTCCTCTTTCTTCAGGAATTGCCCATGCCGGAGCTTCTGTTGATTTAGCTATTTTTTCACTTCATTTAGCAGGAATTTCTTCTATTTTAGGAGCTGTTAATTTTATTACAACAATTATTAATATACGATCAAACGGAATTACATTTGACCGAATACCATTATTTGTGTGATCTGTTGTAATTACAGCAGTATTATTACTTTTATCATTACCTGTTTTAGCCGGAGCAATCACTATACTTTTAACAGATCGAAATTTAAATACTTCATTCTTTGACCCAGCCGGAGGAGGAGACCCGATTT
>NM_RG_DD5
TGAGCAGGAATAGTAGGGACTTCCTTAAGTATACTTATTCGAGCTGAATTAGGACATCCCGGATCCCTTATTGGAGATGATCAAATTTATAACGTAATTGTTACTGCTCATGCATTTGTAATAATTTTTTTTATAGTTATGCCTATTATAATTGGGGGATTTGGAAATTGATTAGTTCCTTTAATACTAGGAGCCCCTGATATAGCATTTCCTCGAATAAATAATATAAGTTTTTGACTTTTACCTCCTTCATTAACACTATTATTAGCTAGTAGTATAGTTGAAGCAGGAGCTGGAACAGGATGAACAGTATACCCTCCTCTTTCCTCAGGAATTGCCCATGCTGGAGCTTCTGTTGATTTAGCTATTTTTTCGCTTCATTTAGCAGGAATTTCTTCTATTTTAGGGGCTGTTAATTTTATTACAACAATTATTAATATACGATCAAACGGAATTACATTTGACCGAATACCATTATTTGTGTGATCTGTTGTAATTACAGCAGTATTATTACTTTTATCATTACCTGTTTTAGCCGGGGCAATCACTATACTTTTAACAGACCGAAATTTAAATACTTCATTCTTTGATCCAGCCGGAGGAGGAGACCCAATTT
>NM_FL_ADC6
TGAGCAGGAATAGTAGGGACTTCCTTAAGTATACTTATTCGAGCTGAATTAGGACATCCCGGATCCCTTATTGGAGATGATCAAATTTATAACGTAATTGTTACTGCTCATGCATTTGTAATAATTTTTTTTATAGTTATGCCTATTATAATTGGGGGATTTGGAAATTGATTAGTTCCTTTAATACTAGGAGCCCCTGATATAGCATTTCCTCGAATAAATAATATAAGTTTTTGACTTTTACCTCCTTCATTAACACTATTATTAGCTAGTAGTATAGTTGAAGCAGGAGCTGGAACAGGATGAACAGTATACCCTCCTCTTTCCTCAGGAATTGCCCATGCTGGAGCTTCTGTTGATTTAGCTATTTTTTCGCTTCATTTAGCAGGAATTTCTTCTATTTTAGGGGCTGTTAATTTTATTACAACAATTATTAATATACGATCAAACGGAATTACATTTGACCGAATACCATTATTTGTGTGATCTGTTGTAATTACAGCAGTATTATTACTTTTATCATTACCTGTTTTAGCCGGGGCAATCACTATACTTTTAACAGACCGAAATTTAAATACTTCATTCTTTGATCCAGCCGGAGGAGGAGACCCAATTT
>NM_FL_AGN6
TGAGCAGGAATAGTAGGGACTTCCTTAAGTATACTTATTCGAGCTGAATTAGGACATCCCGGATCCCTTATTGGAGATGATCAAATTTATAACGTAATTGTTACTGCTCATGCATTTGTAATAATTTTTTTTATAGTTATGCCTATTATAATTGGGGGATTTGGAAATTGATTAGTTCCTTTAATACTAGGAGCCCCTGATATAGCATTTCCTCGAATAAATAATATAAGTTTTTGACTTTTACCTCCTTCATTAACACTATTATTAGCTAGTAGTATAGTTGAAGCAGGAGCTGGAACAGGATGAACAGTATACCCTCCTCTTTCCTCAGGAATTGCCCATGCTGGAGCTTCTGTTGATTTAGCTATTTTTTCGCTTCATTTAGCAGGAATTTCTTCTATTTTAGGGGCTGTTAATTTTATTACAACAATTATTAATATACGATCAAACGGAATTACATTTGACCGAATACCATTATTTGTGTGATCTGTTGTAATTACAGCAGTATTATTACTTTTATCATTACCTGTTTTAGCCGGGGCAATCACTATACTTTTAACAGACCGAAATTTAAATACTTCATTCTTTGATCCAGCCGGAGGAGGAGACCCAATTT
>NM_RG_AR6
TGAGCWGGAATAGTAGGGACTTCTTTAAGTATACTTATTCGAGCTGAATTAGGACATCCCGGATCCCTTATTGGAGATGATCAAATTTATAACGTAATTGTTACTGCTCATGCATTTGTAATAATTTTTTTTATAGTTATGCCTATTATAATTGGGGGATTTGGAAATTGATTAGTTCCTTTAATACTAGGAGCCCCTGATATAGCATTTCCTCGAATAAATAATATAAGTTTTTGACTTTTACCTCCTTCATTAACACTATTATTAGCTAGTAGTATAGTTGAAGCAGGAGCTGGAACAGGATGAACAGTATACCCTCCTCTTTCCTCAGGAATTGCCCATGCTGGAGCTTCTGTTGATTTAGCTATTTTTTCGCTTCATTTAGCAGGAATTTCTTCTATTTTAGGGGCTGTTAATTTTATTACAACAATTATTAATATACGATCAAACGGAATTACATTTGACCGAATACCATTATTTGTGTGATCTGTTGTAATTACAGCAGTATTATTACTTTTATCATTACCTGTTTTAGCCGGGGCAATCACTATACTTTTAACAGACCGAAATTTAAATACTTCATTCTTTGATCCAGCCGGAGGAGGAGACCCAATTT
>NM_RG_22_AL4
TGAGCAGGAATAGTAGGGACTTCCTTAAGTATACTTATTCGAGCTGAATTAGGACATCCCGGATCCCTTATTGGAGATGATCAAATTTATAACGTAATTGTTACTGCTCATGCATTTGTAATAATTTTTTTTATAGTTATGCCTATTATAATTGGGGGATTTGGAAATTGATTAGTTCCTTTAATACTAGGAGCCCCTGATATAGCATTTCCTCGAATAAATAATATAAGTTTTTGACTTTTACCTCCTTCATTAACACTATTATTAGCTAGTAGTATAGTTGAAGCAGGAGCTGGAACAGGATGAACAGTATACCCTCCTCTTTCCTCAGGAATTGCCCATGCTGGAGCTTCTGTTGATTTAGCTATTTTTTCGCTTCATTTAGCAGGAATTTCTTCTATTTTAGGGGCTGTTAATTTTATTACAACAATTATTAATATACGATCAAACGGAATTACATTTGACCGAATACCATTATTTGTGTGATCTGTTGTAATTACAGCAGTATTATTACTTTTATCATTACCTGTTTTAGCCGGGGCAATCACTATACTTTTAACAGACCGAAATTTAAATACTTCATTCTTTGATCCAGCCGGAGGAGGAGACCCAAT
>NM_RG_GU2
TGAGCAGGAATAGTAGGGACTTCTTTAAGTATACTTATTCGAGCTGAATTAGGACATCCCGGATCCCTTATTGGAGATGATCAAATTTATAACGTAATTGTTACTGCTCATGCATTTGTAATAATTTTTTTTATAGTTATGCCTATTATAATTGGGGGATTTGGAAATTGATTAGTTCCTTTAATACTAGGAGCCCCTGATATAGCATTTCCTCGAATAAATAATATAAGTTTTTGACTTTTACCTCCTTCATTAACACTATTATTAGCTAGTAGTATAGTTGAAGCAGGTGCTGGAACAGGGTGAACAGTATATCCTCCTCTTTCCTCAGGAATTGCCCATGCCGGAGCTTCTGTTGATTTAGCTATTTTTTCACTTCATTTAGCAGGAATTTCTTCTATTTTAGGGGCTGTTAATTTTATTACAACAATTATTAATATACGATCAAACGGAATTACATTTGACCGAATACCATTATTTGTGTGATCTGTTGTAATTACAGCAGTATTATTACTTTTATCATTACCTGTTTTAGCCGGAGCAATCACTATGCTTTTAACAGACCGAAATTTAAATACTTCATTCTTTGACCCAGCTGGAGGAGGAGACCCAATTT
>NM_RG_FW1
TGAGCAGGAATAGTAGGGACTTCTCTAAGTATGCTTATTCGAGCTGAATTAGGACATCCCGGATCCCTTATTGGAGATGATCAAATTTATAACGTAATTGTTACTGCTCATGCATTTGTAATAATTTTTTTTATAGTTATACCTATTATAATTGGGGGATTTGGAAATTGATTAGTTCCTTTAATACTAGGAGCCCCTGATATAGCATTTCCTCGAATAAATAATATAAGTTTTTGACTTTTACCTCCTTCATTAACACTATTATTAGCTAGTAGTATAGTTGAAGCAGGAGCTGGAACAGGGTGAACAGTATATCCTCCCCTTTCCTCAGGAATTGCCCATGCCGGAGCTTCTGTTGATTTAGCTATTTTTTCACTTCATTTAGCAGGAATTTCTTCTATTTTAGGGGCTGTTAATTTTATTACAACAATTATTAATATACGATCAAACGGAATTACATTTGACCGAATACCATTATTTGTGTGATCTGTTGTAATTACAGCAGTATTATTACTTTTATCATTACCTGTTTTAGCCGGAGCAATCACTATGCTTTTAACAGACCGAAATTTAAATACTTCATTCTTTGACCCAGCCGGAGGAGGAGACCCAATTT
>NM_RG_EG1
TGAGCAGGAATAGTAGGGACTTCTTTAAGTATGCTTATTCGAGCTGAATTAGGACATCCCGGATCCCTTATTGGAGATGATCAAATTTATAACGTAATTGTTACTGCTCATGCATTTGTAATAATTTTTTTTATAGTTATGCCTATTATAATTGGGGGATTCGGAAATTGATTAGTTCCTTTAATACTAGGAGCCCCTGATATAGCATTTCCTCGAATAAATAATATAAGTTTTTGACTTTTACCTCCTTCATTAACACTATTATTAGCTAGTAGTATAGTTGAAGCAGGAGCTGGAACAGGATGAACAGTATATCCTCCTCTTTCCTCAGGAATTGCCCATGCCGGAGCTTCTGTTGATTTAGCTATTTTTTCACTTCATTTAGCAGGAATTTCTTCTATTTTAGGGGCTGTTAATTTTATTACAACAATTATTAATATACGATCAAACGGAATTACATTTGACCGAATACCATTATTTGTGTGATCTGTTGTAATTACAGCAGTATTATTACTTTTATCATTACCTGTTTTAGCCGGAGCAATCACTATGCTTTTAACAGACCGAAATTTAAATACTTCATTCTTTGACCCAGCCGGAGGAGGAGACCCAATTT
>NM_RG_HN4
TGAGCAGGAATAGTAGGGACTTCTTTAAGTATGCTTATTCGAGCTGAATTAGGACATCCCGGATCCCTTATTGGAGATGATCAAATTTATAACGTAATTGTTACTGCTCATGCATTTGTAATAATTTTTTTTATAGTTATGCCTATTATAATTGGGGGATTTGGAAATTGATTAGTTCCTTTAATACTAGGAGCCCCTGATATAGCATTTCCTCGAATAAATAATATAAGTTTTTGACTTTTACCTCCTTCATTAACACTATTATTAGCTAGTAGTATAGTTGAAGCAGGAGCTGGAACAGGATGAACAGTATATCCTCCTCTTTCCTCAGGAATTGCCCATGCCGGAGCTTCTGTTGATTTAGCTATTTTTTCACTTCATTTAGCAGGAATTTCTTCTATTTTAGGGGCTGTTAATTTTATTACAACAATTATTAATATACGATCAAACGGAATTACATTTGACCGAATACCATTATTTGTGTGATCTGTTGTAATTACAGCAGTATTATTACTTTTATCATTACCTGTTTTAGCCGGAGCAATCACTATGCTTTTAACAGACCGAAATTTAAATACTTCATTCTTTGACCCAGCCGGAGGAGGGGACCCAATTT
>NM_RG_DJ7
TGAGCAGGAATAGTAGGGACTTCTTTAAGTATGCTTATTCGAGCTGAATTAGSACATCCCGGATCCCTTATTGGAGATGATCAAATTTATAACGTAATTGTTACTGCTCATGCATTTGTAATAATTTTTTTTATAGTTATGCCTATTATAATTGGGGGATTTGGAAATTGATTAGTTCCTTTAATACTAGGAGCCCCTGATATAGCATTTCCTCGAATAAATAATATAAGTTTTTGACTTTTACCTCCTTCATTAACACTATTATTAGCTAGTAGTATAGTTGAAGCAGGAGCTGGAACAGGATGAACAGTATATCCTCCTCTTTCCTCAGGAATTGCCCATGCCGGAGCTTCTGTTGATTTAGCTATTTTTTCACTTCATTTAGCAGGAATTTCTTCTATTTTAGGGGCTGTTAATTTTATTACAACAATTATTAATATACGATCAAACGGAATTACATTTGACCGAATACCATTATTTGTGTGATCTGTTGTAATTACAGCAGTATTATTACTTTTATCATTACCTGTTTTAGCCGGAGCAATCACTATGCTTTTAACAGACCGAAATTTAAATACTTCATTCTTTGACCCAGCCGGAGGAGGGGACCCAATTT
>NM_RG_BX3
TGAGCAGGAATAGTAGGGACTTCTTTAAGTATGCTTATTCGAGCTGAATTAGGACATCCCGGATCCCTTATTGGAGATGATCAAATTTATAACGTAATTGTTACTGCTCATGCATTTGTAATAATTTTTTTTATAGTTATGCCTATTATAATTGGGGGATTTGGAAATTGATTAGTTCCTTTAATACTAGGAGCCCCTGATATAGCATTTCCTCGAATAAATAATATAAGTTTTTGACTTTTACCTCCTTCATTAACACTATTATTAGCTAGTAGTATAGTTGAAGCAGGAGCTGGAACAGGATGAACAGTATATCCTCCTCTTTCCTCAGGAATTGCCCATGCCGGAGCTTCTGTTGATTTAGCTATTTTTTCACTTCATTTAGCAGGAATTTCTTCTATTTTAGGGGCTGTTAATTTTATTACAACAATTATTAATATACGATCAAACGGAATTACATTTGACCGAATACCATTATTTGTGTGATCTGTTGTAATTACAGCAGTATTATTACTTTTATCATTACCTGTTTTAGCCGGAGCAATCACTATGCTTTTAACAGACCGAAATTTAAATACTTCATTCTTTGATCCAGCCGGAGGAGGAGACCCGATTT
>NM_FL_AFA7
TGAGCAGGAATAGTAGGGACTTCTTTAAGTATACTTATTCGAGCTGAATTAGGACATCCCGGATCCCTTATTGGAGATGATCAAATTTATAACGTAATTGTTACTGCTCATGCATTTGTAATAATTTTTTTTATAGTTATGCCTATTATAATTGGGGGATTTGGAAATTGATTAGTTCCTTTAATACTAGGAGCCCCTGATATAGCATTTCCTCGAATAAATAATATAAGTTTTTGACTTTTACCCCCTTCATTAACGCTATTATTAGCTAGTAGTATAGTTGAAGCAGGAGCTGGAACAGGATGAACAGTATATCCTCCTCTTTCCTCAGGAATTGCCCATGCCGGAGCTTCTGTTGATTTAGCTATTTTTTCACTTCATTTAGCAGGAATTTCTTCTATTTTAGGGGCTGTTAATTTTATTACAACAATTATTAATATACGATCAAACGGAATTACATTTGACCGAATACCATTATTTGTGTGATCTGTTGTAATTACAGCAGTATTATTACTTTTATCATTACCTGTTTTAGCCGGAGCAATCACTATGCTTTTAACAGACCGAAATTTAAATACTTCATTCTTTGATCCAGCCGGAGGAGGAGACCCGATTT
>NM_FL_ADC5
TGAGCAGGAATAGTAGGGACTTCTTTAAGTATACTTATTCGAGCTGAATTAGGACATCCCGGATCCCTTATTGGAGATGATCAAATTTATAACGTAATTGTTACTGCTCATGCATTTGTAATAATTTTTTTTATAGTTATGCCTATTATAATTGGGGGATTTGGAAATTGATTAGTTCCTTTAATACTAGGAGCCCCTGATATAGCATTTCCTCGAATAAATAATATAAGTTTTTGACTTTTACCCCCTTCATTAACGCTATTATTAGCTAGTAGTATAGTTGAAGCAGGAGCTGGAACAGGATGAACAGTATATCCTCCTCTTTCCTCAGGAATTGCCCATGCCGGAGCTTCTGTTGATTTAGCTATTTTTTCACTTCATTTAGCAGGAATTTCTTCTATTTTAGGGGCTGTTAATTTTATTACAACAATTATTAATATACGATCAAACGGAATTACATTTGACCGAATACCATTATTTGTGTGATCTGTTGTAATTACAGCAGTATTATTACTTTTATCATTACCTGTTTTAGCCGGAGCAATCACTATGCTTTTAACAGACCGAAATTTAAATACTTCATTCTTTGATCCAGCCGGAGGAGGAGACCCGATTT
>NM_RG_22_BQ1
TGAGCAGGAATAGTAGGGACTTCTTTAAGTATACTTATTCGAGCTGAATTAGGACATCCCGGATCCCTTATTGGAGATGATCAAATTTATAACGTAATTGTTACTGCTCATGCATTTGTAATAATTTTTTTTATAGTTATGCCTATTATAATTGGGGGATTTGGAAATTGATTAGTTCCTTTAATACTAGGAGCCCCTGATATAGCATTTCCTCGAATAAATAATATAAGTTTTTGACTTTTACCCCCTTCATTAACGCTATTATTAGCTAGTAGTATAGTTGAAGCAGGAGCTGGAACAGGATGAACAGTATATCCTCCTCTTTCCTCAGGAATTGCCCATGCCGGAGCTTCTGTTGATTTAGCTATTTTTTCACTTCATTTAGCAGGAATTTCTTCTATTTTAGGGGCTGTTAATTTTATTACAACAATTATTAATATACGATCAAACGGAATTACATTTGACCGAATACCATTATTTGTGTGATCTGTTGTAATTACAGCAGTATTATTACTTTTATCATTACCTGTTTTAGCCGGAGCAATCACTATGCTTTTAACAGACCGAAATTTAAATACTTCATTCTTTGATCCAGCCGGAGGAGGAGACCCGATTT
>NM_RG_GU7
TGAGCAGGAATAGTAGGGACTTCTTTAAGTATACTTATTCGAGCTGAATTAGGACATCCCGGATCCCTTATTGGAGATGATCAAATTTATAACGTAATTGTTACTGCTCATGCATTTGTAATAATTTTTTTTATAGTTATGCCTATTATAATTGGGGGATTTGGAAATTGATTAGTTCCTTTAATACTAGGAGCCCCTGATATAGCATTTCCTCGAATAAATAATATAAGTTTTTGACTTTTACCTCCTTCATTAACACTATTATTAGCTAGTAGTATAGTTGAAGCAGGAGCTGGAACAGGATGAACAGTATATCCTCCTCTTTCTTCAGGAATTGCCCATGCAGGAGCTTCTGTTGATTTAGCTATTTTTTCACTTCATTTAGCAGGAATTTCTTCTATTTTAGGGGCTGTTAATTTTATTACAACAATTATTAATATACGATCAAACGGAATTACATTTGACCGAATACCATTATTTGTGTGATCTGTTGTAATTACAGCAGTATTATTACTTTTATCATTACCTGTTTTAGCCGGAGCAATCACTATGCTTTTAACAGACCGAAATTTAAATACCTCATTCTTTGACCCAGCCGGAGGAGGAGACCCGATTT
>NM_RG_22_BQ7
TGAGCAGGAATAGTAGGGACTTCTTTAAGTATACTTATTCGAGCTGAATTAGGACATCCCGGATCCCTTATTGGAGATGATCAAATTTATAACGTAATTGTTACTGCTCATGCATTTGTAATAATTTTTTTTATAGTTATGCCTATTATAATTGGGGGATTTGGAAATTGATTAGTTCCTTTAATACTAGGAGCCCCTGATATAGCATTTCCTCGAATAAATAATATAAGTTTTTGACTTTTACCTCCTTCATTAACACTATTATTAGCTAGTAGTATAGTTGAAGCAGGAGCTGGAACAGGATGAACAGTATATCCTCCTCTTTCTTCAGGAATTGCCCATGCAGGAGCTTCTGTTGATTTAGCTATTTTTTCACTTCATTTAGCAGGAATTTCTTCTATTTTAGGGGCTGTTAATTTTATTACAACAATTATTAATATACGATCAAACGGAATTACATTTGACCGAATACCATTATTTGTGTGATCTGTTGTAATTACAGCAGTATTATTACTTTTATCATTACCTGTTTTAGCCGGAGCAATCACTATGCTTTTAACAGACCGAAATTTAAATACCTCATTCTTTGACCCAGCCGGAGGAGGAGACCCGATTT
>NM_RG_AS6
TGAGCAGGAATAGTAGGGACTTCTTTAAGTATACTTATTCGAGCTGAATTAGGACATCCCGGATCCCTTATTGGAGATGATCAAATTTATAACGTAATTGTTACTGCTCATGCATTTGTAATAATTTTTTTTATAGTTATGCCTATTATAATTGGGGGATTTGGAAATTGATTAGTTCCTTTAATACTAGGAGCCCCTGATATAGCATTTCCTCGAATAAATAATATAAGTTTTTGACTTTTACCTCCTTCATTAACACTATTATTAGCTAGTAGTATAGTTGAAGCAGGAGCTGGAACAGGATGAACAGTATATCCTCCTCTTTCTTCAGGAATTGCCCATGCAGGAGCTTCTGTTGATTTAGCTATTTTTTCACTTCATTTAGCAGGAATTTCTTCTATTTTAGGGGCTGTTAATTTTATTACAACAATTATTAATATACGATCAAACGGAATTACATTTGACCGAATACCATTATTTGTGTGATCTGTTGTAATTACAGCAGTATTATTACTTTTATCATTACCTGTTTTAGCCGGAGCAATCACTATGCTTTTAACAGACCGAAATTTAAATACCTCATTCTTTGACCCAGCCGGAGGAGGAGACCCGATTT
>NM_RG_BH6
TGAGCAGGAATAGTAGGGACTTCTTTAAGTATACTTATTCGAGCTGAATTAGGACATCCCGGATCCCTTATTGGAGATGATCAAATTTATAACGTAATTGTTACTGCTCATGCATTTGTAATAATTTTTTTTATAGTTATGCCTATTATAATTGGGGGATTTGGAAATTGATTAGTTCCTTTAATACTAGGAGCCCCTGATATAGCATTTCCTCGAATAAATAATATAAGTTTTTGACTTTTACCTCCTTCATTAACACTATTATTAGCTAGTAGTATAGTTGAAGCAGGAGCTGGAACAGGATGAACAGTATATCCTCCTCTTTCTTCAGGAATTGCCCATGCAGGAGCTTCTGTTGATTTAGCTATTTTTTCACTTCATTTAGCAGGAATTTCTTCTATTTTAGGGGCTGTTAATTTTATTACAACAATTATTAATATACGATCAAACGGAATTACATTTGACCGAATACCATTATTTGTGTGATCTGTTGTAATTACAGCAGTATTATTACTTTTATCATTACCTGTTTTAGCCGGAGCAATCACTATGCTTTTAACAGACCGAAATTTAAATACCTCATTCTTTGATCCAGCCGGAGGAGGAGACCCGATTT
>NM_RG_EH4
TGAGCAGGAATAGTAGGGACTTCTTTAAGTATACTTATTCGAGCTGAATTAGGACATCCCGGATCCCTTATTGGAGATGATCAAATTTATAACGTAATTGTTACTGCTCATGCATTTGTAATAATTTTTTTTATAGTTATGCCTATTATAATTGGGGGATTTGGAAATTGATTAGTTCCTTTAATACTAGGAGCCCCTGATATAGCATTTCCTCGAATAAATAATATAAGTTTTTGACTTTTACCTCCTTCATTAACACTATTATTAGCTAGTAGTATAGTTGAAGCAGGAGCTGGAACAGGATGAACAGTATATCCTCCTCTTTCTTCAGGAATTGCCCATGCCGGAGCTTCTGTTGATTTAGCTATTTTTTCACTTCATTTAGCAGGAATTTCTTCTATTTTAGGGGCTGTTAATTTTATTACAACAATTATTAATATACGATCAAACGGAATTACATTTGACCGAATACCATTATTTGTGTGATCTGTTGTAATTACAGCAGTATTATTACTTTTATCATTACCTGTTTTAGCCGGAGCAATCACTATGCTTTTAACAGACCGAAATTTAAATACCTCATTCTTTGATCCAGCCGGAGGAGGAGACCCGATTT
>NM_RG_EH2
TGAGCAGGAATAGTAGGGACTTCTTTAAGTATGCTTATTCGAGCTGAATTAGGACATCCCGGATCCCTTATTGGAGATGATCAAATTTATAACGTAATTGTTACTGCTCATGCATTTGTAATAATTTTTTTTATAGTTATGCCCATTATAATTGGGGGATTTGGAAATTGATTAGTTCCTTTAATACTAGGAGCCCCTGATATAGCATTTCCTCGAATAAATAATATAAGTTTTTGACTTTTACCCCCTTCATTAACACTATTATTAGCTAGTAGTATAGTTGAAGCAGGAGCTGGAACAGGATGAACAGTATATCCTCCTCTTTCCTCAGGAATTGCCCATGCCGGAGCTTCTGTTGATTTAGCTATTTTTTCACTTCATTTAGCAGGAATTTCTTCTATTTTAGGGGCTGTTAATTTTATTACAACAATTATTAATATACGATCAAACGGAATTACATTTGATCGAATACCATTATTTGTGTGATCTGTTGTAATTACAGCAGTATTATTACTTTTATCATTACCTGTTTTAGCCGGAGCAATCACTATGCTTTTAACAGACCGAAATTTAAATACTTCATTCTTTGACCCAGCCGGAGGAGGAGACCCAATTT
>NM_RG_22_AO6
TGAGCAGGAATAGTAGGGACTTCTTTAAGTATGCTTATTCGAGCTGAATTAGGACATCCCGGATCCCTTATTGGAGATGATCAAATTTATAACGTAATTGTTACTGCTCATGCATTTGTAATAATTTTTTTTATAGTTATGCCCATTATAATTGGGGGATTTGGAAATTGATTAGTTCCTTTAATACTAGGAGCCCCTGATATAGCATTTCCTCGAATAAATAATATAAGTTTTTGACTTTTACCCCCTTCATTAACACTATTATTAGCTAGTAGTATAGTTGAAGCAGGAGCTGGAACAGGATGAACAGTATATCCTCCTCTTTCCTCAGGAATTGCCCATGCCGGAGCTTCTGTTGATTTAGCTATTTTTTCACTTCATTTAGCAGGAATTTCTTCTATTTTAGGGGCTGTTAATTTTATTACAACAATTATTAATATACGATCAAACGGAATTACATTTGATCGAATACCATTATTTGTGTGATCTGTTGTAATTACAGCAGTATTATTACTTTTATCATTACCTGTTTTAGCCGGAGCAATCACTATGCTTTTAACAGACCGAAATTTAAATACTTCATTCTTTGACCCAGCCGGAGGAGGAGACCCAATTT
>NM_FL_ABY2
TGAGCAGGAATAGTAGGGACTTCTTTAAGTATACTTATTCGAGCTGAATTAGGACATCCCGGATCCCTTATTGGAGATGATCAAATTTATAACGTAATTGTTACTGCTCATGCATTTGTAATAATTTTTTTTATAGTTATGCCTATTATAATTGGAGGATTTGGAAATTGATTAGTTCCTTTAATACTAGGAGCCCCTGATATAGCATTTCCTCGAATAAATAATATAAGTTTTTGACTTTTACCTCCTTCATTAACACTATTATTAGCTAGTAGTATAGTTGAAGCAGGAGCTGGAACAGGATGAACAGTATACCCTCCTCTTTCTTCAGGAATTGCCCATGCAGGAGCTTCTGTTGATTTAGCTATTTTTTCACTTCATTTAGCAGGAATTTCTTCTATTTTAGGGGCTGTTAATTTTATTACAACAATTATTAATATACGATCAAACGGAATTACATTTGACCGAATACCATTATTTGTGTGATCTGTTGTAATTACAGCAGTATTATTACTTTTATCATTACCTGTTTTAGCCGGAGCAATCACTATGCTTTTAACAGACCGAAATTTAAATACCTCATTCTTTGACCCAGCCGGAGGAGGAGATCCGATTT
>NM_FL_ACR7
TGAGCAGGAATAGTAGGGACTTCTTTAAGTATACTTATTCGAGCTGAATTAGGACATCCCGGATCCCTTATTGGAGATGATCAAATTTATAACGTAATTGTTACTGCTCATGCATTTGTAATAATTTTTTTTATAGTTATGCCTATTATAATTGGAGGATTTGGAAATTGATTAGTTCCTTTAATACTAGGAGCCCCTGATATAGCATTTCCTCGAATAAATAATATAAGTTTTTGACTTTTACCTCCTTCATTAACACTATTATTAGCTAGTAGTATAGTTGAAGCAGGAGCTGGAACAGGATGAACAGTATACCCTCCTCTTTCTTCAGGAATTGCCCATGCAGGAGCTTCTGTTGATTTAGCTATTTTTTCACTTCATTTAGCAGGAATTTCTTCTATTTTAGGGGCTGTTAATTTTATTACAACAATTATTAATATACGATCAAACGGAATTACATTTGACCGAATACCATTATTTGTGTGATCTGTTGTAATTACAGCAGTATTATTACTTTTATCATTACCTGTTTTAGCCGGAGCAATCACTATGCTTTTAACAGACCGAAATTTAAATACCTCATTCTTTGACCCAGCCGGAGGAGGAGATCCGATTT
>NM_FL_ABY9
TGAGCAGGAATAGTAGGGACTTCTTTAAGTATACTTATTCGAGCTGAATTAGGACATCCCGGATCCCTTATTGGAGATGATCAAATTTATAACGTAATTGTTACTGCTCATGCATTTGTAATAATTTTTTTTATAGTTATGCCTATTATAATTGGAGGATTTGGAAATTGATTAGTTCCTTTAATACTAGGAGCCCCTGATATAGCATTTCCTCGAATAAATAATATAAGTTTTTGACTTTTACCTCCTTCATTAACACTATTATTAGCTAGTAGTATAGTTGAAGCAGGAGCTGGAACAGGATGAACAGTATACCCTCCTCTTTCTTCAGGAATTGCCCATGCAGGAGCTTCTGTTGATTTAGCTATTTTTTCACTTCATTTAGCAGGAATTTCTTCTATTTTAGGGGCTGTTAATTTTATTACAACAATTATTAATATACGATCAAACGGAATTACATTTGACCGAATACCATTATTTGTGTGATCTGTTGTAATTACAGCAGTATTATTACTTTTATCATTACCTGTTTTAGCCGGAGCAATCACTATGCTTTTAACAGACCGAAATTTAAATACCTCATTCTTTGACCCAGCCGGAGGNGGAGATCCGATTT
>NM_FL_AFU2
TGAGCAGGAATAGTAGGAACTTCTTTAAGTATACTTATTCGAGCTGAATTAGGACATCCCGGATCCCTTATTGGAGATGATCAAATTTATAACGTAATTGTTACTGCTCATGCATTTGTAATAATTTTTTTTATAGTTATGCCTATTATAATTGGAGGATTTGGAAATTGATTAGTTCCTTTAATACTAGGAGCCCCTGATATAGCATTTCCTCGAATAAATAATATAAGTTTTTGACTTTTACCTCCTTCATTAACACTATTATTAGCTAGTAGTATAGTTGAAGCAGGAGCTGGAACAGGATGAACAGTATACCCTCCTCTTTCTTCAGGAATTGCCCATGCGGGAGCTTCTGTTGATTTAGCTATTTTTTCACTTCATTTAGCAGGAATTTCTTCTATTTTAGGGGCTGTTAATTTTATTACAACAATTATTAATATACGATCAAACGGAATTACATTTGACCGAATACCATTATTTGTGTGATCTGTTGTAATTACAGCAGTATTATTACTTTTATCATTACCTGTTTTAGCCGGAGCAATCACTATGCTTTTAACAGACCGAAATTTAAATACCTCATTCTTTGACCCAGCCGGAGGAGGAGACCCGATTT
>NM_RG_GU5
TGAGCAGGAATAGTAGGGACTTCTTTAAGTATACTTATTCGAGCTGAATTAGGACATCCCGGATCCCTTATTGGAGATGACCAAATTTATAACGTAATTGTTACTGCTCATGCATTTGTAATAATTTTTTTTATAGTTATGCCTATTATAATTGGGGGATTTGGAAATTGATTAGTTCCTTTAATACTAGGAGCCCCTGATATAGCGTTTCCTCGAATAAATAATATAAGTTTTTGACTTTTACCCCCTTCATTAACACTATTATTAGCTAGTAGTATAGTTGAAGCAGGAGCTGGAACAGGATGAACAGTATATCCTCCTCTTTCTTCAGGGATTGCCCATGCCGGAGCTTCTGTTGATTTAGCTATTTTTTCACTTCATTTAGCAGGAATTTCTTCTATTTTAGGAGCTGTTAATTTTATTACAACAATTATTAATATACGATCAAACGGAATTACATTTGATCGAATACCATTATTTGTGTGATCTGTTGTAATTACAGCAGTATTATTACTTTTATCATTACCTGTTTTAGCCGGAGCAATCACTATGCTTTTAACAGACCGAAATTTAAATACTTCATTCTTTGACCCAGCCGGAGGAGGAGACCCGATTT
>NM_RG_22_BR
TGAGCAGGAATAGTAGGGACTTCTTTAAGTATACTTATTCGAGCTGAATTAGGACATCCCGGATCCCTTATTGGAGATGACCAAATTTATAACGTAATTGTTACTGCTCATGCATTTGTAATAATTTTTTTTATAGTTATGCCTATTATAATTGGGGGATTTGGAAATTGATTAGTTCCTTTAATACTAGGAGCCCCTGATATAGCGTTTCCTCGAATAAATAATATAAGTTTTTGACTTTTACCCCCTTCATTAACACTATTATTAGCTAGTAGTATAGTTGAAGCAGGAGCTGGAACAGGATGAACAGTATATCCTCCTCTTTCTTCAGGGATTGCCCATGCCGGAGCTTCTGTTGATTTAGCTATTTTTTCACTTCATTTAGCAGGAATTTCTTCTATTTTAGGAGCTGTTAATTTTATTACAACAATTATTAATATACGATCAAACGGAATTACATTTGATCGAATACCATTATTTGTGTGATCTGTTGTAATTACAGCAGTATTATTACTTTTATCATTACCTGTTTTAGCCGGAGCAATCACTATGCTTTTAACAGACCGAAATTTAAATACTTCATTCTTTGACCCAGCCGGAGGAGGAGACCCGATTT
>NM_FL_ABD6
TGAGCAGGAATAGTGGGGACTTCTTTAAGCATACTTATTCGAGCTGAATTAGGACATCCCGGGTCCCTTATTGGAGATGACCAAATTTATAACGTAATTGTTACTGCTCATGCATTTGTAATAATTTTTTTTATAGTTATGCCTATTATAATTGGGGGATTTGGAAATTGATTAGTTCCTTTAATACTAGGGGCCCCTGATATAGCATTTCCTCGAATAAATAATATAAGTTTTTGACTTTTACCCCCTTCATTAACACTATTATTAGCTAGTAGTATAGTTGAAGCAGGAGCTGGAACAGGATGAACAGTATACCCTCCTCTTTCTTCAGGAATTGCCCATGCCGGAGCTTCTGTTGATTTAGCTATTTTTTCACTTCATTTAGCAGGAATTTCTTCTATTTTAGGAGCTGTTAATTTTATTACAACAATTATTAATATACGATCAAACGGAATTACATTTGATCGAATACCATTATTTGTGTGATCTGTTGTAATTACAGCAGTATTATTACTTTTATCATTACCTGTTTTAGCCGGAGCAATCACTATGCTTTTAACAGACCGAAATTTAAATACTTCATTCTTTGATCCAGCCGGAGGAGGAGACCCGATTT
>NM_FL_AHB9
TGAGCAGGAATAGTAGGGACTTCTTTAAGTATACTTATTCGAGCTGAATTAGGACATCCCGGATCCCTTATTGGAGATGACCAAATTTATAACGTAATTGTTACTGCTCATGCATTTGTAATAATTTTTTTTATAGTTATGCCTATTATAATTGGGGGATTTGGAAATTGATTAGTTCCTTTAATACTAGGAGCCCCTGATATAGCATTTCCTCGAATAAATAATATAAGTTTTTGACTTTTACCCCCTTCATTAACACTATTATTAGCTAGTAGTATAGTTGAAGCAGGAGCTGGAACAGGATGAACAGTATACCCTCCTCTTTCTTCAGGAATTGCCCATGCCGGAGCTTCTGTTGATTTAGCTATTTTTTCACTTCATTTAGCAGGAATTTCTTCTATTTTAGGAGCTGTTAATTTTATTACAACAATTATTAATATACGATCAAACGGAATTACATTTGATCGAATACCATTATTTGTGTGATCTGTTGTAATTACAGCAGTATTATTGCTTTTATCATTACCTGTTTTAGCCGGAGCAATCACTATGCTTTTAACAGACCGAAATTTAAATACTTCATTCTTTGATCCAGCCGGAGGAGGAGACCCGATTT
>NM_FL_ABR1
TGAGCAGGAATAGTAGGGACTTCTTTAAGTATACTTATTCGAGCTGAATTAGGACATCCCGGATCCCTTATTGGAGATGACCAAATTTATAACGTAATTGTTACTGCTCATGCATTTGTAATAATTTTTTTTATAGTTATGCCTATTATAATTGGGGGATTTGGAAATTGATTAGTTCCTTTAATACTAGGAGCCCCTGATATAGCATTTCCTCGAATAAATAATATAAGTTTTTGACTTTTACCCCCTTCATTAACACTATTATTAGCTAGTAGTATAGTTGAAGCAGGAGCTGGAACAGGATGAACAGTATACCCTCCTCTTTCTTCAGGAATTGCCCATGCCGGAGCTTCTGTTGATTTAGCTATTTTTTCACTTCATTTAGCAGGAATTTCTTCTATTTTAGGAGCTGTTAATTTTATTACAACAATTATTAATATACGATCAAACGGAATTACATTTGATCGAATACCATTATTTGTGTGATCTGTTGTAATTACAGCAGTATTATTGCTTTTATCATTACCTGTTTTAGCCGGAGCAATCACTATGCTTTTAACAGACCGAAATTTAAATACTTCATTCTTTGATCCAGCCGGAGGAGGAGACCCGATTT
>NM_RG_FY9
TGAGCAGGAATAGTAGGGACTTCTTTAAGTATACTTATTCGAGCTGAATTAGGACATCCCGGATCCCTTATTGGAGATGACCAAATTTATAACGTAATTGTTACTGCTCATGCATTTGTAATAATTTTTTTTATAGTTATGCCTATTATAATTGGGGGATTTGGAAATTGATTAGTTCCTTTAATACTAGGAGCCCCTGATATAGCATTTCCTCGAATAAATAATATAAGTTTTTGACTTTTACCCCCTTCATTAACACTATTATTAGCTAGTAGTATAGTTGAAGCAGGAGCTGGAACAGGATGAACAGTATACCCTCCTCTTTCTTCAGGAATTGCCCATGCCGGAGCTTCTGTTGATTTAGCTATTTTTTCACTTCATTTAGCAGGAATTTCTTCTATTTTAGGAGCTGTTAATTTTATTACAACAATTATTAATATACGATCAAACGGAATTACATTTGATCGAATACCATTATTTGTGTGATCTGTTGTAATTACAGCAGTATTATTGCTTTTATCATTACCTGTTTTAGCCGGAGCAATCACTATGCTTTTAACAGACCGAAATTTAAATACTTCATTCTTTGATCCAGCCGGAGGAGGAGACCCGATTT
>NM_RG_22_AU9
TGAGCAGGAATAGTAGGGACTTCTTTAAGTATACTTATTCGAGCTGAATTAGGACATCCCGGATCCCTTATTGGAGATGACCAAATTTATAACGTAATTGTTACTGCTCATGCATTTGTAATAATTTTTTTTATAGTTATGCCTATTATAATTGGGGGATTTGGAAATTGATTAGTTCCTTTAATACTAGGAGCCCCTGATATAGCATTTCCTCGAATAAATAATATAAGTTTTTGACTTTTACCCCCTTCATTAACACTATTATTAGCTAGTAGTATAGTTGAAGCAGGAGCTGGAACAGGATGAACAGTATACCCTCCTCTTTCTTCAGGAATTGCCCATGCCGGAGCTTCTGTTGATTTAGCTATTTTTTCACTTCATTTAGCAGGAATTTCTTCTATTTTAGGAGCTGTTAATTTTATTACAACAATTATTAATATACGATCAAACGGAATTACATTTGATCGAATACCATTATTTGTGTGATCTGTTGTAATTACAGCAGTATTATTGCTTTTATCATTACCTGTTTTAGCCGGAGCAATCACTATGCTTTTAACAGACCGAAATTTAAATACTTCATTCTTTGATCCAGCCGGAGGAGGAGACCCGATTT
>NM_RG_22_AJ8
TGAGCAGGAATAGTAGGGACTTCTTTAAGTATACTTATTCGAGCTGAATTAGGACATCCCGGATCCCTTATTGGAGATGACCAAATTTATAACGTAATTGTTACTGCTCATGCATTTGTAATAATTTTTTTTATAGTTATGCCTATTATAATTGGGGGATTTGGAAATTGATTAGTTCCTTTAATACTAGGAGCCCCTGATATAGCATTTCCTCGAATAAATAATATAAGTTTTTGACTTTTACCCCCTTCATTAACACTATTATTAGCTAGTAGTATAGTTGAAGCAGGAGCTGGAACAGGATGAACAGTATACCCTCCTCTTTCTTCAGGAATTGCCCATGCCGGAGCTTCTGTTGATTTAGCTATTTTTTCACTTCATTTAGCAGGAATTTCTTCTATTTTAGGAGCTGTTAATTTTATTACAACAATTATTAATATACGATCAAACGGAATTACATTTGATCGAATACCATTATTTGTGTGATCTGTTGTAATTACAGCAGTATTATTGCTTTTATCATTACCTGTTTTAGCCGGAGCAATCACTATGCTTTTAACAGACCGAAATTTAAATACTTCATTCTTTGATCCAGCCGGAGGAGGAGACCCGATTT
>NM_FL_ADH1
TGAGCAGGAATAGTAGGGACTTCTTTAAGTATACTTATTCGAGCTGAATTAGGACATCCCGGATCCCTTATTGGAGATGACCAAATTTATAACGTAATTGTTACTGCTCATGCATTTGTAATAATTTTTTTTATAGTTATGCCTATTATAATTGGGGGATTTGGAAATTGATTAGTTCCTTTAATACTAGGAGCCCCTGATATAGCATTTCCTCGAATAAATAATATAAGTTTTTGACTTTTACCCCCTTCATTAACACTATTATTAGCTAGTAGTATAGTTGAAGCAGGAGCTGGAACAGGATGAACAGTATACCCTCCTCTTTCTTCAGGAATTGCCCATGCCGGAGCTTCTGTTGATTTAGCTATTTTTTCACTTCATTTAGCAGGAATTTCTTCTATTTTAGGAGCTGTTAATTTTATTACAACAATTATTAATATACGATCAAACGGAATTACATTTGATCGAATACCATTATTTGTGTGATCTGTTGTAATTACAGCAGTATTATTACTTTTATCATTACCTGTTTTAGCCGGAGCAATCACTATGCTTTTAACAGACCGAAATTTAAATACTTCATTCTTTGATCCAGCCGGAGGAGGAGACCCGATTT
>NM_FL_AFA6
TGAGCAGGAATAGTAGGGACTTCTTTAAGTATACTTATTCGAGCTGAATTAGGACATCCCGGATCCCTTATTGGAGATGACCAAATTTATAACGTAATTGTTACTGCTCATGCATTTGTAATAATTTTTTTTATAGTTATGCCTATTATAATTGGGGGATTTGGAAATTGATTAGTTCCTTTAATACTAGGAGCCCCTGATATAGCATTTCCTCGAATAAATAATATAAGTTTTTGACTTTTACCCCCTTCATTAACACTATTATTAGCTAGTAGTATAGTTGAAGCAGGAGCTGGAACAGGATGAACAGTATACCCTCCTCTTTCTTCAGGAATTGCCCATGCCGGAGCTTCTGTTGATTTAGCTATTTTTTCACTTCATTTAGCAGGAATTTCTTCTATTTTAGGAGCTGTTAATTTTATTACAACAATTATTAATATACGATCAAACGGAATTACATTTGATCGAATACCATTATTTGTGTGATCTGTTGTAATTACAGCAGTATTATTACTTTTATCATTACCTGTTTTAGCCGGAGCAATCACTATGCTTTTAACAGACCGAAATTTAAATACTTCATTCTTTGATCCAGCCGGAGGAGGAGACCCGATTT
>NM_RG_AR8
TGAGCAGGAATAGTAGGGACTTCTTTAAGTATACTTATTCGAGCTGAATTAGGACATCCCGGGTCCCTTATTGGAGATGACCAAATTTATAACGTAATTGTTACTGCTCATGCATTTGTAATAATTTTTTTTATAGTTATGCCTATTATAATTGGGGGATTTGGAAATTGATTAGTTCCTTTAATACTAGGAGCCCCTGATATAGCATTTCCTCGAATAAATAATATAAGTTTTTGACTTTTACCCCCTTCATTAACACTATTATTAGCTAGTAGTATAGTTGAAGCAGGAGCTGGAACAGGATGAACAGTATACCCTCCTCTTTCTTCAGGAATTGCCCATGCCGGAGCTTCTGTTGATTTAGCTATTTTTTCACTTCATTTAGCAGGAATTTCTTCTATTTTAGGAGCTGTTAATTTTATTACAACAATTATTAATATACGATCAAACGGAATTACATTTGATCGAATACCATTATTTGTGTGATCTGTTGTAATTACAGCAGTATTATTACTTTTATCATTACCTGTTTTAGCCGGAGCAATCACTATGCTTTTAACAGACCGAAATTTAAATACTTCATTCTTTGATCCAGCCGGAGGAGGAGACCCGATTT
>NM_RG_EG4
TGAGCAGGAATAGTAGGGACTTCTTTAAGTATACTTATTCGAGCTGAATTAGGACATCCCGGGTCCCTTATTGGAGATGACCAAATTTATAACGTAATTGTTACTGCTCATGCATTTGTAATAATTTTTTTTATAGTTATGCCTATTATAATTGGGGGATTTGGAAATTGATTAGTTCCTTTAATACTAGGAGCCCCTGATATAGCATTTCCTCGAATAAATAATATAAGTTTTTGACTTTTACCCCCTTCATTAACACTATTATTAGCTAGTAGTATAGTTGAAGCAGGAGCTGGAACAGGATGAACAGTATACCCTCCTCTTTCTTCAGGAATTGCCCATGCCGGAGCTTCTGTTGATTTAGCTATTTTTTCACTTCATTTAGCAGGAATTTCTTCTATTTTAGGAGCTGTTAATTTTATTACAACAATTATTAATATACGATCAAACGGAATTACATTTGATCGAATACCATTATTTGTGTGATCTGTTGTAATTACAGCAGTATTATTACTTTTATCATTACCTGTTTTAGCCGGAGCAATCACTATGCTTTTAACAGACCGAAATTTAAATACTTCATTCTTTGATCCAGCCGGAGGAGGAGACCCGATTT
>NM_RG_GB4
TGAGCAGGAATAGTAGGGACTTCTTTAAGTATACTTATTCGAGCTGAATTAGGACATCCCGGGTCCCTTATTGGAGATGACCAAATTTATAACGTAATTGTTACTGCTCATGCATTTGTAATAATTTTTTTTATAGTTATGCCTATTATAATTGGGGGATTTGGAAATTGATTAGTTCCTTTAATACTAGGAGCCCCTGATATAGCATTTCCTCGAATAAATAATATAAGTTTTTGACTTTTACCCCCTTCATTAACACTATTATTAGCTAGTAGTATAGTTGAAGCAGGAGCTGGAACAGGATGAACAGTATACCCTCCTCTTTCTTCAGGAATTGCCCATGCCGGAGCTTCTGTTGATTTAGCTATTTTTTCACTTCATTTAGCAGGAATTTCTTCTATTTTAGGAGCTGTTAATTTTATTACAACAATTATTAATATACGATCAAACGGAATTACATTTGATCGAATACCATTATTTGTGTGATCTGTTGTAATTACAGCAGTATTATTACTTTTATCATTACCTGTTTTAGCCGGAGCAATCACTATGCTTTTAACAGACCGAAATTTAAATACTTCATTCTTTGATCCAGCCGGAGGAGGAGACCCGATTT
>NM_RG_DJ4
TGAGCAGGAATAGTAGGGACTTCTTTAAGTATACTTATTCGAGCTGAATTAGGACATCCCGGGTCCCTTATTGGAGATGACCAAATTTATAACGTAATTGTTACTGCTCATGCATTTGTAATAATTTTTTTTATAGTTATGCCTATTATAATTGGGGGATTTGGAAATTGATTAGTTCCTTTAATACTAGGAGCCCCTGATATAGCATTTCCTCGAATAAATAATATAAGTTTTTGACTTTTACCCCCTTCATTAACACTATTATTAGCTAGTAGTATAGTTGAAGCAGGAGCTGGAACAGGATGAACAGTATACCCTCCTCTTTCTTCAGGAATTGCCCATGCCGGAGCTTCTGTTGATTTAGCTATTTTTTCACTTCATTTAGCAGGAATTTCTTCTATTTTAGGAGCTGTTAATTTTATTACAACAATTATTAATATACGATCAAACGGAATTACATTTGATCGAATACCATTATTTGTGTGATCTGTTGTAATTACAGCAGTATTATTACTTTTATCATTACCTGTTTTAGCCGGAGCAATCACTATGCTTTTAACAGACCGAAATTTAAATACTTCATTCTTTGATCCAGCCGGAGGAGGAGACCCGATTT
>NM_RG_FW2
TGAGCAGGAATAGTAGGGACTTCTTTAAGTATACTTATTCGAGCTGAATTAGGACATCCCGGGTCCCTTATTGGAGATGACCAAATTTATAACGTAATTGTTACTGCTCATGCATTTGTAATAATTTTTTTTATAGTTATGCCTATTATAATTGGGGGATTTGGAAATTGATTAGTTCCTTTAATACTAGGAGCCCCTGATATAGCATTTCCTCGAATAAATAATATAAGTTTTTGACTTTTACCCCCTTCATTAACACTATTATTAGCTAGTAGTATAGTTGAAGCAGGAGCTGGAACAGGATGAACAGTATACCCTCCTCTTTCTTCAGGAATTGCCCATGCCGGAGCTTCTGTTGATTTAGCTATTTTTTCACTTCATTTAGCAGGAATTTCTTCTATTTTAGGAGCTGTTAATTTTATTACAACAATTATTAATATACGATCAAACGGAATTACATTTGATCGAATACCATTATTTGTGTGATCTGTTGTAATTACAGCAGTATTATTACTTTTATCATTACCTGTTTTAGCCGGAGCAATCACTATGCTTTTAACAGACCGAAATTTAAATACTTCATTCTTTGATCCAGCCGGAGGAGGAGACCCGATTT
>NM_RG_FY3
TGAGCAGGAATAGTAGGGACTTCTTTAAGTATACTTATTCGAGCTGAATTAGGACATCCCGGGTCCCTTATTGGAGATGACCAAATTTATAACGTAATTGTTACTGCTCATGCATTTGTAATAATTTTTTTTATAGTTATGCCTATTATAATTGGGGGATTTGGAAATTGATTAGTTCCTTTAATACTAGGAGCCCCTGATATAGCATTTCCTCGAATAAATAATATAAGTTTTTGACTTTTACCCCCTTCATTAACACTATTATTAGCTAGTAGTATAGTTGAAGCAGGAGCTGGAACAGGATGAACAGTATACCCTCCTCTTTCTTCAGGAATTGCCCATGCCGGAGCTTCTGTTGATTTAGCTATTTTTTCACTTCATTTAGCAGGAATTTCTTCTATTTTAGGAGCTGTTAATTTTATTACAACAATTATTAATATACGATCAAACGGAATTACATTTGATCGAATACCATTATTTGTGTGATCTGTTGTAATTACAGCAGTATTATTACTTTTATCATTACCTGTTTTAGCCGGAGCAATCACTATGCTTTTAACAGACCGAAATTTAAATACTTCATTCTTTGATCCAGCCGGAGGAGGAGACCCGATTT
>NM_RG_IC
TGAGCAGGAATAGTAGGGACTTCTTTAAGTATACTTATTCGAGCTGAATTAGGACATCCCGGGTCCCTTATTGGAGATGACCAAATTTATAACGTAATTGTTACTGCTCATGCATTTGTAATAATTTTTTTTATAGTTATGCCTATTATAATTGGGGGATTTGGAAATTGATTAGTTCCTTTAATACTAGGAGCCCCTGATATAGCATTTCCTCGAATAAATAATATAAGTTTTTGACTTTTACCCCCTTCATTAACACTATTATTAGCTAGTAGTATAGTTGAAGCAGGAGCTGGAACAGGATGAACAGTATACCCTCCTCTTTCTTCAGGAATTGCCCATGCCGGAGCTTCTGTTGATTTAGCTATTTTTTCACTTCATTTAGCAGGAATTTCTTCTATTTTAGGAGCTGTTAATTTTATTACAACAATTATTAATATACGATCAAACGGAATTACATTTGATCGAATACCATTATTTGTGTGATCTGTTGTAATTACAGCAGTATTATTACTTTTATCATTACCTGTTTTAGCCGGAGCAATCACTATGCTTTTAACAGACCGAAATTTAAATACTTCATTCTTTGATCCAGCCGGAGGAGGAGACCCGATTT
>NM_FL_ADY2
TGAGCAGGAATAGTAGGGACTTCTTTAAGTATACTTATTCGAGCTGAATTAGGACATCCCGGGTCCCTTATTGGAGATGACCAAATTTATAACGTAATTGTTACTGCTCATGCATTTGTAATAATTTTTTTTATAGTTATGCCTATTATAATTGGGGGATTTGGAAATTGATTAGTTCCTTTAATACTAGGAGCCCCTGATATAGCATTTCCTCGAATAAATAATATAAGTTTTTGACTTTTACCCCCTTCATTAACACTATTATTAGCTAGTAGTATAGTTGAAGCAGGAGCTGGAACAGGATGAACAGTATACCCTCCTCTTTCTTCAGGAATTGCCCATGCCGGAGCTTCTGTTGATTTAGCTATTTTTTCACTTCATTTAGCAGGAATTTCTTCTATTTTAGGAGCTGTTAATTTTATTACAACAATTATTAATATACGATCAAACGGAATTACATTTGATCGAATACCATTATTTGTGTGATCTGTTGTAATTACAGCAGTATTATTACTTTTATCATTACCTGTTTTAGCCGGAGCAATCACTATGCTTTTAACAGACCGAAATTTAAATACTTCATTCTTTGATCCAGCCGGAGGAGGAGAYCCGATTT
>NM_RG_CK3
TGAGCAGGAATAGTAGGGACTTCTTTAAGTATACTTATTCGAGCTGAATTAGGACATCCCGGGTCCCTTATKGGAGATGACCAAATTTATAACGTAATTGTTACTGCTCATGCATTTGTAATAATTTTTTTTATAGTTATGCCTATTATAATTGGGGGATTTGGAAATTGATTAGTTCCTTTAATACTAGGAGCCCCTGATATAGCATTTCCTCGAATAAATAATATAAGTTTTTGACTTTTACCCCCTTCATTAACACTATTATTAGCTAGTAGTATAGTTGAAGCAGGAGCTGGAACAGGATGAACAGTATACCCTCCTCTTTCTTCAGGAATTGCCCATGCCGGAGCTTCTGTTGATTTAGCTATTTTTTCACTTCATTTAGCAGGAATTTCTTCTATTTTAGGAGCTGTTAATTTTATTACAACAATTATTAATATACGATCAAACGGAATTACATTTGATCGAATACCATTATTTGTGTGATCTGTTGTAATTACAGCAGTATTATTACTTTTATCATTACCTGTTTTAGCCGGAGCAATCACTATGCTTTTAACAGACCGAAATTTAAATACTTCATTCTTTGATCCAGCCGGAGGAGGAGACCCGATTT
>NM_FL_AHX4
TGAGCAGGAATAGTAGGGACTTCTTTAAGTATACTTATTCGAGCTGAATTAGGACATCCCGGGTCCCTTATTGGAGATGACCAAATTTATAACGTAATTGTTACTGCTCATGCATTTGTAATAATTTTTTTTATAGTTATGCCTATTATAATTGGAGGATTTGGAAATTGATTAGTTCCTTTAATACTAGGAGCCCCTGATATAGCATTTCCTCGAATAAATAATATAAGTTTTTGACTTTTACCCCCTTCATTAACACTATTATTAGCTAGTAGTATAGTTGAAGCAGGAGCTGGAACAGGATGAACAGTATACCCTCCTCTTTCTTCAGGAATTGCCCATGCCGGAGCTTCTGTTGATTTAGCTATTTTTTCACTTCATTTAGCAGGAATTTCTTCTATTTTAGGAGCTGTTAATTTTATTACAACAATTATTAATATACGATCAAACGGAATTACATTTGATCGAATACCATTATTTGTATGATCTGTTGTAATTACAGCAGTATTATTACTTTTATCATTACCTGTTTTAGCCGGAGCAATCACTWTGCTTTTAACAGACCGAAATTTAAATACTTCATTCTTTGATCCAGCCGGAGGAGGAGACCCGATTT
>NM_RG_FW6
TGAGCAGGAATAGTAGGGACTTCTTTAAGTATACTTATTCGAGCTGAATTAGGACATCCCGGGTCCCTTATTGGAGATGACCAAATTTATAACGTAATTGTTACTGCTCATGCATTTGTAATAATTTTTTTTATAGTTATGCCTATTATAATTGGAGGATTTGGAAATTGATTAGTTCCTTTAATACTAGGAGCCCCTGATATAGCATTTCCTCGAATAAATAATATAAGTTTTTGACTTTTACCCCCTTCATTAACACTATTATTAGCTAGTAGTATAGTTGAAGCAGGAGCTGGAACAGGATGAACAGTATACCCTCCTCTTTCTTCAGGAATTGCCCATGCCGGAGCTTCTGTTGATTTAGCTATTTTTTCACTTCATTTAGCAGGAATTTCTTCTATTTTAGGAGCTGTTAATTTTATTACAACAATTATTAATATACGATCAAACGGAATTACATTTGATCGAATACCATTATTTGTATGATCTGTTGTAATTACAGCAGTATTATTACTTTTATCATTACCTGTTTTAGCCGGAGCAATCACTATGCTTTTAACAGACCGAAATTTAAATACTTCATTCTTTGATCCAGCCGGAGGAGGAGACCCGATTT
>NM_RG_22_BN1
TGAGCAGGAATAGTAGGGACTTCTTTAAGTATACTTATTCGAGCTGAATTAGGACATCCCGGGTCCCTTATTGGAGATGACCAAATTTATAACGTAATTGTTACTGCTCATGCATTTGTAATAATTTTTTTTATAGTTATGCCTATTATAATTGGAGGATTTGGAAATTGATTAGTTCCTTTAATACTAGGAGCCCCTGATATAGCATTTCCTCGAATAAATAATATAAGTTTTTGACTTTTACCCCCTTCATTAACACTATTATTAGCTAGTAGTATAGTTGAAGCAGGAGCTGGAACAGGATGAACAGTATACCCTCCTCTTTCTTCAGGAATTGCCCATGCCGGAGCTTCTGTTGATTTAGCTATTTTTTCACTTCATTTAGCAGGAATTTCTTCTATTTTAGGAGCTGTTAATTTTATTACAACAATTATTAATATACGATCAAACGGAATTACATTTGATCGAATACCATTATTTGTATGATCTGTTGTAATTACAGCAGTATTATTACTTTTATCATTACCTGTTTTAGCCGGAGCAATCACTATGCTTTTAACAGACCGAAATTTAAATACTTCATTCTTTGATCCAGCCGGAGGAGGAGACCCGATTT
>NM_RG_IM
TGAGCAGGAATAGTAGGGACTTCTTTAAGTATACTTATTCGAGCTGAATTAGGACATCCCGGGTCCCTTATTGGAGATGACCAAATTTATAACGTAATTGTTACTGCTCATGCATTTGTAATAATTTTTTTTATAGTTATGCCTATTATAATTGGAGGATTTGGAAATTGATTAGTTCCTTTAATACTAGGAGCCCCTGATATAGCATTTCCTCGAATAAATAATATAAGTTTTTGACTTTTACCCCCTTCATTAACACTATTATTAGCTAGTAGTATAGTTGAAGCAGGAGCTGGAACAGGATGAACAGTATACCCTCCTCTTTCTTCAGGAATTGCCCATGCCGGAGCTTCTGTTGATTTAGCTATTTTTTCACTTCATTTAGCAGGAATTTCTTCTATTTTAGGAGCTGTTAATTTTATTACAACAATTATTAATATACGATCAAACGGAATTACATTTGATCGAATACCATTATTTGTATGATCTGTTGTAATTACAGCAGTATTATTACTTTTATCATTACCTGTTTTAGCCGGAGCAATCACTATGCTTTTAACAGACCGAAATTTAAATACTTCATTCTTTGATCCAGCCGGAGGAGGAGACCCGATTT
>NM_RG_AR2
TGAGCAGGAATAGTAGGGACTTCTTTAAGTATACTTATTCGAGCTGAATTAGGACATCCCGGGTCCCTTATTGGAGATGACCAAATTTATAACGTAATTGTTACTGCTCATGCATTTGTAATAATTTTTTTTATAGTTATGCCTATTATAATTGGAGGATTTGGAAATTGATTAGTTCCTTTAATACTAGGAGCCCCTGATATAGCATTTCCTCGAATAAATAATATAAGTTTTTGACTTTTACCCCCTTCATTAACACTATTATTAGCTAGTAGTATAGTTGAAGCAGGAGCTGGAACAGGATGAACAGTATACCCTCCTCTTTCTTCAGGAATTGCCCATGCCGGAGCTTCTGTTGATTTAGCTATTTTTTCACTTCATTTAGCAGGAATTTCTTCTATTTTAGGAGCTGTTAATTTTATTACAACAATTATTAATATACGATCAAACGGAATTACATTTGATCGAATACCATTATTTGTATGATCTGTTGTAATTACAGCAGTATTATTACTTTTATCATTACCTGTTTTAGCCGGAGCAATCACTATGCTTTTAACAGACCGAAATTTAAATACTTCATTCTTTGATCCAGCCGGAGGAGGAGACCCGATTT
>NM_RG_22_AJ10
TGAGCAGGAATAGTAGGGACTTCTTTAAGTATACTTATTCGAGCTGAATTAGGACATCCCGGGTCCCTTATTGGAGATGACCAAATTTATAACGTAATTGTTACTGCTCATGCATTTGTAATAATTTTTTTTATAGTTATGCCTATTATAATTGGAGGATTTGGAAATTGATTAGTTCCTTTAATACTAGGAGCCCCTGATATAGCATTTCCTCGAATAAATAATATAAGTTTTTGACTTTTACCCCCTTCATTAACACTATTATTAGCTAGTAGTATAGTTGAAGCAGGAGCTGGAACAGGATGAACAGTATACCCTCCTCTTTCTTCAGGAATTGCCCATGCCGGAGCTTCTGTTGATTTAGCTATTTTTTCACTTCATTTAGCAGGAATTTCTTCTATTTTAGGAGCTGTTAATTTTATTACAACAATTATTAATATACGATCAAACGGAATTACATTTGATCGAATACCATTATTTGTATGATCTGTTGTAATTACAGCAGTATTATTACTTTTATCATTACCTGTTTTAGCCGGAGCAATCACTATGCTTTTAACAGACCGAAATTTAAATACTTCATTCTTTGATCCAGCCGGAGGAGGAGACCCGATTT
>NM_FL_ACC1
TGAGCAGGAATAGTAGGGACTTCTTTAAGTATACTTATTCGAGCTGAATTAGGACATCCCGGGTCCCTTATTGGAGATGACCAAATTTATAACGTAATTGTTACTGCTCATGCATTTGTAATAATTTTTTTTATAGTTATGCCTATTATAATTGGGGGATTTGGAAATTGATTAGTTCCTTTAATACTAGGAGCCCCTGATATAGCATTTCCTCGAATAAATAATATAAGTTTTTGACTTTTACCCCCTTCATTAACACTATTATTAGCTAGTAGTATAGTTGAAGCAGGAGCTGGAACAGGATGAACAGTATACCCTCCTCTTTCTTCAGGAATTGCCCATGCCGGAGCTTCTGTTGATTTAGCTATTTTTTCACTTCATTTAGCAGGAATTTCTTCTATTTTAGGAGCTGTTAATTTTATTACAACAATTATTAATATACGATCAAACGGAATTACATTTGATCGAATACCATTATTTGTATGATCTGTTGTAATTACAGCAGTATTATTACTTTTATCATTACCTGTTTTAGCCGGAGCAATCACTATGCTTTTAACAGACCGAAATTTAAATACTTCATTCTTTGATCCAGCCGGAGGAGGAGACCCGATTT
>NM_RG_DJ8
TGAGCAGGAATAGTAGGGACTTCTTTAAGTATACTTATTCGAGCTGAATTAGGACATCCCGGATCCCTTATTGGAGATGACCAAATTTATAACGTAATTGTTACTGCTCATGCATTTGTAATAATTTTTTTTATAGTTATGCCTATTATAATTGGGGGATTTGGAAATTGATTAGTTCCTTTAATACTAGGAGCCCCTGATATAGCATTTCCTCGAATAAATAATATAAGTTTTTGACTTTTACCCCCTTCATTAACACTATTATTAGCTAGTAGTATAGTTGAAGCAGGAGCTGGAACAGGATGAACAGTATACCCTCCTCTTTCTTCAGGAATTGCCCATGCCGGAGCTTCTGTTGATTTAGCTATTTTTTCACTTCATTTAGCAGGAATTTCTTCTATTTTAGGAGCTGTTAATTTTATTACAACAATTATTAATATACGATCAAACGGAATTACATTTGATCGAATACCATTATTTGTGTGATCTGTTGTAATTACAGCAGTATTATTACTTTTATCATTACCTGTTTTAGCCGGAGCAATCACTATGCTTTTAACAGACCGAAATTTAAATACTTCATTCTTTGATCCAGCCGGAGGAGGAGACGCGATTT
>NM_RG_EO2
TGAGCAGGAATAGTAGGGACTTCTTTAAGTATACTTATTCGAGCTGAATTACGACATCCCGGGTCCCTTATTGGAGATGACCAAATTTATAACGTAATTGTTACTGCTCATGCATTTGTAATAATTTTTTTTATAGTTATGCCTATTATAATTGGGGGATTTGGAAATTGATTAGTTCCTTTAATACTAGGAGCCCCTGATATAGCATTTCCTCGAATAAATAATATAAGTTTTTGACTTTTACCCCCTTCATTAACACTATTATTAGCTAGTAGTATAGTTGAAGCAGGAGCTGGAACAGGATGAACAGTATACCCTCCTCTTTCTTCAGGAATTGCCCATGCCGGAGCTTCTGTTGATTTAGCTATTTTTTCACTTCATTTAGCAGGAATTTCTTCTATTTTAGGAGCTGTTAATTTTATTACAACAATTATTAATATACGATCAAACGGAATTACATTTGATCGAATACCATTATTTGTATGATCTGTTGTAATTACAGCAGTATTATTACTTTTATCATTACCTGTTTTAGCCGGAGCAATCACTATGCTTKTAACAGACCGAAATTTAAATACTTCATTCTTTGATCCAGCCGGAGGAGGAGACCCGATTT
>NM_RG_AS9
TGAGCAGGAATAGTAGGGACTTCTTTAAGTATACTTATTCGAGCTGAATTAGSACATCCCGGATCCCTTATTGGAGATGACCAAATTTATAACGTAATTGTTACTGCTCATGCATTTGTAATAATTTTTTTTATAGTTATGCCTATTATAATTGGGGGATTTGGAAATTGATTAGTTCCTTTAATACTGGGAGCCCCTGATATAGCATTTCCTCGAATAAATAATATAAGTTTTTGACTTTTACCTCCTTCATTAACACTATTATTAGCTAGTAGTATAGTTGAAGCAGGAGCTGGAACAGGATGAACAGTATATCCTCCTCTTTCTTCAGGAATTGCCCATGCCGGAGCTTCTGTTGATTTAGCTATTTTTTCACTTCATTTAGCAGGAATTTCTTCTATTTTAGGAGCTGTTAATTTTATTACAACAATTATTAATATACGATCAAACGGAATTACATTTGATCGAATACCATTATTTGTGTGATCTGTTGTAATTACAGCAGTATTATTACTTTTATCATTACCTGTTTTAGCCGGAGCAATCACTATGCTTTTAACAGACCGAAATTTAAATACTTCATTCTTTGATCCAGCCGGAGGAGGAGACCCAATTT
>NM_RG_BI5
TGAGCAGGAATAGTAGGGACTTCTTTAAGTATACTTATTCGAGCTGAATTAGGACATCCCGGATCCCTTATTGGAGATGACCAAATTTATAACGTAATTGTTACTGCTCATGCATTTGTAATAATTTTTTTTATAGTTATGCCTATTATAATTGGGGGATTTGGAAATTGATTAGTTCCTTTAATACTGGGAGCCCCTGATATAGCATTTCCTCGAATAAATAATATAAGTTTTTGACTTTTACCTCCTTCATTAACACTATTATTAGCTAGTAGTATAGTTGAAGCAGGAGCTGGAACAGGATGAACAGTATATCCTCCTCTTTCTTCAGGAATTGCCCATGCCGGAGCTTCTGTTGATTTAGCTATTTTTTCACTTCATTTAGCAGGAATTTCTTCTATTTTAGGAGCTGTTAATTTTATTACAACAATTATTAATATACGATCAAACGGAATTACATTTGATCGAATACCATTATTTGTGTGATCTGTTGTAATTACAGCAGTATTATTACTTTTATCATTACCTGTTTTAGCCGGAGCAATCACTATGCTTTTAACAGACCGAAATTTAAATACTTCATTCTTTGATCCAGCCGGAGGAGGAGACCCGATTT
>NM_FL_ACU5
TGAGCAGGAATAGTAGGGACTTCTTTAAGTATACTTATTCGAGCTGAATTAGGACATCCCGGATCCCTTATTGGAGATGACCAAATTTATAACGTAATTGTTACTGCTCATGCATTTGTAATAATTTTTTTTATAGTTATGCCTATTATAATTGGGGGATTTGGAAATTGATTAGTTCCTTTAATACTGGGAGCCCCTGATATAGCATTTCCTCGAATAAATAATATAAGTTTTTGACTTTTACCTCCTTCATTAACACTATTATTAGCTAGTAGTATAGTTGAAGCAGGAGCTGGAACAGGATGAACAGTATATCCTCCTCTTTCTTCAGGAATTGCCCATGCCGGAGCTTCTGTTGATTTAGCTATTTTTTCACTTCATTTAGCAGGAATTTCTTCTATTTTAGGAGCTGTTAATTTTATTACAACAATTATTAATATACGATCAAACGGAATTACATTTGATCGAATACCATTATTTGTGTGATCTGTTGTAATTACAGCAGTATTATTACTTTTATCATTACCTGTTTTAGCCGGAGCAATCACTATGCTTTTAACAGACCGAAATTTAAATACTTCATTCTTTGATCCAGCCGGAGGAGGAGACCCGATTT
>NM_FL_ABY10
TGAGCAGGAATAGTAGGGACTTCTTTAAGTATACTTATTCGAGCTGAATTAGGACATCCCGGATCCCTTATTGGAGATGACCAAATTTATAACGTAATTGTTACTGCTCATGCATTTGTAATAATTTTTTTTATAGTTATGCCTATTATAATTGGGGGATTTGGAAATTGATTAGTTCCTTTAATACTGGGAGCCCCTGATATAGCATTTCCTCGAATAAATAATATAAGTTTTTGACTTTTACCTCCTTCATTAACACTATTATTAGCTAGTAGTATAGTTGAAGCAGGAGCTGGAACAGGATGAACAGTATATCCTCCTCTTTCTTCAGGAATTGCCCATGCCGGAGCTTCTGTTGATTTAGCTATTTTTTCACTTCATTTAGCAGGAATTTCTTCTATTTTAGGAGCTGTTAATTTTATTACAACAATTATTAATATACGATCAAACGGAATTACATTTGATCGAATACCATTATTTGTGTGATCTGTTGTAATTACAGCAGTATTATTACTTTTATCATTACCTGTTTTAGCCGGAGCAATCACTATGCTTTTAACAGACCGAAATTTAAATACTTCATTCTTTGATCCAGCCGGAGGAGGAGACCCGATTT
>NM_RG_BX4
TGAGCAGGAATAGTAGGGACTTCTTTAAGTATACTTATTCGAGCTGAATTAGGACATCCCGGATCCCTTATTGGAGATGACCAAATTTATAACGTAATTGTTACTGCTCATGCATTTGTAATAATTTTTTTTATAGTTATGCCTATTATAATTGGGGGATTTGGAAATTGATTAGTTCCTTTAATACTGGGAGCCCCTGATATAGCATTTCCTCGAATAAATAATATAAGTTTTTGACTTTTACCTCCTTCATTAACACTATTATTAGCTAGTAGTATAGTTGAAGCAGGAGCTGGAACAGGATGAACAGTATATCCTCCTCTTTCTTCAGGAATTGCCCATGCCGGAGCTTCTGTTGATTTAGCTATTTTTTCACTTCATTTAGCAGGAATTTCTTCTATTTTAGGAGCTGTTAATTTTATTACAACAATTATTAATATACGATCAAACGGAATTACATTTGATCGAATACCATTATTTGTGTGATCTGTTGTAATTACAGCAGTATTATTACTTTTATCATTACCTGTTTTAGCCGGAGCAATCACTATGCTTTTAACAGACCGAAATTTAAATACTTCATTCTTTGATCCAGCCGGAGGAGGAGACCCGATTT
>NM_FL_ABD1
TGAGCAGGAATAGTGGGGACTTCTTTAAGTATACTTATTCGAGCTGAATTAGGACATCCCGGATCCCTTATTGGAGATGACCAAATTTATAACGTAATTGTTACTGCTCATGCATTTGTAATAATTTTTTTTATAGTTATGCCTATTATAATTGGAGGATTTGGAAATTGATTAGTTCCTTTAATACTAGGAGCCCCTGATATAGCATTTCCTCGAATAAATAATATAAGTTTTTGACTTTTACCTCCTTCATTAACACTATTATTAGCTAGTAGTATAGTTGAAGCAGGAGCTGGAACAGGATGAACAGTATATCCTCCCCTTTCTTCAGGAATTGCCCATGCCGGAGCTTCTGTTGATTTAGCTATTTTTTCACTTCATTTAGCAGGAATTTCTTCTATTTTAGGAGCTGTTAATTTTATTACAACAATTATTAATATACGATCAAACGGAATTACATTTGATCGAATACCATTATTTGTGTGATCTGTTGTAATTACAGCAGTATTATTACTTTTATCATTACCTGTTTTAGCCGGAGCAATCACTATGCTTTTAACAGACCGAAATTTAAATACTTCATTCTTTGATCCAGCCGGAGGAGGAGACCCGATTT
>NM_RG_22_AJ1
TGAGCAGGAATAGTGGGGACTTCTTTAAGTATACTTATTCGAGCTGAATTAGGACATCCCGGATCCCTTATTGGAGATGACCAAATTTATAACGTAATTGTTACTGCTCATGCATTTGTAATAATTTTTTTTATAGTTATGCCTATTATAATTGGAGGATTTGGAAATTGATTAGTTCCTTTAATACTAGGAGCCCCTGATATAGCATTTCCTCGAATAAATAATATAAGTTTTTGACTTTTACCTCCTTCATTAACACTATTATTAGCTAGTAGTATAGTTGAAGCAGGAGCTGGAACAGGATGAACAGTATATCCTCCCCTTTCTTCAGGAATTGCCCATGCCGGAGCTTCTGTTGATTTAGCTATTTTTTCACTTCATTTAGCAGGAATTTCTTCTATTTTAGGAGCTGTTAATTTTATTACAACAATTATTAATATACGATCAAACGGAATTACATTTGATCGAATACCATTATTTGTGTGATCTGTTGTAATTACAGCAGTATTATTACTTTTATCATTACCTGTTTTAGCCGGAGCAATCACTATGCTTTTAACAGACCGAAATTTAAATACTTCATTCTTTGATCCAGCCGGAGGAGGAGACCCGATTT
>NM_FL_ADY8
TGAGCAGGAATAGTGGGGACTTCTTTAAGTATACTTATTCGAGCTGAATTAGGACATCCCGGATCCCTTATTGGAGATGACCAAATTTATAACGTAATTGTTACTGCTCATGCATTTGTAATAATTTTTTTTATAGTTATGCCTATTATAATTGGAGGATTTGGAAATTGATTAGTTCCTTTAATACTAGGAGCCCCTGATATAGCATTTCCTCGAATAAATAATATAAGTTTTTGACTTTTACCTCCTTCATTAACACTATTATTAGCTAGTAGTATAGTTGAAGCAGGAGCTGGAACAGGATGAACAGTATATCCTCCCCTTTCTTCAGGAATTGCCCATGCCGGAGCTTCTGTTGATTTAGCTATTTTTTCACTTCATTTAGCAGGAATTTCTTCTATTTTAGGAGCTGTTAATTTTATTACAACAATTATTAATATACGATCAAACGGAATTACATTTGATCGAATACCATTATTTGTGTGATCTGTTGTAATTACAGCAGTATTATTACTTTTATCATTACCTGTTTTAGCCGGAGCAATCACTATGCTTTTAACAGACCGAAATTTAAATACTTCATTCTTTGATCCAGCCGGAGGAGGAGACCCGATTT
>NM_RG_22_AU6
TGAGCAGGAATAGTGGGGACTTCTTTAAGTATACTTATTCGAGCTGAATTAGGACATCCCGGATCCCTTATTGGAGATGACCAAATTTATAACGTAATTGTTACTGCTCATGCATTTGTAATAATTTTTTTTATAGTTATGCCTATTATAATTGGAGGATTTGGAAATTGATTAGTTCCTTTAATACTAGGAGCCCCTGATATAGCATTTCCTCGAATAAATAATATAAGTTTTTGACTTTTACCTCCTTCATTAACACTATTATTAGCTAGTAGTATAGTTGAAGCAGGAGCTGGAACAGGATGAACAGTATATCCTCCCCTTTCTTCAGGAATTGCCCATGCCGGAGCTTCTGTTGATTTAGCTATTTTTTCACTTCATTTAGCAGGAATTTCTTCTATTTTAGGAGCTGTTAATTTTATTACAACAATTATTAATATACGATCAAACGGAATTACATTTGATCGAATACCATTATTTGTGTGATCTGTTGTAATTACAGCAGTATTATTACTTTTATCATTACCTGTTTTAGCCGGAGCAATCACTATGCTTTTAACAGACCGAAATTTAAATACTTCATTCTTTGATCCAGCCGGAGGAGGAGACCCGATTT
>NM_FL_ADY1
TGAGCAGGAATAGTAGGGACTTCTTTAAGTATACTTATTCGAGCTGAATTAGGACATCCCGGATCCCTTATTGGAGATGACCAAATTTATAACGTAATTGTTACTGCTCATGCATTTGTAATAATTTTTTTTATAGTTATACCTATTATAATTGGGGGATTTGGAAATTGATTAGTTCCTTTAATACTAGGAGCCCCTGATATAGCATTTCCTCGAATAAATAATATAAGTTTTTGACTTTTACCTCCTTCATTAACACTATTATTAGCTAGTAGTATAGTTGAAGCAGGAGCTGGAACAGGATGAACAGTATATCCTCCTCTTTCTTCAGGAATTGCCCATGCCGGAGCTTCTGTTGATTTAGCTATTTTTTCACTTCATTTAGCAGGAATTTCTTCTATTTTAGGAGCTGTTAATTTTATTACAACAATTATTAATATACGATCAAACGGAATTACATTTGACCGAATACCATTATTTGTGTGATCTGTTGTAATTACAGCAGTATTATTACTTTTATCATTGCCTGTTTTAGCCGGAGCAATCACTATGCTTTTAACAGACCGAAATTTAAATACTTCATTCTTTGATCCAGCCGGAGGAGGAGACCCGATTT
>NM_FL_AHA7
TGAGCAGGAATAGTAGGGACTTCTTTAAGTATACTTATTCGAGCTGAATTAGGACATCCCGGATCCCTTATTGGAGATGACCAAATTTATAACGTAATTGTTACTGCTCATGCATTTGTAATAATTTTTTTTATAGTTATACCTATTATAATTGGGGGATTTGGAAATTGATTAGTTCCTTTAATACTAGGAGCCCCTGATATAGCATTTCCTCGAATAAATAATATAAGTTTTTGACTTTTACCTCCTTCATTAACACTATTATTAGCTAGTAGTATAGTTGAAGCAGGAGCTGGAACAGGATGAACAGTATATCCTCCTCTTTCTTCAGGAATTGCCCATGCCGGAGCTTCTGTTGATTTAGCTATTTTTTCACTTCATTTAGCAGGAATTTCTTCTATTTTAGGAGCTGTTAATTTTATTACAACAATTATTAATATACGATCAAACGGAATTACATTTGACCGAATACCATTATTTGTGTGATCTGTTGTAATTACAGCAGTATTATTACTTTTATCATTGCCTGTTTTAGCCGGAGCAATCACTATGCTTTTAACAGACCGAAATTTAAATACTTCATTCTTTGATCCAGCCGGAGGAGGAGACCCGATTT
>NM_FL_ACH5
TGAGCAGGAATAGTAGGGACTTCTTTAAGTATACTTATTCGAGCTGAATTAGGACATCCCGGATCCCTTATTGGAGATGACCAAATTTATAACGTAATTGTTACTGCTCATGCATTTGTAATAATTTTTTTTATAGTTATACCTATTATAATTGGGGGATTTGGAAATTGATTAGTTCCTTTAATACTAGGAGCCCCTGATATAGCATTTCCTCGAATAAATAATATAAGTTTTTGACTTTTACCTCCTTCATTAACACTATTATTAGCTAGTAGTATAGTTGAAGCAGGAGCTGGAACAGGATGAACAGTATATCCTCCTCTTTCTTCAGGAATTGCCCATGCCGGAGCTTCTGTTGATTTAGCTATTTTTTCACTTCATTTAGCAGGAATTTCTTCTATTTTAGGAGCTGTTAATTTTATTACAACAATTATTAATATACGATCAAACGGAATTACATTTGACCGAATACCATTATTTGTGTGATCTGTTGTAATTACAGCAGTATTATTACTTTTATCATTGCCTGTTTTAGCCGGAGCAATCACTATGCTTTTAACAGACCGAAATTTAAATACTTCATTCTTTGATCCAGCCGGAGGAGGAGACCCGATTT
>NM_FL_ACR1
TGAGCAGGAATAGTAGGGACTTCTTTAAGTATGCTTATTCGAGCTGAATTAGGACATCCCGGATCCCTTATTGGAGATGACCAAATTTATAACGTAATTGTTACTGCTCATGCATTTGTAATAATTTTTTTTATAGTTATGCCTATTATAATTGGGGGATTTGGAAATTGATTAGTTCCTTTAATACTAGGAGCCCCTGATATAGCATTTCCTCGAATAAATAATATAAGTTTTTGACTTTTACCCCCTTCATTAACACTATTATTAGCTAGTAGTATAGTTGAAGCAGGAGCTGGAACAGGATGAACAGTATATCCTCCTCTTTCTTCAGGAATTGCCCATGCCGGAGCTTCTGTTGATTTAGCTATTTTTTCACTTCATTTAGCAGGAATCTCTTCTATTTTAGGAGCTGTTAATTTTATTACAACAATTATTAATATACGATCAAACGGAATTACATTTGATCGAATACCATTATTTGTGTGATCTGTTGTAATTACAGCAGTATTATTACTTTTATCATTACCTGTTTTAGCCGGAGCAATCACTATGCTTTTAACAGACCGAAATTTAAATACTTCATTCTTTGACCCAGCCGGAGGAGGAGACCCAATTT
>NM_RG_BH5
TGAGCAGGAATAGTAGGGACTTCTTTAAGTATGCTTATTCGAGCTGAATTAGGACATCCCGGATCCCTTATTGGAGATGACCAAATTTATAACGTAATTGTTACTGCTCATGCATTTGTAATAATTTTTTTTATAGTTATGCCTATTATAATTGGGGGATTTGGAAATTGATTAGTTCCTTTAATACTAGGAGCCCCTGATATAGCATTTCCTCGAATAAATAATATAAGTTTTTGACTTTTACCCCCTTCATTAACACTATTATTAGCTAGTAGTATAGTTGAAGCAGGAGCTGGAACAGGATGAACAGTATATCCTCCTCTTTCTTCAGGAATTGCCCATGCCGGAGCTTCTGTTGATTTAGCTATTTTTTCACTTCATTTAGCAGGAATCTCTTCTATTTTAGGAGCTGTTAATTTTATTACAACAATTATTAATATACGATCAAACGGAATTACATTTGATCGAATACCATTATTTGTGTGATCTGTTGTAATTACAGCAGTATTATTACTTTTATCATTACCTGTTTTAGCCGGAGCAATCACTATGCTTTTAACAGACCGAAATTTAAATACTTCATTCTTTGACCCAGCCGGAGGAGGAGACCCAATTT
>NM_RG_22_AS2
TGAGCAGGAATAGTAGGGACTTCTTTAAGTATGCTTATTCGAGCTGAATTAGGACATCCCGGATCCCTTATTGGAGATGACCAAATTTATAACGTAATTGTTACTGCTCATGCATTTGTAATAATTTTTTTTATAGTTATGCCTATTATAATTGGGGGATTTGGAAATTGATTAGTTCCTTTAATACTAGGAGCCCCTGATATAGCATTTCCTCGAATAAATAATATAAGTTTTTGACTTTTACCCCCTTCATTAACACTATTATTAGCTAGTAGTATAGTTGAAGCAGGAGCTGGAACAGGATGAACAGTATATCCTCCTCTTTCTTCAGGAATTGCCCATGCCGGAGCTTCTGTTGATTTAGCTATTTTTTCACTTCATTTAGCAGGAATCTCTTCTATTTTAGGAGCTGTTAATTTTATTACAACAATTATTAATATACGATCAAACGGAATTACATTTGATCGAATACCATTATTTGTGTGATCTGTTGTAATTACAGCAGTATTATTACTTTTATCATTACCTGTTTTAGCCGGAGCAATCACTATGCTTTTAACAGACCGAAATTTAAATACTTCATTCTTTGACCCAGCCGGAGGAGGAGACCCAATTT
>NM_RG_22_AS3
TGAGCAGGAATAGTAGGGACTTCTTTAAGTATGCTTATTCGAGCTGAATTAGGACATCCCGGATCCCTTATTGGAGATGACCAAATTTATAACGTAATTGTTACTGCTCATGCATTTGTAATAATTTTTTTTATAGTTATGCCTATTATAATTGGGGGATTTGGAAATTGATTAGTTCCTTTAATACTAGGAGCCCCTGATATAGCATTTCCTCGAATAAATAATATAAGTTTTTGACTTTTACCCCCTTCATTAACACTATTATTAGCTAGTAGTATAGTTGAAGCAGGAGCTGGAACAGGATGAACAGTATATCCTCCTCTTTCTTCAGGAATTGCCCATGCCGGAGCTTCTGTTGATTTAGCTATTTTTTCACTTCATTTAGCAGGAATCTCTTCTATTTTAGGAGCTGTTAATTTTATTACAACAATTATTAATATACGATCAAACGGAATTACATTTGATCGAATACCATTATTTGTGTGATCTGTTGTAATTACAGCAGTATTATTACTTTTATCATTACCTGTTTTAGCCGGAGCAATCACTATGCTTTTAACAGACCGAAATTTAAATACTTCATTCTTTGACCCAGCCGGAGGAGGAGACCCAATTT
>NM_RG_22_AU2
TGAGCAGGAATAGTAGGGACTTCTTTAAGTATGCTTATTCGAGCTGAATTAGGACATCCCGGATCCCTTATTGGAGATGACCAAATTTATAACGTAATTGTTACTGCTCATGCATTTGTAATAATTTTTTTTATAGTTATGCCTATTATAATTGGGGGATTTGGAAATTGATTAGTTCCTTTAATACTAGGAGCCCCTGATATAGCATTTCCTCGAATAAATAATATAAGTTTTTGACTTTTACCCCCTTCATTAACACTATTATTAGCTAGTAGTATAGTTGAAGCAGGAGCTGGAACAGGATGAACAGTATATCCTCCTCTTTCTTCAGGAATTGCCCATGCCGGAGCTTCTGTTGATTTAGCTATTTTTTCACTTCATTTAGCAGGAATCTCTTCTATTTTAGGAGCTGTTAATTTTATTACAACAATTATTAATATACGATCAAACGGAATTACATTTGATCGAATACCATTATTTGTGTGATCTGTTGTAATTACAGCAGTATTATTACTTTTATCATTACCTGTTTTAGCCGGAGCAATCACTATGCTTTTAACAGACCGAAATTTAAATACTTCATTCTTTGACCCAGCCGGAGGAGGAGACCCAATTT
>NM_FL_AAZ
TGAGCAGGAATAGTAGGGACTTCTTTAAGCATACTTATTCGAGCTGAATTAGGACATCCCGGATCCCTTATTGGAGATGACCAAATTTATAACGTAATTGTTACTGCTCATGCATTTGTAATAATTTTTTTTATAGTTATGCCTATTATAATTGGGGGATTTGGAAATTGATTAGTTCCTTTAATACTAGGAGCCCCTGATATAGCATTTCCTCGAATAAATAATATAAGTTTTTGACTTTTACCTCCTTCATTAACACTATTATTAGCTAGTAGTATAGTTGAAGCAGGGGCTGGAACAGGATGAACAGTATATCCTCCTCTTTCTTCAGGAATTGCCCATGCCGGAGCTTCTGTTGATTTAGCTATTTTTTCACTTCATTTAGCAGGAATTTCTTCTATTTTAGGAGCTGTTAATTTTATTACAACAATTATTAATATACGATCAAACGGAATTACATTTGATCGAATACCATTATTTGTGTGATCTGTTGTAATTACAGCAGTATTATTACTTTTATCATTACCTGTTTTAGCCGGAGCAATCACTATGCTTTTAACAGACCGAAATTTAAATACTTCATTCTTTGATCCAGCCGGAGGAGGAGACCCGATTA
>NM_FL_ADY9
TGAGCAGGAATAGTAGGGACTTCTTTAAGTATACTTATTCGAGCTGAATTAGGACATCCCGGATCCCTTATTGGAGATGACCAAATTTATAACGTAATTGTTACTGCTCATGCATTTGTAATAATTTTTTTTATAGTTATGCCTATTATAATTGGGGGATTTGGAAATTGATTAGTTCCTTTAATACTAGGAGCCCCTGATATAGCATTTCCTCGAATAAATAATATAAGTTTTTGACTTTTACCGCCTTCATTAACACTATTATTAGCTAGTAGTATAGTTGAAGCAGGAGCTGGAACAGGATGAACAGTATATCCTCCTCTTTCTTCAGGAATTGCCCATGCCGGAGCTTCTGTTGATTTAGCTATTTTTTCACTTCATTTAGCAGGAATTTCTTCTATTTTAGGAGCTGTTAATTTTATTACAACAATTATTAATATACGATCAAACGGAATTACCTTTGATCGAATACCATTATTTGTGTGATCTGTTGTAATTACAGCAGTATTATTACTTTTATCATTACCTGTTTTAGCCGGAGCAATCACTATGCTTTTAACAGACCGAAATTTAAATACTTCATTCTTTGATCCAGCCGGAGGAGGAGACCCGATTT
>NM_FL_ACC4
TGAGCAGGAATAGTAGGGACTTCTTTAAGTATACTTATTCGAGCTGAATTAGGACATCCCGGATCCCTTATTGGAGATGACCAAATTTATAACGTAATTGTTACTGCTCATGCATTTGTAATAATTTTTTTTATAGTTATGCCTATTATAATTGGGGGATTTGGAAATTGATTAGTTCCTTTAATACTAGGAGCCCCTGATATAGCATTTCCTCGAATAAATAATATAAGTTTTTGACTTTTACCGCCTTCATTAACACTATTATTAGCTAGTAGTATAGTTGAAGCAGGAGCTGGAACAGGATGAACAGTATATCCTCCTCTTTCTTCAGGAATTGCCCATGCCGGAGCTTCTGTTGATTTAGCTATTTTTTCACTTCATTTAGCAGGAATTTCTTCTATTTTAGGAGCTGTTAATTTTATTACAACAATTATTAATATACGATCAAACGGAATTACCTTTGATCGAATACCATTATTTGTGTGATCTGTTGTAATTACAGCAGTATTATTACTTTTATCATTACCTGTTTTAGCCGGAGCAATCACTATGCTTTTAACAGACCGAAATTTAAATACTTCATTCTTTGATCCAGCCGGAGGAGGAGACCCGATTT
>NM_RG_BI2
TGAGCAGGAATAGTAGGGACTTCTTTAAGTATACTTATTCGAGCTGAATTAGGACATCCCGGATCCCTTATTGGAGATGACCAAATTTATAACGTAATTGTTACTGCTCATGCATTTGTAATAATTTTTTTTATAGTTATGCCTATTATAATTGGGGGATTTGGAAATTGATTAGTTCCTTTAATACTAGGAGCCCCTGATATAGCATTTCCTCGAATAAATAATATAAGTTTTTGACTTTTACCGCCTTCATTAACACTATTATTAGCTAGTAGTATAGTTGAAGCAGGAGCTGGAACAGGATGAACAGTATATCCTCCTCTTTCTTCAGGAATTGCCCATGCCGGAGCTTCTGTTGATTTAGCTATTTTTTCACTTCATTTAGCAGGAATTTCTTCTATTTTAGGAGCTGTTAATTTTATTACAACAATTATTAATATACGATCAAACGGAATTACCTTTGATCGAATACCATTATTTGTGTGATCTGTTGTAATTACAGCAGTATTATTACTTTTATCATTACCTGTTTTAGCCGGAGCAATCACTATGCTTTTAACAGACCGAAATTTAAATACTTCATTCTTTGATCCAGCCGGAGGAGGAGACCCGATTT
>NM_RG_22_BQ3
TGAGCAGGAATAGTAGGGACTTCTTTAAGTATACTTATTCGAGCTGAATTAGGACATCCCGGATCCCTTATTGGAGATGACCAAATTTATAACGTAATTGTTACTGCTCATGCATTTGTAATAATTTTTTTTATAGTTATGCCTATTATAATTGGGGGATTTGGAAATTGATTAGTTCCTTTAATACTAGGAGCCCCTGATATAGCATTTCCTCGAATAAATAATATAAGTTTTTGACTTTTACCGCCTTCATTAACACTATTATTAGCTAGTAGTATAGTTGAAGCAGGAGCTGGAACAGGATGAACAGTATATCCTCCTCTTTCTTCAGGAATTGCCCATGCCGGAGCTTCTGTTGATTTAGCTATTTTTTCACTTCATTTAGCAGGAATTTCTTCTATTTTAGGAGCTGTTAATTTTATTACAACAATTATTAATATACGATCAAACGGAATTACCTTTGATCGAATACCATTATTTGTGTGATCTGTTGTAATTACAGCAGTATTATTACTTTTATCATTACCTGTTTTAGCCGGAGCAATCACTATGCTTTTAACAGACCGAAATTTAAATACTTCATTCTTTGATCCAGCCGGAGGAGGAGACCCGATTT
>NM_FL_ACR8
TGAGCAGGAATAGTAGGGACTTCTTTAAGTATACTTATTCGAGCTGAATTAGGACATCCCGGGTCCCTTATTGGAGATGACCAAATTTATAACGTAATTGTTACTGCTCATGCATTTGTAATAATTTTTTTTATAGTTATGCCTATTATAATTGGGGGATTTGGAAATTGATTAGTTCCTTTAATACTAGGAGCCCCTGATATAGCATTTCCTCGAATAAATAATATAAGTTTTTGACTTTTACCCCCTTCATTAACATTATTATTAGCTAGTAGTATAGTTGAAGCAGGAGCTGGAACAGGATGAACAGTATACCCTCCTCTTTCTTCAGGAATTGCCCATGCGGGAGCTTCTGTTGATTTAGCTATTTTTTCACTTCATTTAGCAGGAATTTCTTCTATTTTAGGAGCTGTTAATTTTATTACAACAATTATTAATATACGATCAAACGGAATTACATTTGATCGAATACCATTATTTGTGTGATCTGTTGTAATTACAGCAGTATTATTACTTTTATCATTACCTGTTTTAGCCGGAGCAATCACTATGCTTTTAACAGACCGAAATTTAAATACTTCATTCTTTGATCCAGCCGGGGGAGGAGACCCGATTT
>NM_FL_ABJ1
TGAGCAGGAATAGTAGGGACTTCTTTAAGTATACTTATTCGAGCTGAATTAGGACATCCCGGGTCCCTTATTGGAGATGACCAAATTTATAACGTAATTGTTACTGCTCATGCATTTGTAATAATTTTTTTTATAGTTATGCCTATTATAATTGGGGGATTTGGAAATTGATTAGTTCCTTTAATACTAGGAGCCCCTGATATAGCATTTCCTCGAATAAATAATATAAGTTTTTGACTTTTACCCCCTTCATTAACACTATTATTAGCTAGTAGTATAGTTGAAGCAGGAGCTGGAACAGGATGAACAGTATACCCTCCTCTTTCTTCAGGAATTGCCCATGCCGGAGCTTCTGTTGATTTAGCTATTTTTTCACTTCATTTAGCAGGAATTTCTTCTATTTTAGGAGCTGTTAATTTTATTACAACAATTATTAATATACGATCAAACGGAATTACATTTGATCGAATACCATTATTTGTGTGATCTGTTGTAATTACAGCAGTATTATTACTTTTATCATTACCTGTTTTAGCCGGAGCAATCACTATGCTTTTAACAGACCGAAATTTAAATACTTCATTCTTTGATCCAGCCGGAGGAGGAGACCCGAT
>NM_RG_22_AL6
TGAGCAGGAATAGTAGGGACTTCTTTAAGTATACTTATTCGAGCTGAATTASGACATCCCGGATCCCTTATTGGAGATGACCAAATTTATAACGTAATTGTTACTGCTCATGCATTTGTAATAATTTTTTTTATAGTTATGCCTATTATAATTGGGGGATTTGGAAATTGATTAGTTCCTTTAATACTGGGAGCCCCTGATATAGCATTTCCTCGAATAAATAATATAAGTTTTTGACTTTTACCTCCTTCATTAACACTATTATTAGCTAGTAGTATAGTTGAAGCAGGAGCTGGAACAGGATGAACAGTATATCCTCCTCTTTCTTCAGGAATTGCCCATGCCGGAGCTTCTGTTGATTTAGCTATTTTTTCACTTCATTTAGCAGGAATTTCTTCTATTTTAGGAGCTGTTAATTTTATTACAACAATTATTAATATACGATCAAACGGAATTACATTTGATCGAATACCATTATTTGTGTGATCTGTTGTAATTACAGCAGTATTATTACTTTTATCATTACCTGTTTTAGCCGGAGCAATCACTATGCTTTTAACAGACCGAAATTTAAATACTTCATTCTTTGATCCAGCCGGAGGAGGAGACCCGAT
>NM_FL_AGN1
TGAGCAGGAATAGTAGGGACTTCTTTAAGTATACTTATTCGAGCTGAATTAGGACATCCCGGGTCCCTTATTGGAGATGACCAAATTTATAACGTAATTGTTACTGCTCATGCATTTGTAATAATTTTTTTTATAGTTATGCCTATTATAATTGGAGGATTTGGAAATTGATTAGTTCCTTTAATACTAGGAGCCCCTGATATAGCATTTCCTCGAATAAATAATATAAGTTTTTGACTTTTACCCCCTTCATTAACACTATTATTAGCTAGTAGTATAGTTGAAGCAGGAGCTGGAACAGGATGAACAGTATACCCTCCTCTTTCTTCAGGAATTGCCCATGCCGGAGCTTCTGTTGATTTAGCTATTTTTTCACTTCATTTAGCAGGAATTTCTTCTATTTTAGGAGCTGTTAATTTTATTACAACAATTATTAATATACGATCAAACGGAATTACATTTGATCGAATACCATTATTTGTATGATCTGTTGTAATTACAGCAGTATTATTACTTTTATCATTACCTGTTTTAGCCGGAGCAATCACTATGCTTTTAACAGACCGAAATTTAAATACTTCATTCTTTGATCCAGCCGGAGGAGAAGACCGTATTT
>NM_FL_ADC10
TTAAGTATACTTATTCGAGCTGAATTAGGACATCCCGGGTCCCTTATTGGAGATGACCAAATTTATAACGTAATTGTTACTGCTCATGCATTTGTAATAATTTTTTTTATAGTTATGCCTATTATAATTGGGGGATTTGGAAATTGATTAGTTCCTTTAATACTAGGAGCCCCTGATATAGCATTTCCTCGAATAAATAATATAAGTTTTTGACTTTTACCCCCTTCATTAACACTATTATTAGCTAGTAGTATAGTTGAAGCAGGAGCTGGAACAGGATGAACAGTATACCCTCCTCTTTCTTCAGGAATTGCCCATGCCGGAGCTTCTGTTGATTTAGCTATTTTTTCACTTCATTTAGCAGGAATTTCTTCTATTTTAGGAGCTGTTAATTTTATTACAACAATTATTAATATACGATCAAACGGAATTACATTTGATCGAATACCATTATTTGTGTGATCTGTTGTAATTACAGCAGTATTATTACTTTTATCATTACCTGTTTTAGCCGGAGCAATCACTATGCTTTTAACAGACCGAAATTTAAATACTTCATTCTTTGATCCAGCCGGAGGAGGAGACCCGATTT
>NM_RG_DD10
TTAAGTATACTTATTCGAGCTGAATTAGGACATCCCGGGTCCCTTATTGGAGATGACCAAATTTATAACGTAATTGTTACTGCTCATGCATTTGTAATAATTTTTTTTATAGTTATGCCTATTATAATTGGGGGATTTGGAAATTGATTAGTTCCTTTAATACTAGGAGCCCCTGATATAGCATTTCCTCGAATAAATAATATAAGTTTTTGACTTTTACCCCCTTCATTAACACTATTATTAGCTAGTAGTATAGTTGAAGCAGGAGCTGGAACAGGATGAACAGTATACCCTCCTCTTTCTTCAGGAATTGCCCATGCCGGAGCTTCTGTTGATTTAGCTATTTTTTCACTTCATTTAGCAGGAATTTCTTCTATTTTAGGAGCTGTTAATTTTATTACAACAATTATTAATATACGATCAAACGGAATTACATTTGATCGAATACCATTATTTGTGTGATCTGTTGTAATTACAGCAGTATTATTACTTTTATCATTACCTGTTTTAGCCGGAGCAATCACTATGCTTTTAACAGACCGAAATTTAAATACTTCATTCTTTGATCCAGCCGGAGGAGGAGACCCGATTT
>NM_FL_AID10
GCAGGAATAGTAGGGACTTCTTTAAGTATACTTATTCGAGCTGAATTAGGACATCCCGGATCCCTTATTGGAGATGATCAAATTTATAACGTAATTGTTACTGCTCATGCATTTGTAATAATTTTTTTTATAGTTATGCCTATTATAATTGGGGGATTTGGAAATTGATTAGTTCCTTTAATACTAGGAGCCCCTGATATAGCATTTCCTCGAATAAATAATATAAGTTTTTGACTTTTACCTCCTTCATTAACACTATTATTAGCTAGTAGTATAGTTGAAGCAGGAGCTGGAACAGGATGAACAGTATATCCTCCTCTTTCTTCAGGAATTGCCCATGCAGGAGCTTCTGTTGATTTAGCTATTTTTTCACTTCATTTAGCAGGAATTTCTTCTATTTTAGGGGCTGTTAATTTTATTACAACAATTATTAATATACGATCAAACGGAATTACATTTGACCGAATACCATTATTTGTGTGATCTGTTGTAATTACAGCAGTATTATTACTTTTATCATTACCTGTTTTAGCCGGAGCAATCACTATGCTTTTAACAGACCGAAATTTAAATACCTCATTCTTTGACCCAGCCGGAGGAGGAGACCCGATTT
>NM_FL_ACF1
AGTATACTTATTCGAGCTGAATTAGGACATCCCGGATCCCTTATTGGAGATGATCAAATTTATAACGTAATTGTTACTGCTCATGCATTTGTAATAATTTTTTTTATAGTTATGCCTATTATAATTGGGGGATTTGGAAATTGATTAGTTCCTTTAATACTAGGAGCCCCTGATATAGCATTTCCTCGAATAAATAATATAAGTTTTTGACTTTTACCTCCTTCATTAACACTATTATTAGCTAGTAGTATAGTTGAAGCAGGAGCTGGAACAGGATGAACAGTATATCCTCCTCTTTCTTCAGGAATTGCCCATGCAGGAGCTTCTGTTGATTTAGCTATTTTTTCACTTCATTTAGCAGGAATTTCTTCTATTTTAGGGGCTGTTAATTTTATTACAACAATTATTAATATACGATCAAACGGAATTACATTTGACCGAATACCATTATTTGTGTGATCTGTTGTAATTACAGCAGTATTATTACTTTTATCATTACCTGTTTTAGCCGGAGCAATCACTATGCTTTTAACAGACCGAAATTTAAATACCTCATTCTTTGACCCAGCCGGAGGAGGAGACCCGATTT
>NM_RG_BO3
AGTATACTTATTCGAGCTGAATTASGACATCCCGGATCCCTTATTGGAGATGATCAAATTTATAACGTAATTGTTACTGCTCATGCATTTGTAATAATTTTTTTTATAGTTATGCCTATTATAATTGGGGGATTTGGAAATTGATTAGTTCCTTTAATACTAGGAGCCCCTGATATAGCATTTCCTCGAATAAATAATATAAGTTTTTGACTTTTACCTCCTTCATTAACACTATTATTAGCTAGTAGTATAGTTGAAGCAGGAGCTGGAACAGGATGAACAGTATATCCTCCTCTTTCTTCAGGAATTGCCCATGCCGGAGCTTCTGTTGATTTAGCTATTTTTTCACTTCATTTAGCAGGAATTTCTTCTATTTTAGGGGCTGTTAATTTTATTACAACAATTATTAATATACGATCAAACGGAATTACATTTGACCGAATACCATTATTTGTGTGATCTGTTGTAATTACAGCAGTATTATTACTTTTATCATTACCTGTTTTAGCCGGAGCAATCACTATGCTTTTAACAGACCGAAATTTAAATACCTCATTCTTTGATCCAGCCGGAGGAGGAGACCCGATTT
>NM_RG_22_AS4
TGAGCAGAAATAGTGGGGACTTCTTTAAGTATACTTATTCGAGCTGAATTAGGACATCCCGGATCCCTTATTGGAGATGATCAAATTTATAACGTAATTGTTACTGCTCATGCATTTGTAATAATTTTTTTTATAGTTATGCCTATTATAATTGGGGGATTTGGAAATTGATTAGTTCCTTTAATAYTAGGAGCCCCTGATATAGCMTTTCCTCGAATAAATAATATAAGTTTTTGACTTTTACCTCCTTCATTAACACTATTATTAGCTAGTAGTATAGTTGAAGCAGGAGCTGGAACAGGATGAACAGTATAYCCTCCTCTTTCYTCAGGMATTGCCCATGCCGGAGCTTCTGTTGATTTAGCTATTTTTTCACTTCATTTAGCAGGAATTTCTTCTATTTTAGGGGCTGTTAATTTTATTACAACAATTATTAATATGCGATCAAACGGAATTACATTTGACCGAATACCATTATTTGTGTGATCTGTTGTAATTACAGCAGTATTATTACTTTTATCATTACCTGTTTTAGCCGGAGCAATCACTATGCTTTTAACAGACCGAAATTTAAATACTTCATTCTTTGACCCAGCCGGAGGAGGAGATCCRATTT
>NM_FL_ABR5
TGAGCAGGAATAGTGGGGACTTCTTTAAGTATACTTATTCGAGCTGAATTAGGACATCCCGGATCCCTTATTGGAGATGATCAAATTTATAACGTAATTGTTACTGCTCATGCATTTGTAATAATTTTTTTTATAGTTATGCCTATTATAATTGGGGGATTTGGAAATTGATTAGTTCCTTTAATACTAGGAGCCCCTGATATAGCATTTCCTCGAATAAATAATATAAGTTTTTGACTTTTACCTCCTTCATTAACACTATTATTAGCTAGTAGTATAGTTGAAGCAGGAGCTGGAACAGGATGAACAGTATACCCTCCTCTTTCCTCAGGCATTGCCCATGCCGGAGCTTCTGTTGATTTAGCTATTTTTTCACTTCATTTAGCAGGAATTTCTTCTATTTTAGGGGCTGTTAATTTTATTACAACAATTATTAATATGCGATCAAACGGAATTACATTTGACCGAATACCATTATTTGTGTGATCTGTTGTAATTACAGCAGTATTATTACTTTTATCATTACCTGTTTTAGCCGGAGCAATCACTATGCTTTTAACAGACCGAAATTTAAATACTTCATTCTTTGACCCAGCCGGAGGAGGAGATCCGATTT
>NM_RG_BB2
TGAGCAGGAATAGTGGGGACTTCTTTAAGTATACTTATTCGAGCTGAATTAGGACATCCCGGATCCCTTATTGGAGATGATCAAATTTATAACGTAATTGTTACTGCTCATGCATTTGTAATAATTTTTTTTATAGTTATGCCTATTATAATTGGGGGATTTGGAAATTGATTAGTTCCTTTAATACTAGGAGCCCCTGATATAGCATTTCCTCGAATAAATAATATAAGTTTTTGACTTTTACCTCCTTCATTAACACTATTATTAGCTAGTAGTATAGTTGAAGCAGGAGCTGGAACAGGATGAACAGTATACCCTCCTCTTTCCTCAGGCATTGCCCATGCCGGAGCTTCTGTTGATTTAGCTATTTTTTCACTTCATTTAGCAGGAATTTCTTCTATTTTAGGGGCTGTTAATTTTATTACAACAATTATTAATATGCGATCAAACGGAATTACATTTGACCGAATACCATTATTTGTGTGATCTGTTGTAATTACAGCAGTATTATTACTTTTATCATTACCTGTTTTAGCCGGAGCAATCACTATGCTTTTAACAGACCGAAATTTAAATACTTCATTCTTTGACCCAGCCGGAGGAGGAGATCCGATTT
>NM_FL_AHB5
TGAGCAGGAATAGTGGGGACTTCTTTAAGTATACTTATTCGAGCTGAATTAGGACATCCCGGATCCCTTATTGGAGATGATCAAATTTATAACGTAATTGTTACTGCTCATGCATTTGTAATAATTTTTTTTATAGTTATGCCTATTATAATTGGGGGATTTGGAAATTGATTAGTTCCTTTAATACTAGGAGCCCCTGATATAGCATTTCCTCGAATAAATAATATAAGTTTTTGACTTTTACCTCCTTCATTAACACTATTATTAGCTAGTAGTATAGTTGAAGCAGGAGCTGGAACAGGATGAACAGTATACCCTCCTCTTTCCTCAGGCATTGCCCATGCCGGAGCTTCTGTTGATTTAGCTATTTTTTCACTTCATTTAGCAGGAATTTCTTCTATTTTAGGGGCTGTTAATTTTATTACAACAATTATTAATATGCGATCAAACGGAATTACATTTGACCGAATACCATTATTTGTGTGATCTGTTGTAATTACAGCAGTATTATTACTTTTATCATTACCTGTTTTAGCCGGAGCAATCACTATGCTTTTAACAGACCGAAATTTAAATACTTCATTCTTTGACCCAGCCGGAGGAGGAGATCCGATTT
>NM_RG_BX8
TGAGCAGGAATAGTGGGGACTTCTTTAAGTATACTTATTCGAGCTGAATTAGGACATCCCGGATCCCTTATTGGAGATGATCAAATTTATAACGTAATTGTTACTGCTCATGCATTTGTAATAATTTTTTTTATAGTTATGCCTATTATAATTGGGGGATTTGGAAATTGATTAGTTCCTTTAATACTAGGAGCCCCTGATATAGCATTTCCTCGAATAAATAATATAAGTTTTTGACTTTTACCTCCTTCATTAACACTATTATTAGCTAGTAGTATAGTTGAAGCAGGAGCTGGAACAGGATGAACAGTATACCCTCCTCTTTCCTCAGGCATTGCCCATGCCGGAGCTTCTGTTGATTTAGCTATTTTTTCACTTCATTTAGCAGGAATTTCTTCTATTTTAGGGGCTGTTAATTTTATTACAACAATTATTAATATGCGATCAAACGGAATTACATTTGACCGAATACCATTATTTGTGTGATCTGTTGTAATTACAGCAGTATTATTACTTTTATCATTACCTGTTTTAGCCGGAGCAATCACTATGCTTTTAACAGACCGAAATTTAAATACTTCATTCTTTGACCCAGCCGGAGGAGGAGATCCGATTT
>NM_RG_22_BE1
TGAGCAGGAATAGTGGGGACTTCTTTAAGTATACTTATTCGAGCTGAATTAGGACATCCCGGATCCCTTATTGGAGATGATCAAATTTATAACGTAATTGTTACTGCTCATGCATTTGTAATAATTTTTTTTATAGTTATGCCTATTATAATTGGGGGATTTGGAAATTGATTAGTTCCTTTAATACTAGGAGCCCCTGATATAGCATTTCCTCGAATAAATAATATAAGTTTTTGACTTTTACCTCCTTCATTAACACTATTATTAGCTAGTAGTATAGTTGAAGCAGGAGCTGGAACAGGATGAACAGTATACCCTCCTCTTTCCTCAGGCATTGCCCATGCCGGAGCTTCTGTTGATTTAGCTATTTTTTCACTTCATTTAGCAGGAATTTCTTCTATTTTAGGGGCTGTTAATTTTATTACAACAATTATTAATATGCGATCAAACGGAATTACATTTGACCGAATACCATTATTTGTGTGATCTGTTGTAATTACAGCAGTATTATTACTTTTATCATTACCTGTTTTAGCCGGAGCAATCACTATGCTTTTAACAGACCGAAATTTAAATACTTCATTCTTTGACCCAGCCGGAGGAGGAGATCCGATTT
>NM_FL_AGN9
TGAGCAGGAATAGTGGGGACTTCTTTAAGTATACTTATTCGAGCTGAATTAGGACATCCCGGATCCCTTATTGGAGATGATCAAATTTATAACGTAATTGTTACTGCTCATGCATTTGTAATAATTTTTTTTATAGTTATGCCTATTATAATTGGGGGATTTGGAAATTGATTAGTTCCTTTAATACTAGGAGCCCCTGATATAGCATTTCCTCGAATAAATAATATAAGTTTTTGACTTTTACCTCCTTCATTAACACTATTATTAGCTAGTAGTATAGTTGAAGCAGGAGCTGGAACAGGATGAACAGTATACCCTCCTCTTTCCTCAGGCATTGCCCATGCCGGAGCTTCTGTTGATTTAGCTATTTTTTCACTTCATTTAGCAGGAATTTCTTCTATTTTAGGGGCTGTTAATTTTATTACAACAATTATTAATATGCGATCAAACGGAATTACATTTGACCGAATACCATTATTTGTGTGATCTGTTGTAATTACAGCAGTATTATTACTTTTATCATTACCTGTTTTAGGCGGAGCAATCACTATGCTTTTAACAGACCGAAATTTAAATACTTCATTCTTTGACCCAGCCGGAGGAGGAGATCCGATTT
>NM_FL_ABJ3
TGAGCAGGAATAGTAGGGACTTCTATAAGTATACTTATTCGAGCTGAATTAGGACATCCCGGATCCCTTATTGGAGATGATCAAATTTATAACGTAATTGTTACTGCTCATGCATTTGTAATAATTTTTTTTATAGTTATGCCTATTATAATTGGGGGATTTGGAAATTGATTAGTTCCTTTAATACTAGGAGCCCCTGATATAGCATTTCCTCGAATAAATAATATACGTTTTTGACTTTTACCTCCTTCATTAACACTATTATTAGCTAGTAGTATAGTTGAAGCAGGAGCTGGAACAGGATGAACAGTATATCCTCCTCTTTCCTCAGGAATTGCCCATGCCGGAGCTTCTGTTGATTTAGCTATTTTTTCACTTCATTTAGCAGGAATTTCTTCTATTTTAGGGGCTGTTAATTTTATTACAACAATTATTAATATACGATCAAACGGAATTACATTTGACCGAATACCATTATTTGTGTGATCTGTTGTAATTACAGCAGTATTATTACTTTTATCATTACCTGTTTTAGCCGGAGCAATCCCTATACTTTTAACAGACCGAAATTTAAATACTTCATTCTTTGATCCAGCCGGAGGAGGAGACCCGATTT
>NM_RG_CK6
TGAGCAGGAATAGTAGGGACTTCTTTAAGTATACTTATTCGANTGAACTTAGGACATCCCGGATCCCTTATTGGAGATGACCAAATTTATAACGTAATTGTTACTGCTCATGCATTTGTAATAATTTTTTTTATAGTTATACCTATTATAATTGGGGGATTTGGAAATTGATTAGTTCCTTTAATACTAGGAGCCCCTGATATAGCATTTCCTCGAATAAATAATATAAGTTTTTGACTTTTACCTCCTTCATTAACACTATTATTAGCTAGTAGTATAGTTGAAGCAGGAGCTGGAACAGGATGAACAGTATATCCTCCTCTTTCTTCAGGAATTGCCCATGCCGGAGCTTCTGTTGATTTAGCTATTTTTTCACTTCATTTAGCAGGAATTTCTTCTATTTTAGGAGCTGTTAATTTTATTACAACAATTTTTAATATACGATCAAACGGAATTACATTTGACCGAATACCATTATTTGTGTGATCTGTTGTAATTACAGCAGTATTATTACTTTTATCATTGCCTGTTTTAGCCGGAGCAATCACTATGCTTTTAACAGACCGAAATTTAAATACTTCATTCTTTGATCCAGCCGGAGGAGGAGACCCGATTT
>NM_FL_ACU3
TGAGCAGGAATAGTAGGGACTTCTTTAAGTATGCTTATTCGAGCTGAATTAGGACATCCCGGATCCCTTATTGGAGATGACCAAATTTATAACGTAATTGTTACTGCTCATGCATTTGTAATAATTTTTTTTATAGTTATGCCTATTATAATTGGGGGATTTGGAAATTGATTAGTTCCTTTAATACTAGGAGCCCCTGATATARCCTTTCCTCGAATAAATAATATAAGTTTTTGACTTTTACCTCCTTCATTAACACTATTATTAGCTAGTAGTATAGTTGAAGCAGGAGCTGGAACAGGATGAACAGTATATCCTCCTCTTTCTTCAGGAATTGCCCATGCCGGAGCTTCTGTTGATTTAGCTATTTTTTCACTTCATTTAGCAGGAATTTCTTCTATTTTAGGGGCTGTTAATTTTATTACAACAATTATTAATATACGATCAAACGGAATTACATTTGACCGAATACCATTATTTGTGTGATCTGTTGTAATTACAGCAGTATTATTACTTTTATCATTGCCTGTTTTAGCTGGAGCAATCMCCACCCTTTTAACAGACCGAAATTTAAATACTTCATTCTYYSACCCAGCCGGAGGAGGAGAYSCGATTT
>NM_RG_BO4
TGAGCAGGAATAGTAGGGACTTCTTTAAGTATACTTATTCGAGCTGAATTAGGACATCCCGGATCCCTTATTGGAGATGATCAAATTTATAACGTAATTGTTACTGCTCATGCATTTGTAATAATTTTTTTTATAGTTATGCCTATTATAATTGGGGGATTTGGAAAYYGMTTAGTTCCTTTAATACTAGGAGCCCCTGATATAGCCTTTCCTCGAATAAATAATATAAGTTTTTGACTTTTACCCCCTTCATTAACMCTATTATTAGCTAGTAGTATAGTTGAAGCAGGAGCTGGAACAGGATGAACAGTATATCCTCCTCTTTCTTCAGGAATTGCCCATGCCGGAGCTTCTGTTGATTTAGCTATTTTTTCACTTCATTTAGCAGGAATTTCTTCTATTTTAGGGGCTGTTAATTTTATTACAACAATTATTAATATACGATCAAATGGAATTACATTTGACCGAATACCATTATTTGTGTGATCTGTTGTAATTACAGCAGTATTATTACTTTTATCATTACCTGTTTTAGCCGGAGCAATCACTATACTTTTAACAGACCGAAATTTAAATACTTCATTCTTTGACCCA
>NM_RG_CK4
GTAGGGACTTCTTTAAGTATACTTATTCGAGCTGAATTAGGACATCCCGGATCCCTTATTGGAGATGATCAAATTTATAACGTAATTGTTACTGCTCATGCATTTGTAATAATTTTTTTTATAGTTATACCTATTATAATTGGGGGATTTGGAAATTGATTAGTTCCTTTAATACTAGGAGCCCCTGATATAGCCTTTCCTCGAATAAATAATATAAGTTTTTGACTTTTACCCCCTTCATTAACACTATTATTAGCTAGTAGTATAGTTGAAGCAGGAGCTGGAACAGGGTGAACAGTATACCCTCCTCTTTCTTCAGGAATTGCCCATGCCGGAGCTTCCGTTGATTTAGCTATTTTTTCACTTCATTTAGCAGGAATTTCTTCTATTTTAGGAGCTGTTAATTTTATTACAACAATTATTAATATACGATCAAACGGAATTACATTTGACCGAATGCCGTTATTTGTGTGATCTGTTGTAATTACAGCAGTATTATTACTTTTATCATTACCTGTTTTAGCCGGAGCAATCACTATACTTTTAACAGACCGAAATTTAAATACTTCATTCYTTGACCCAGCCGGAGGAGGAGACCCGATTT
>NM_FL_ACR4
GGGACTTCTTTAAGTATACTTATTCGAGCTGAATTASGACATCCCGGATCCCTTATTGGAGATGATCAAATTTATAACGTAATTGTTACTGCTCATGCATTTGTAATAATTTTTTTTATAGTTATGCCTATTATAATTGGGGGATTTGGAAATTGATTAGTTCCTTTAATACTAGGAGCCCCTGATATAGCCTTTCCTCGAATAAATAATATAAGTTTTTGACTTTTACCCCCTTCATTAACACTATTATTAGCTAGTAGTATAGTTGAAGCAGGAGCTGGAACAGGATGAACAGTGTATCCTCCTCTTTCTTCAGGAATTGCCCATGCCGGAGCTTCTGTTGATTTAGCTATTTTTTCACTTCATTTAGCAGGAATTTCTTCTATTTTAGGGGCTGTTAATTTTATTACAACAATTATTAATATACGATCAAATGGAATTACATTTGACCGAATACCATTATTTGTGTGATCTGTTGTAATTACAGCAGTATTATTACTTTTATCATTACCTGTTTTAGCCGGAGCAATCACTATACTTTTAACAGACCGAAATTTAAATACTTCCTTCTTTGACCCAGCCGGAGGAGGAGACCCGATTT
>NM_RG_DD8
TGAGCAGGAATAGTAGGAACTTCTTTAAGTATGCTTATTCGAGCTGAATTAGGACATCCCGGATCCCTTATTGGAGACGATCAAATTTATAACGTAATTGTTACTGCTCATGCCTTTGTAATAATTTTTTTTATAGTTATGCCTATTATAATTGGAGGATTTGGAAATTGATTAGTTCCTTTAATATTAGGAGCCCCTGATATAGCCTTTCCTCGAATAAATAATATAAGTTTTTGACTTTTACCCCCTTCATTAACACTATTATTAGCTAGTAGTATAGTTGAAGCAGGAGCTGGAACAGGATGAACAGTATACCCTCCTCTTTCTTCAGGAATTGCCCATGCTGGAGCTTCCGTTGATTTAGCTATTTTTTCACTTCATTTAGCAGGAATTTCTTCTATTTTAGGGGCTGTTAATTTTATTACAACAATTATTAATATACGATCAAATGGAATTACATTTGACCGAATGCCATTATTTGTGTGATCTGTTGTAATTACAGCAGTATTATTACTTTTATCATTACCTGTTTTAGCCGGAGCAATCACTATACTTTTAACAGACCGAAATTTAAATACTTCATTCTTTGACCCAGCCGGAGGGGGAGATCCCAATTT
>NM_RG_22_BL2
TGAGCAGGAATAGTAGGAACTTCTTTAAGTATGCTTATTCGAGCTGAATTAGGACATCCCGGATCCCTTATTGGAGACGATCAAATTTATAACGTAATTGTTACTGCTCATGCCTTTGTAATAATTTTTTTTATAGTTATGCCTATTATAATTGGAGGATTTGGAAATTGATTAGTTCCTTTAATATTAGGAGCCCCTGATATAGCCTTTCCTCGAATAAATAATATAAGTTTTTGACTTTTACCCCCTTCATTAACACTATTATTAGCTAGTAGTATAGTTGAAGCAGGAGCTGGAACAGGATGAACAGTATACCCTCCTCTTTCTTCAGGAATTGCCCATGCTGGAGCTTCCGTTGATTTAGCTATTTTTTCACTTCATTTAGCAGGAATTTCTTCTATTTTAGGGGCTGTTAATTTTATTACAACAATTATTAATATACGATCAAATGGAATTACATTTGACCGAATGCCATTATTTGTGTGATCTGTTGTAATTACAGCAGTATTATTACTTTTATCATTACCTGTTTTAGCCGGAGCAATCACTATACTTTTAACAGACCGAAATTTAAATACTTCATTCTTTGACCCAGCCGGAGGGGGAGATCCAATTT
>NM_RG_DJ10
TGAGCAGGAATAGTAGGGCTTTCTTTAAGTATGCTTATTCGAGCTGAATTAGGACATCCCGGTTCCCTTATTGGAGATGACCAAATTTATWACGTAATTGTTACTGCTCATGCATTTGTAATAATTTTTTTTATAGTTATGCCTATTATAATTGGGGGATTTGGAAATTGATTAGTTCCTTTAATACTAGGAGCCCCTGATATAGCCTTTCCTCGAATAAATAATATAAGTTTTTGACTTTTACCTCCTTCATTAACACTATTATTAGCTAGTAGTATAGTTGAAGCAGGAGCTGGAACAGGATGAACAGTATACCCTCCTCTTTCTTCAGGAATTGCCCATGCCGGAGCTTCTGTTGATTTAGCTATTTTTTCACTTCATTTAGCAGGAATTTCTTCTATTTTAGGGGCTGTTAATTTTATTACAACAATTATTAATATACGATCAAACGGAATTACATTTGACCGAATACCATTATTTGTGTGATCTGTTGTAATTACAGCAGTATTATTACTTTTATCATTGCCTGTTTTAGCTGGAGCAATCACTATACTTTTAACAGACCGAAATTTAAATACTTCATTCTTTGACCCAGCCGGAGGAGGAGATCNCGAT
>NM_FL_ABY3
TGAGCAGGAATAGTAGGGACTTCTTTAAGTATACTTATTCGAGCTGAATTAGGACATCCCGGATCCCTTATTGGAGATGACCAAATTTATAACGTAATTGTTACTGCTCATGCATTTGTAATAATTTTTTTTATAGTTATGCCTATTATAATTGGGGGATTTGGAAATTGATTAGTTCCTTTAATACTAGGAGCCCCTGATATAGCATTTCCTCGAATAAATAATATAAGTTTTTGACTTTTACCGCCTTCATTAACACTATTATTAGCTAGTAGTATAGTTGAAGCAGGAGCTGGAACAGGATGAACAGTATATCCTCCTCTTTCTTCAGGAATTGCCCATGCCGGAGCTTCTGTTGATTTAGCTATTTTTTCACTTCATTTAGCAGGAATTTCTTCTATTTTAGGAGCTGTTAATTTTATTACAACAATTATTAATATACGATCAAACGGAATTACCTTTGATCGAATACCATTATTTGTGTGATCTGTTGTAATTACAGCAGTATTATTACTTTTATCATTACCTGTTTTAGCAGGAGAAATCACTATGCTTTTAACAGACCGAAATTTAAATACTTC
>NM_RG_EG5
TGAGCAGGAATAGTAGGAACTTCTTTAAGTATGCTTATTCGAGCTGAATTAGGACATCCCGGATCCCTTATTGGAGATGATCAAATTTATAACGTAATTGTTACTGCTCACGCATTTGTAATAATTTTTTTTATAGTTATACCTATTATAATTGGAGGATTTGGAAATTGATTAGTTCCTTTAATATTAGGAGCTCCTGATATGGCCTTTCCTCGAATAAATAATATAAGTTTTTGGCTTTTACCTCCTTCATTAACATTATTATTAGCTAGTAGCATAGTTGAAGCAGGGGCTGGAACAGGATGAACAGTATACCCTCCTCTTTCTTCAGGAATTGCCCATGCCGGAGCTTCCGTTGATTTAGCTATTTTTTCACTTCACTTAGCAGGGATTTCTTCTATTTTAGGGGCTGTTAATTTTATTACAACAATTATTAATATACGATCAAACGGAATTACATTTGATCGAATACCATTATTTGTATGATCTGTTGTAATTACAGCAGTATTATTACTTTTATCATTACCGGTTTTAGCTGGAGCAATCACTATACTCTTAACAGACCGAAATTTAAATACTTCATTCTTTGACCCAGCCGGAGGGGGAGACCCAATTT
>NM_FL_ACH4
TGAGCAGGAATAGTAGGAACTTCTTTAAGTATGCTTATTCGAGCTGAATTAGGACATCCCGGATCCCTTATTGGAGATGATCAAATTTATAACGTAATTGTCACTGCTCACGCATTTGTAATAATTTTTTTTATAGTTATACCTATTATAATTGGAGGATTTGGAAATTGATTAGTTCCTTTAATATTAGGAGCTCCTGATATGGCCTTTCCTCGAATAAATAATATAAGTTTTTGACTTTTACCTCCTTCATTAACATTATTATTAGCTAGTAGCATARTTGAAGCAGGGGCTGGAACAGGATGAACAGTATACCCTCCTCTTTCTTCAGGAATTGCCCATGCCGGAGCTTCCGTTGATTTAGCTATTTTTTCACTTCACTTAGCAGGGATTTCTTCTATTTTAGGGGCTGTTAATTTTATTACAACAATTATTAATATACGATCAAACGGAATTACATTTGATCGAATACCATTATTTGTATGATCTGTTGTAATTACAGCAGTATTATTACTTTTATCATTACCTGTTTTAGCTGGAGCAATCACTATACTCTTAACAGACCGAAATTTAAATACTTCATTCTTTGACCCAGCCGGAGGGGGAGACCCAATTT
>NM_FL_ACR2
TTAAGTATGCTTATTCGAGCTGAATTAGGACATCCCGGATCCCTTATTGGAGATGATCAAATTTATAACGTAATTGTCACTGCTCACGCATTTGTAATAATTTTTTTTATAGTTATACCTATTATAATTGGAGGATTTGGAAATTGATTAGTTCCTTTAATATTAGGAGCTCCTGATATGGCCTTTCCTCGAATAAATAATATAAGTTTTTGACTTTTACCTCCTTCATTAACATTATTATTAGCTAGTAGCATAGTTGAAGCAGGGGCTGGAACAGGATGAACAGTATACCCTCCTCTTTCTTCAGGAATTGCCCATGCCGGAGCTTCCGTTGATTTAGCTATTTTTTCACTTCACTTAGCAGGGATTTCTTCTATTTTAGGGGCTGTTAATTTTATTACAACAATTATTAATATACGATCAAACGGAATTACATTTGATCGAATACCATTATTTGTATGATCTGTTGTAATTACAGCAGTATTATTACTTTTATCATTACCTGTTTTAGCTGGAGCAATCACTATACTCTTAACAGACCGAAATTTAAATACTTCATTCTTTGACCCAGCCGGAGGGGGAGACCCAATTT
>NM_RG_DD4
CTTATTGGAGATGATCAAATTTATAACGTAATTGTTACTGCTCATGCATTTGTAATAATTTTTTTTATAGTTWTGCCTATTATAATTGGGGGATTTGGAAATTGATTAKTTCCTTTAATACTAGGAGCTCCTGAKATAGCCTTTCCTCGAATAAATAATATAAGTTTTTGACTTTTACCTCCTTCATTAACACTATTATTAGCTAGTAGTATAGTTGAAGCAGGAGCTGGAACAGGATGAACAGTATATYYTCCTCTTTCTTCAGGAATTGCCCATRCCGGAGCTTCCGTTGATTTAGCTATTTTTTCACTTCATTTAGCAGGAATTTCTTCTATTTTAGGGGCTGTTAATTTTATTACAACAATTATTAATATACGATCAAACGGAATTACATTTGACCGAATACCATTATTTGTATGATCTGTTGTAATTACAGCAGTWTTAKTACTTTTATCATTACCTGTTTTAGCCGGAGCAATCACTATACTTTTAACAGACCGAAATTTAAATACTTCATTCTTTGACCCAGCCGGAGGAGGAGACCCGATTT
